# Supplementary material for: A glimpse into Oomycota diversity in freshwater lakes and adjacent forests using a metabarcoding approach
Source: Sci Rep. 2025 May 31;15:19124. doi: 10.1038/s41598-025-01727-3 (PMC12126517; doi:10.1038/s41598-025-01727-3)
Supplement: Supplementary file 1 — Supplementary Material 1 [file 41598_2025_1727_MOESM1_ESM.zip]

Archive with 10 entries (10 files):
- Supplementary Figure S1.pptx
- Supplementary Figure S2.pptx
- Supplementary Figure S3.pptx
- Supplementary Figure S4.pptx
- Supplementary material 1.txt
- Supplementary material 2.fasta
- Supplementary material 3.txt
- Supplementary material 4.R
- Supplementary Table S1.docx
- SupplementaryTable S2.xlsx
