# Supplementary material for: A glimpse into Oomycota diversity in freshwater lakes and adjacent forests using a metabarcoding approach
Source: Sci Rep. 2025 May 31;15:19124. doi: 10.1038/s41598-025-01727-3 (PMC12126517; doi:10.1038/s41598-025-01727-3)
Supplement: Supplementary file 1 — Supplementary Material 1 [file 41598_2025_1727_MOESM1_ESM.zip › Supplementary material 1.txt]

A Glimpse into Oomycota Diversity in Freshwater Lakes and Adjacent Forests Using a Metabarcoding Approach
Hossein Masigol, Marcel Dominik Solbach, Mohammad Javad Pourmoghaddam, Reza Ahadi, Reza Mostowfizadeh-Ghalamfarsa, Seyedeh Roksana Taheri, Sven Patrik Tobias-Hünefeldt, Michael Bonkowski, Hans-Peter Grossart
Supplementary Material 1. Absolute abundance of OTUs detected from the metabarcoding approach in six different habitats from the two lakes and their adjacent forests.
OTUNumber	Stechlin_RottenLeaves_shoreline_1	Fuku_RottenLeaves_shoreline_10	Fuku_RottenLeaves_shoreline_11	Fuku_RottenLeaves_shoreline_12	Stechlin_SurfaceWater_LittoralZone_13	Stechlin_SurfaceWater_LittoralZone_14	Stechlin_SurfaceWater_LittoralZone_15	Stechlin_SurfaceWater_LittoralZone_16	Stechlin_SurfaceWater_LittoralZone_17	Stechlin_SurfaceWater_LittoralZone_18	Fuku_SurfaceWater_LittoralZone_19	Stechlin_RottenLeaves_shoreline_2	Fuku_SurfaceWater_LittoralZone_20	Fuku_SurfaceWater_LittoralZone_21	Fuku_SurfaceWater_LittoralZone_22	Fuku_SurfaceWater_LittoralZone_23	Fuku_SurfaceWater_LittoralZone_24	Stechlin_SurfaceWater_PelagicZone_25	Stechlin_SurfaceWater_PelagicZone_26	Stechlin_SurfaceWater_PelagicZone_27	Stechlin_SurfaceWater_PelagicZone_28	Stechlin_SurfaceWater_PelagicZone_29	Stechlin_RottenLeaves_shoreline_3	Stechlin_SurfaceWater_PelagicZone_30	Fuku_SurfaceWater_PelagicZone_31	Fuku_SurfaceWater_PelagicZone_32	Fuku_SurfaceWater_PelagicZone_33	Fuku_SurfaceWater_PelagicZone_34	Fuku_SurfaceWater_PelagicZone_35	Fuku_SurfaceWater_PelagicZone_36	Stechlin_RottenLeaves_forest_37	Stechlin_RottenLeaves_forest_38	Stechlin_RottenLeaves_forest_39	Stechlin_RottenLeaves_shoreline_4	Stechlin_RottenLeaves_forest_40	Stechlin_RottenLeaves_forest_41	Stechlin_RottenLeaves_forest_42	Fuku_RottenLeaves_forest_43	Fuku_RottenLeaves_forest_44	Fuku_RottenLeaves_forest_45	Fuku_RottenLeaves_forest_46	Fuku_RottenLeaves_forest_47	Fuku_RottenLeaves_forest_48	Stechlin_Sediment_shoreline_49	Stechlin_RottenLeaves_shoreline_5	Stechlin_Sediment_shoreline_50	Stechlin_Sediment_shoreline_51	Stechlin_Sediment_shoreline_52	Stechlin_Sediment_shoreline_53
Otu001	0	27	0	14	17	13	78	106	48	63	86	0	95	0	0	0	0	12	4	5	12	17	77	7	0	0	0	4	14	8	22	16	14	48	30	23	0	0	0	0	0	42	34	21	81	21	71	35	0
Otu002	19391	65	70	70	10122	780	2908	814	1858	5837	77	481	105	95	0	19	0	5	2	17	3	0	3202	0	0	1	1	0	7	1	4	1	7	3031	7	0	0	0	1	24	0	8	0	25	1151	29	29	25	1
Otu003	1	0	0	0	0	0	0	12	0	0	33	0	29	21	0	0	0	2	6	0	6	9	31	6	4	0	0	0	0	0	0	0	10	0	0	4	17	0	0	1	0	28	14	17	7	1	53	17	0
Otu004	2819	31	98	22	1780	689	1237	569	2040	989	29	534	59	44	1	3	0	42	5	8	69	62	2063	243	6	3	20	0	1	0	3	0	11	1976	8	0	1	1	63	112	14	100	34	3848	883	3840	4607	4317	1725
Otu005	85	2101	5644	19480	102	91	70	26	121	57	75	18	124	110	23	0	0	0	1	0	1	2	102	2	2	0	6	13	0	0	0	0	0	66	0	2	0	2	0	0	0	0	1	0	46	0	2	9	4
Otu006	1319	232	1157	3068	473	58	290	88	166	365	1512	131	376	61	81	5	38	14	3	3	8	6	1276	7	11	178	33	44	80	578	31	37	48	928	20	35	32	888	144	2525	1479	6297	2892	1662	231	172	642	150	107
Otu007	5908	80	41	24	425	87	1731	367	1239	1045	26	1352	34	35	0	0	2	0	0	0	2	0	5703	0	0	0	0	0	0	0	6	1	4	5292	1	0	0	0	0	9	6	17	5	25	1847	10	14	19	3
Otu008	4929	88	9	10	401	98	307	242	301	509	4	976	16	12	0	4	0	6	1	0	3	0	7403	0	0	0	0	0	0	0	1	0	7	3047	1	0	0	0	3	10	2	22	11	54	2674	81	83	4	6
Otu009	4393	78	15	12	177	25	732	90	391	666	9	1153	17	18	0	4	2	3	1	0	0	0	7719	0	0	0	0	0	1	0	13	0	7	4225	1	0	1	21	5	55	26	69	15	21	1919	5	16	8	11
Otu010	133	60	62	68	105	63	74	14	114	62	398	15	70	485	9	61	3	14	3	11	6	8	198	6	100	6	303	659	365	120	27	43	33	130	36	39	44	18	64	75	6	65	107	58	48	66	52	42	25
Otu011	1104	13	86	69	4831	1125	2548	917	4279	2868	59	295	76	71	0	1	0	2	2	1	5	2	943	49	0	0	0	0	5	0	3	4	4	943	5	0	0	0	3	6	0	7	6	66	526	203	67	86	17
Otu012	59	0	0	0	0	0	0	0	0	0	0	0	0	265	2	7	0	0	0	0	0	0	0	0	35	0	0	0	0	0	0	0	0	0	0	1	157	0	1	35	0	0	0	0	0	0	1	1	0
Otu013	0	0	170	861	5	1	1	11	3	2	27	0	29	4	0	1	0	5	1	0	0	13	16	6	0	0	1	0	0	0	0	0	0	0	0	3	0	0	1	0	0	12	3	0	2	0	44	7	0
Otu014	1677	39	0	0	27	1	3	7	1	11	0	536	0	0	0	3	1	2	0	0	9	0	3385	0	0	0	0	0	0	0	0	0	10	755	0	0	0	0	0	2	1	13	3	25	1774	0	0	0	0
Otu015	26	699	373	899	138	45	101	29	46	43	4647	11	6351	77	501	7	120	9	5	11	8	8	17	20	39	403	33	42	25	2423	16	23	31	18	15	26	19	28	7	647	4	1	0	1	3	1	1	7	4
Otu016	51	2766	4105	171	21	23	14	19	34	15	39	6	52	25	38	5	0	3	3	1	1	2	62	4	10	142	8	0	0	0	0	0	0	59	0	1	0	4	0	699	1	4	3	2	23	2	4	20	6
Otu017	55	28	58	38	5969	1100	2329	670	2406	3422	63	21	79	59	0	0	0	0	0	1	2	13	130	0	0	6	0	0	5	0	4	0	0	136	3	0	0	6	0	0	0	0	1	0	53	2	0	0	11
Otu018	0	0	0	1	0	14	62	6	6	2	0	0	11	6	0	0	0	0	0	0	0	0	0	0	0	0	35	29	35	30	12290	1684	40	55	25	47	757	14	0	0	0	0	0	0	0	0	0	2	0
Otu019	30	115	65	104	0	1	2	3	1	1	0	4	3	3	0	5	0	4	0	0	0	0	22	0	0	0	12	18	14	17	13	24	30	1	8	17	24	923	118	8515	791	3030	1478	108	5	79	91	84	43
Otu020	1584	31	27	22	1847	211	877	162	305	727	15	197	13	19	0	1	0	1	1	0	59	0	1083	0	0	0	0	0	1	0	1	0	3	844	1	0	0	0	0	6	0	3	3	18	743	2	0	12	0
Otu021	1845	4	50	37	3053	600	1695	294	1737	2024	41	116	42	28	0	0	0	0	5	2	0	0	201	0	0	0	1	0	3	2	4	1	0	321	5	0	0	0	0	24	0	6	4	15	211	3	53	0	1
Otu022	118	0	74	54	3891	1410	1630	1117	2672	1550	63	0	75	41	0	1	0	1	21	35	1	4	0	1	0	0	0	0	3	2	2	3	0	5	2	0	0	1	2	2	1	3	5	9	7	67	54	47	6
Otu023	18	8	12	2	3	26	25	0	9	33	74	6	3	69	2	8	0	0	0	0	3	0	33	0	13	1	46	98	68	30	10	7	5	38	14	3	22	127	21	64	6	31	8	24	6	21	11	17	9
Otu024	6	127	928	664	50	52	710	11	128	80	27	1	3682	34	139	9	44	6	4	3	8	5	5	2	5	127	13	12	15	1914	26	11	22	24	13	9	11	19	5	5	1	5	224	7	1	3	8	18	26
Otu025	1	12	12	18	158	30	13	4	29	16	873	0	2675	20	152	4	1	9	4	9	6	7	0	12	17	399	42	51	97	3155	22	24	40	0	20	30	21	20	2	0	0	0	0	1	0	0	0	1	3
Otu026	52	618	574	3363	19	18	19	18	31	22	19	13	27	23	122	4	2	1	1	3	2	3	65	6	5	89	29	36	38	770	40	57	37	38	17	21	43	913	3	0	0	0	0	0	29	0	1	5	1
Otu027	1	0	57	56	2817	628	2330	1213	2495	1654	42	0	87	57	0	0	2	57	1	0	31	0	9	0	0	0	0	0	1	0	1	0	0	34	3	0	0	0	0	0	0	1	3	6	7	6	7	14	2
Otu028	0	0	0	0	0	0	0	0	4	0	0	0	0	31	0	0	0	0	0	0	0	0	0	0	7	0	23	21	26	18	31	834	25	0	23	51	10260	10	0	0	0	0	0	0	0	0	0	0	0
Otu029	0	9	3	0	0	1	0	0	0	0	0	0	0	19	0	0	0	0	0	0	0	0	8	0	5	0	0	0	1	0	0	0	0	0	0	0	5	3	18	19	5	22	6	20	0	17	12	19	14
Otu030	36	3	8	6	22	30	26	33	166	36	7	33	7	47	1	2	0	0	12	1	0	0	60	0	11	0	18	19	10	1	1	0	5	0	4	3	12	0	10	15	2	12	4	16	35	9	5	40	10
Otu031	86	3	41	32	1760	635	1469	295	2159	918	37	5	47	103	15	13	12	1	27	2	6	1	34	2	14	1	56	56	67	2	7	5	2	54	5	3	4	2	8	33	0	12	10	195	4	297	54	377	8
Otu032	30	0	104	2	0	0	1	0	2	0	1	1	1	0	0	5	0	3	0	0	0	0	4	0	0	0	0	0	0	0	0	0	0	0	0	0	0	0	18	7464	247	1268	10	21	0	24	20	24	9
Otu033	48	7	68	32	40	35	18	9	62	30	104	10	51	276	16	36	1	6	0	16	24	1	78	1	71	4	151	367	270	18	26	42	24	52	1247	15	35	162	23	36	6	26	2	19	10	12	12	25	12
Otu034	1	0	387	3	3	28	35	12	97	14	14	1	1798	8	6	1	10	0	0	18	2	2	6	1	0	1	4	0	0	15	10	38	0	21	7	0	0	0	1	1	0	0	0	0	0	1	1	2	0
Otu035	103	2	38	20	1769	409	1201	246	1693	924	15	14	29	26	2	2	0	2	6	1	27	2	57	69	1	1	1	4	0	1	0	1	1	175	2	1	2	0	2	5	1	3	2	40	28	319	44	88	8
Otu036	0	4	2	43	21	4	34	3	20	27	206	3	955	6	248	9	65	11	7	15	9	11	2	10	11	220	0	21	8	0	20	6	0	36	13	0	0	0	5	0	2	0	0	0	0	18	0	0	3
Otu037	9	72	17	0	3	2	0	37	2	1	0	3	0	11	4	0	2	3	3	0	0	1	8	0	1	1	18	25	37	22	31	35	20	4	4	28	47	1300	48	1462	428	2135	1245	57	2	37	55	54	28
Otu038	164	31	1	1	178	24	31	6	2	24	1	490	3	0	0	0	0	1	0	0	0	0	1486	0	0	0	0	0	0	0	7	0	1	3806	0	0	0	0	0	0	1	6	4	2	736	5	0	0	0
Otu039	75	0	52	26	1123	807	871	292	1294	645	31	4	738	76	3	5	1	1	1	2	2	0	18	0	10	0	40	84	44	3	1	3	0	52	3	4	2	0	2	2	1	7	0	56	58	49	20	20	0
Otu040	0	54	11	6	17	19	28	8	13	36	877	5	3157	22	48	5	71	2	1	6	4	4	2	6	10	157	18	16	9	1046	16	6	7	4	17	8	8	5	2	0	1	0	0	0	1	4	0	2	2
Otu041	0	71	513	303	4	2	1	2	7	2	11	0	29	8	13	0	0	1	0	0	1	0	0	2	0	0	2	0	0	0	0	0	0	0	0	4	0	0	1	0	0	0	0	2	1	0	1	10	0
Otu042	938	2	11	12	1050	68	821	214	450	740	16	70	18	16	0	2	0	1	0	1	0	0	848	0	0	0	0	0	1	0	0	3	1	516	0	0	0	0	0	1	0	5	1	4	128	10	0	0	0
Otu043	11	122	16	14	377	191	514	172	18	214	656	2	491	19	29	5	22	1	0	25	24	1	4	178	9	3	4	4	11	9	7	0	1	9	0	1	0	1	0	3	0	1	0	3	5	1	19	162	5
Otu044	19	210	482	2903	14	17	18	7	18	13	207	1	609	22	6	0	14	0	0	1	0	1	9	1	3	0	1	8	0	0	0	0	0	6	0	0	0	1	0	0	0	0	0	0	7	0	0	2	0
Otu045	0	0	0	0	0	0	0	0	0	0	0	0	9	0	0	0	0	0	1	0	1	1	4	1	0	0	0	0	0	0	0	0	4	0	0	0	0	0	0	0	0	2	0	1	1	0	1	1	0
Otu046	148	6	38	26	2137	225	799	353	535	684	19	46	27	22	0	0	0	0	1	0	0	0	177	0	0	0	0	0	3	0	0	0	1	311	1	0	0	0	0	0	1	1	1	5	76	6	5	0	0
Otu047	7	803	431	5	8	14	10	3	15	8	2198	0	20	22	116	4	49	8	2	7	12	5	12	3	12	353	22	10	16	1588	4	13	16	12	7	7	13	15	4	3	83	10	1	12	3	2	4	3	10
Otu048	256	5	7	4	136	27	456	136	495	321	5	172	9	21	18	0	16	6	2	0	9	1	361	2	4	31	16	15	22	324	10	18	11	912	4	7	15	417	17	179	208	669	18	29	102	30	15	10	9
Otu049	108	43	157	149	156	33	92	20	49	75	80	6	83	41	3	9	0	6	3	6	10	6	36	16	11	7	73	69	76	12	33	26	44	102	27	51	16	12	15	46	4	20	29	68	32	57	30	65	23
Otu050	0	0	12	14	916	322	409	303	110	771	9	0	30	13	9	14	1	429	195	196	937	203	46	478	8	4	0	0	0	0	1	0	11	5	2	0	0	0	0	0	0	12	3	20	9	1	4	5	0
Otu051	7	3	281	1	1	2	0	1	2	2	2	11	0	0	0	0	0	3	1	0	0	0	11	0	0	0	15	15	31	18	15	21	31	42	10	26	34	1074	39	532	389	1696	971	48	0	21	55	36	17
Otu052	10	799	522	331	95	51	269	6	14	383	264	2	1450	19	26	3	10	3	0	1	1	1	15	2	2	2	6	5	6	440	7	2	4	9	6	0	2	1	1	0	0	0	0	0	9	0	0	1	1
Otu053	0	0	0	0	0	0	0	0	0	0	5	0	3	0	0	0	0	1	0	0	1	0	5	0	0	0	0	0	0	0	0	0	0	0	0	3	0	0	0	0	0	2	2	1	4	0	4	0	0
Otu054	23	1494	1557	265	23	7	11	4	19	7	8	8	12	7	0	0	0	0	0	0	0	0	29	0	0	0	4	7	8	538	6	4	11	30	6	7	3	1	0	0	0	0	0	0	19	0	0	0	13
Otu055	24	6	14	14	111	12	54	1	9	80	50	11	26	119	11	19	28	3	1	1	1	3	26	0	28	2	67	218	119	5	12	8	1	1182	3	18	2	2	6	5	3	5	2	3	83	6	6	2	3
Otu056	21	143	58	1302	13	14	67	11	7	19	9	3	12	10	0	0	0	0	0	0	0	0	19	2	1	0	5	6	3	475	2	7	2	16	8	6	7	3	0	0	0	0	0	9	8	2	0	7	3
Otu057	22	190	5	2	9	2	1	1	3	3	595	2	11	4	0	0	0	0	0	0	0	0	19	3	0	0	0	0	0	0	0	0	0	21	0	1	0	2	0	0	0	0	0	0	9	0	0	11	1
Otu058	0	3	0	0	21	8	0	0	33	27	0	0	0	0	1	1	0	3	2	5	0	4	0	5	0	106	0	0	6	5	0	13	0	0	19	0	0	0	0	0	0	0	0	0	0	16	0	0	0
Otu059	12	264	237	664	70	11	6	5	18	15	643	0	904	21	48	3	0	2	0	4	3	1	56	2	5	126	10	15	1	0	0	0	1	12	0	2	0	5	2	0	0	1	0	0	4	0	0	0	16
Otu060	0	3	0	3	4	0	4	1	0	1	2	0	4	0	0	0	0	1	0	0	1	1	0	0	0	0	0	2	0	0	2	0	1	2	1	2	0	0	0	0	0	1	0	4	1	1	2	3	0
Otu061	131	0	7	6	392	140	243	204	268	278	5	12	17	8	7	11	0	289	83	59	279	144	234	380	7	0	0	0	1	0	0	1	1	58	0	0	0	0	0	0	0	6	2	13	27	4	2	6	1
Otu062	545	7	0	0	0	1	4	3	0	12	0	112	0	0	0	0	0	1	0	0	0	0	1730	0	0	0	0	0	0	0	0	0	0	573	0	0	0	0	0	1	0	4	0	2	117	0	0	0	0
Otu063	0	38	305	250	6	9	6	1	11	3	195	2	1296	5	46	0	0	0	0	0	1	1	5	1	0	0	5	14	0	7	3	3	3	3	3	6	9	233	2	0	0	0	0	0	3	0	0	4	1
Otu064	0	0	2	1	158	94	76	2	1	123	1	1	8	1	9	9	1	1464	47	71	510	94	34	208	20	2	0	0	0	1	0	0	2	0	1	0	0	0	0	0	0	14	1	7	1	1	3	1	0
Otu065	27	810	267	357	5	1	6	1	8	3	2	2	7	1	0	0	0	0	0	0	0	0	26	0	0	0	0	0	0	0	0	0	0	24	0	0	0	1	0	0	0	0	0	0	18	0	0	2	1
Otu066	1	6	6	2	6	16	12	3	11	9	2	0	1834	9	37	3	66	59	0	10	8	6	4	8	6	247	4	0	5	610	4	3	6	0	3	8	5	3	0	0	0	2	0	0	0	0	0	1	3
Otu067	89	5	0	0	4	0	8	2	0	21	0	65	0	0	0	0	0	0	0	0	1	0	281	0	0	0	7	8	11	9	10	10	10	364	5	8	7	312	13	346	104	28	183	274	141	24	79	7	9
Otu068	0	1	8	12	309	297	360	171	681	345	11	11	11	13	1	1	0	0	17	0	15	2	106	91	0	1	0	0	1	1	2	0	0	200	0	0	0	0	0	0	0	0	2	1	11	22	8	10	2
Otu069	7	2	365	213	11	9	5	8	12	4	949	0	323	11	177	4	1	0	2	1	3	1	2	2	1	0	0	3	0	0	0	0	0	0	0	0	0	0	3	214	0	0	0	1	2	0	0	0	0
Otu070	217	0	7	4	697	95	461	90	189	456	14	0	22	21	1	0	0	1	0	1	3	40	44	91	1	0	0	0	0	0	0	0	1	4	0	0	0	0	1	0	0	0	0	99	12	4	1	0	0
Otu071	0	0	1	0	39	17	66	11	122	82	3	0	10	0	7	13	3	399	94	189	551	254	16	532	7	9	0	0	0	0	1	4	5	0	0	0	0	0	0	0	0	3	1	11	4	0	5	11	0
Otu072	15	1	0	0	0	58	0	1	0	0	1	18	0	2	0	0	0	1	0	0	0	0	25	0	1	0	1	0	0	0	1	0	0	55	0	0	0	1	3	4	1	4	0	3	20	5	0	2	2
Otu073	0	5	2	0	0	0	0	0	0	0	0	8	0	9	0	0	0	0	0	0	0	0	1	0	0	3	0	0	0	0	0	1	0	0	0	0	2	1	5	4	0	6	0	7	7	3	2	2	1
Otu074	0	1	4	3	5	15	1	1	1	5	4	0	1360	8	32	2	7	3	0	0	0	0	0	5	0	47	6	10	8	735	4	5	4	0	1	6	7	4	0	0	0	0	0	0	0	0	0	1	2
Otu075	0	0	0	0	0	0	0	0	0	0	0	0	0	0	0	0	0	0	0	0	0	3	0	0	0	0	0	0	0	0	0	0	2	0	0	0	0	0	7	15	4	15	3	54	0	17	2255	29	9
Otu076	68	6	5	4	94	27	132	44	339	65	3	186	3	2	0	0	0	0	0	1	0	0	778	0	0	0	0	0	0	0	0	2	1	265	0	0	0	0	0	0	0	1	0	2	124	0	14	0	0
Otu077	5	0	981	54	3	4	3	1	7	1	1	1	5	2	0	0	0	0	1	0	0	0	20	0	0	0	6	9	7	2	3	5	2	22	0	6	7	238	8	318	34	6	296	48	2	6	10	8	7
Otu078	6	0	0	0	0	0	0	0	0	0	0	1	0	9	0	0	1	0	0	0	0	1	2	0	2	0	0	0	0	0	0	0	0	0	0	0	7	0	3	4	1	54	0	2	0	0	8	1	1
Otu079	16	425	3	351	17	1	1	1	5	27	2	1	4	3	3	0	0	1	0	1	1	0	12	2	5	89	0	0	0	0	0	0	0	5	0	0	0	1	0	0	0	0	0	0	9	0	0	4	1
Otu080	2	0	0	0	0	0	0	0	0	0	0	0	0	2	0	0	0	0	0	0	0	0	1	0	2	0	0	0	0	0	0	0	0	0	0	0	4	0	2	7	0	6	1	5	0	3	1	1	4
Otu081	1	2	35	2	3	15	28	0	8	16	13	2	1	12	0	0	0	1	1	2	0	0	18	0	2	1	6	17	10	5	14	6	5	59	9	8	456	2	4	25	2	27	2	2	4	12	6	2	0
Otu082	0	0	11	10	155	336	319	113	696	197	8	0	12	8	1	3	0	1	0	1	1	3	0	105	0	1	0	0	0	0	0	1	0	2	0	0	0	0	0	0	0	0	0	0	2	1	0	0	0
Otu083	0	0	0	1	0	2	0	0	0	3	0	0	0	12	0	0	0	0	0	0	0	0	0	0	0	0	0	0	0	1	0	0	0	0	0	0	2	0	5	2	0	2	1	3	0	1	1	3	1
Otu084	3	3	0	0	0	4	32	0	0	0	1	17	1	1	2	0	1	4	0	1	341	2	71	0	1	1	0	0	0	0	0	0	3	0	0	0	0	0	8	381	0	5	248	7	1	3	1	10	7
Otu085	0	0	6	7	60	48	357	46	194	191	4	0	981	10	17	0	14	0	0	0	0	0	0	0	1	0	0	0	0	0	0	1	0	2	0	0	0	0	0	0	0	0	0	0	0	0	0	0	0
Otu086	1524	4	0	0	0	0	0	0	0	0	0	0	0	0	0	0	0	0	0	0	0	0	6	0	0	0	0	0	0	0	0	0	2	9	0	0	0	0	0	3	0	0	0	2	27	0	0	0	0
Otu087	18	1	10	7	111	23	413	7	65	259	2	2	8	4	0	2	0	101	7	28	15	3	39	95	2	0	0	0	0	0	1	0	1	39	0	0	0	0	4	0	0	5	3	140	11	47	176	54	31
Otu088	0	0	0	0	0	0	0	0	0	0	0	0	3	0	0	0	0	0	1	0	0	0	2	0	0	0	0	0	0	0	0	0	0	0	0	0	0	0	0	1	0	1	1	0	1	0	2	1	0
Otu089	130	0	5	1	102	2	74	38	1	70	1	53	2	3	0	0	0	0	0	0	0	0	486	0	0	0	0	2	0	0	0	0	0	482	0	0	0	0	0	0	1	2	1	0	82	0	0	0	2
Otu090	183	4	0	0	0	0	0	0	0	0	0	28	0	0	0	0	0	0	0	0	3	0	443	0	0	0	0	0	0	0	0	0	1	431	0	0	0	0	0	3	1	1	1	333	87	8	22	0	1
Otu091	7	0	13	7	286	269	236	275	223	257	5	11	12	12	0	0	0	0	0	0	0	0	52	0	0	0	0	0	0	1	0	0	0	2	0	0	0	0	0	0	0	0	0	1	1	0	0	0	0
Otu092	12	11	0	7	2	1	8	0	1	5	3	7	0	0	2	0	0	3	0	1	0	5	32	0	1	0	15	11	2	0	3	0	0	21	1	2	1	0	2	1	1	4	0	0	4	7	31	0	0
Otu093	52	23	6	26	14	14	24	1	16	6	6	22	12	18	5	1	4	4	0	0	0	0	57	2	3	0	5	17	2	2	5	5	5	43	6	5	12	1	11	35	1	9	0	13	7	9	26	14	5
Otu094	3	0	0	0	0	0	0	0	0	0	0	0	0	0	0	0	0	0	0	0	0	0	0	0	0	0	0	0	1	0	0	0	0	0	0	0	0	0	0	5	0	0	0	0	0	0	0	0	0
Otu095	6	2	0	0	0	3	290	1	1	2	2	0	1	1	0	0	0	0	0	0	1	0	3	0	0	0	0	0	0	0	0	0	2	4	0	1	0	0	0	0	0	0	3	2	102	0	0	0	0
Otu096	0	0	0	0	0	0	0	0	0	0	0	0	0	0	0	0	0	1	1	0	0	0	2	1	0	0	0	0	0	0	0	0	1	0	0	0	0	0	0	0	0	0	1	1	2	0	0	0	0
Otu097	31	0	2	0	0	0	0	0	0	0	0	3	0	0	0	0	0	0	0	0	0	0	37	0	0	0	1	0	0	0	0	0	2	68	0	0	1	0	1	0	0	1	0	75	10	1	16	0	0
Otu098	0	1	0	0	0	0	0	0	0	0	0	0	0	4	0	0	0	0	0	0	0	0	0	0	1	0	0	0	0	0	0	0	0	0	0	0	3	0	1	0	0	0	0	0	0	1	0	0	1
Otu099	11	3	0	0	27	10	4	1	0	0	1	81	0	0	0	0	0	1	1	0	0	0	468	0	0	0	0	0	0	0	1	0	0	730	0	0	0	1	0	0	0	2	0	10	113	1	1	0	3
Otu100	0	0	130	1	3	0	2	1	3	18	1	1	116	4	91	1	11	1	1	1	0	1	0	2	0	1	0	0	0	0	0	0	0	1	12	0	0	0	1	0	0	0	0	0	0	15	0	1	0
Otu101	1	4	8	1	1	3	0	0	5	2	1	1	1	8	0	3	0	0	0	1	0	0	8	0	3	0	6	3	2	3	0	0	0	1	0	0	1	4	7	1	0	8	1	3	1	3	0	0	1
Otu102	2	0	0	0	0	0	0	0	0	0	5	0	0	8	0	0	0	0	0	0	0	0	0	0	0	0	0	0	0	0	0	0	0	0	0	5	11	0	1	1	0	0	0	1	0	0	0	0	0
Otu103	11	0	5	4	370	77	219	23	86	536	2	1	5	7	0	0	0	0	0	0	0	0	46	0	0	0	0	0	0	0	0	1	0	2	0	0	0	0	0	1	0	0	0	0	0	1	0	0	0
Otu104	59	2	4	4	98	107	121	57	80	57	4	3	2	7	1	0	0	5	0	0	240	1	18	0	0	1	0	0	0	0	0	0	1	385	0	0	0	0	0	1	0	0	1	13	13	12	0	2	3
Otu105	11	0	3	7	21	11	17	7	28	18	13	0	234	70	4	12	2	3	0	1	1	2	17	0	19	25	61	119	82	1	6	2	0	8	3	1	1	0	9	7	1	3	3	0	8	3	4	2	1
Otu106	5	1	11	5	366	290	299	58	36	161	6	3	2	8	0	0	0	0	0	0	0	0	0	0	0	0	0	0	0	1	0	0	0	1	0	0	0	0	0	0	0	0	0	0	0	1	0	0	0
Otu107	0	0	7	3	277	106	191	149	263	207	10	0	5	3	0	0	0	0	0	0	0	0	0	0	0	0	0	0	0	0	0	1	0	4	0	0	0	0	0	0	0	0	0	0	0	0	0	0	0
Otu108	0	0	1	0	0	0	0	0	0	0	0	0	0	0	0	0	0	0	0	0	0	0	0	0	0	0	2	0	0	0	0	0	0	0	0	0	0	0	1	0	0	2	0	1	0	0	1	0	1
Otu109	0	0	0	0	0	0	0	0	0	0	0	0	0	0	0	0	0	0	0	0	0	0	1	0	0	0	0	0	0	0	0	0	0	0	0	0	0	2	1	0	0	2	0	0	0	0	1	2	0
Otu110	16	3	4	3	397	71	136	49	158	290	1	0	3	12	0	0	0	0	0	0	0	0	15	0	0	0	0	0	0	0	0	0	0	13	0	0	0	0	0	0	0	0	0	0	9	1	0	0	0
Otu111	0	0	8	2	80	6	291	32	253	228	1	0	7	4	0	0	1	86	2	0	27	3	33	75	1	1	0	0	0	0	0	1	0	2	0	0	0	0	0	0	0	1	0	6	27	0	0	0	0
Otu112	0	0	0	0	0	0	0	0	0	0	7	0	0	0	0	0	0	0	0	0	0	0	0	0	0	0	0	0	0	0	0	0	0	0	0	1	0	0	5	3	97	7	185	13	0	4	13	12	2
Otu113	0	0	0	0	0	0	0	0	0	0	9	3	0	1	2	0	2	0	0	0	0	0	0	0	0	0	0	0	0	0	0	0	0	0	0	6	0	0	1	0	1	0	0	0	0	0	0	0	0
Otu114	0	1	1	0	0	0	0	0	0	0	0	0	0	1	0	0	0	0	0	0	0	0	0	0	0	0	0	0	0	0	0	0	0	0	0	0	1	0	1	0	0	0	0	0	0	0	0	0	0
Otu115	9	0	4	4	169	25	197	133	41	141	2	3	7	4	0	2	0	3	1	1	185	1	2	1	0	0	0	0	0	0	0	0	1	25	1	0	0	0	0	0	0	0	0	3	1	19	6	0	0
Otu116	4	2	19	12	4	1	29	0	6	7	5	0	13	119	1	8	0	2	1	3	0	2	3	1	18	1	67	145	74	2	19	7	1	28	3	1	6	2	8	1	0	5	2	0	0	0	5	3	1
Otu117	28	40	0	4	0	3	10	0	2	4	4	1	5	73	1	9	0	2	0	1	0	0	28	0	8	0	35	93	39	1	1	1	0	11	1	1	2	12	7	9	0	15	0	1	0	4	0	4	15
Otu118	1	0	0	1	35	20	64	57	58	43	3	0	7	0	3	8	1	101	21	5	262	135	1	190	4	0	0	0	0	0	0	0	0	1	0	0	0	0	0	1	0	1	0	4	1	0	3	3	0
Otu119	0	3	3	0	0	0	0	0	0	0	0	0	0	0	0	0	0	0	0	0	0	0	0	0	0	0	1	0	0	0	0	0	0	0	0	0	0	0	0	0	0	2	0	0	0	0	0	0	0
Otu120	0	0	1	0	0	1	37	15	1	42	0	0	1	1	0	0	0	0	0	0	0	1	0	0	0	0	0	0	0	0	0	0	0	0	0	0	0	0	1	4	1	3	1	17	0	48	752	71	14
Otu121	3	27	2	428	1	2	2	2	1	1	1	0	4	1	0	0	0	0	0	0	0	0	7	0	0	0	4	1	0	0	0	0	0	5	0	0	0	0	0	0	0	0	0	0	2	0	0	0	0
Otu122	0	1	3	2	3	1	12	1	8	2	1	0	383	3	9	0	0	0	0	1	0	0	5	0	0	0	0	0	0	0	4	0	0	11	0	0	0	0	0	0	0	0	0	0	0	0	0	1	0
Otu123	93	0	1	1	76	87	54	3	3	1	3	0	0	1	0	0	0	2	0	1	68	0	1	0	1	0	2	0	0	0	0	0	1	0	0	0	0	1	3	5	0	5	1	214	7	143	50	59	68
Otu124	27	1	2	6	100	7	40	68	69	80	1	13	3	2	0	0	0	0	0	0	0	0	33	0	0	0	0	0	0	0	2	0	0	494	0	0	0	0	0	0	0	0	0	1	31	0	0	0	0
Otu125	0	0	3	0	0	0	0	0	0	0	0	0	0	0	0	0	0	0	0	0	0	0	0	0	0	0	1	0	0	0	0	0	0	0	0	0	0	0	0	0	0	1	0	0	0	0	0	0	0
Otu126	11	2	0	2	15	11	62	27	91	91	0	40	2	1	0	0	0	0	0	0	0	0	183	0	0	0	0	0	0	0	0	0	0	385	0	0	0	0	0	0	0	1	0	0	22	0	0	0	0
Otu127	0	0	1	0	0	0	0	0	0	0	0	0	0	0	0	0	0	0	0	0	0	0	1	0	0	0	1	0	0	0	0	0	0	0	0	0	0	0	0	4	0	3	0	3	0	2	0	0	1
Otu128	1	3	0	0	0	0	0	0	0	0	0	0	0	0	0	0	0	0	0	0	1	0	1	0	0	0	0	0	0	0	0	0	0	0	0	0	0	2	0	1	1	1	1	4	47	0	0	1	0
Otu129	0	0	2	2	6	1	3	0	5	85	6	0	704	2	0	0	0	0	0	0	0	0	0	0	0	0	0	3	0	0	0	0	0	0	26	3	0	0	0	0	0	0	0	0	0	59	0	1	0
Otu130	242	4	0	0	0	0	1	0	0	0	0	1	0	0	0	1	0	0	0	0	0	0	285	0	0	0	0	0	0	0	0	0	0	87	0	0	0	0	0	0	0	0	0	1	5	0	0	0	0
Otu131	34	1	0	0	0	0	3	1	0	0	0	36	0	0	0	0	0	0	0	0	0	0	216	0	0	0	0	0	0	0	2	0	0	529	0	0	0	0	0	0	0	2	0	0	55	0	0	0	0
Otu132	7	172	1	209	0	0	0	0	1	0	1	2	4	0	0	0	0	0	0	0	0	0	3	0	0	0	0	0	0	0	0	0	0	4	0	0	0	0	0	0	0	0	0	0	3	0	0	0	2
Otu133	150	0	0	0	33	7	146	0	34	52	0	17	4	5	0	1	0	2	0	0	0	0	43	40	0	0	0	0	0	0	0	0	0	157	0	0	0	0	0	0	0	1	0	13	21	1	0	17	2
Otu134	2	2	3	3	0	7	2	0	5	1	2	0	1	4	0	0	0	1	0	1	0	0	3	0	1	0	3	3	2	1	2	0	1	2	1	1	1	1	2	3	1	2	0	0	0	3	0	1	3
Otu135	6	0	2	0	252	35	124	65	209	110	1	0	1	0	0	0	0	0	0	3	0	0	0	0	0	0	0	0	0	0	0	0	0	0	0	0	0	0	0	0	0	0	0	0	0	2	0	0	0
Otu136	5	0	1	4	4	3	1	0	3	0	0	0	0	1	0	1	0	0	0	0	2	0	2	0	0	0	0	3	1	2	0	3	1	4	0	1	6	0	0	5	0	3	1	4	0	0	0	1	0
Otu137	11	0	7	2	178	28	71	6	68	77	1	30	4	2	0	0	0	0	1	1	112	0	33	1	1	0	0	0	0	0	0	0	0	0	1	0	0	0	0	0	0	0	0	3	26	0	0	0	0
Otu138	0	0	3	0	0	0	0	0	0	1	4	0	0	0	0	0	0	0	0	0	0	0	1	0	0	0	1	7	1	0	0	0	1	0	0	1	0	0	0	0	0	1	0	0	0	1	0	0	0
Otu139	0	0	9	3	0	12	0	0	0	4	1	0	0	9	0	1	0	0	0	0	0	0	0	0	3	0	3	7	4	11	0	0	0	0	2	0	2	0	1	0	0	0	0	0	1	2	0	0	0
Otu140	3	1	0	0	0	0	1	0	0	0	0	0	0	0	0	0	0	0	0	0	0	0	2	0	0	0	0	2	5	5	2	5	3	0	1	2	2	146	6	133	88	267	39	6	0	4	6	1	3
Otu141	0	0	0	0	0	0	0	0	0	0	1	0	0	0	0	0	0	0	0	0	0	0	0	0	0	0	0	0	0	0	0	0	0	0	0	0	0	0	0	0	0	0	0	0	2	0	2	0	0
Otu142	0	0	0	135	0	1	0	1	1	1	0	0	0	0	78	3	1	2	2	1	2	1	0	1	2	87	7	7	1	348	3	4	5	1	4	1	5	5	2	0	0	0	0	0	0	0	0	0	3
Otu143	8	0	4	5	135	34	69	34	235	70	3	3	2	3	0	0	0	0	0	0	0	0	5	0	0	0	0	0	1	0	0	1	0	5	0	0	0	0	0	0	0	0	0	1	12	0	0	3	0
Otu144	0	0	2	1	2	2	0	3	2	1	1	0	688	3	0	0	0	0	0	0	0	0	0	0	0	0	0	0	0	0	0	0	0	0	0	0	0	0	0	0	0	0	0	0	0	0	0	0	0
Otu145	0	0	2	1	4	10	13	28	5	45	0	0	2	1	0	4	1	170	26	44	199	0	5	98	7	1	0	0	0	0	0	2	0	1	0	0	0	0	0	0	0	2	0	1	1	0	5	0	0
Otu146	0	0	100	0	0	0	0	0	0	1	8	0	1	0	0	0	0	0	0	0	0	0	0	0	0	0	0	0	0	0	0	0	0	0	0	9	0	0	0	0	0	0	0	0	0	0	0	0	0
Otu147	0	0	0	0	0	0	0	0	0	0	0	0	0	2	0	0	0	0	0	0	0	0	0	0	0	0	0	0	0	0	0	0	0	0	0	0	0	0	0	2	0	0	0	3	0	0	2	1	1
Otu148	0	0	1	0	58	0	0	19	1	88	1	0	0	3	0	0	0	0	0	0	0	0	0	0	0	0	0	0	0	0	0	0	0	0	0	0	0	0	0	0	0	0	0	0	0	0	2	0	0
Otu149	8	36	0	0	3	0	2	0	1	0	0	0	1	0	43	0	0	0	0	0	0	0	1	2	0	4	3	0	0	0	1	0	0	0	0	0	0	6	0	0	0	0	0	0	0	0	0	32	12
Otu150	47	2	18	6	4	0	0	0	0	1	11	4	2	0	0	1	0	2	0	0	0	0	16	1	0	0	7	4	3	3	1	3	2	3	1	1	1	1	3	239	28	84	37	10	4	8	9	7	2
Otu151	0	0	0	0	0	0	0	2	0	0	1	0	0	0	0	0	0	0	0	0	0	0	0	0	0	0	0	0	0	0	0	0	0	0	0	0	0	0	0	0	0	0	2	0	0	0	1	1	0
Otu152	0	0	0	0	0	0	0	0	0	15	0	0	0	0	0	0	0	0	0	0	0	0	0	0	0	0	0	0	0	0	0	0	0	0	14	0	0	0	0	0	0	0	0	0	0	13	0	1	0
Otu153	0	0	1	0	2	2	3	1	4	2	3	3	521	1	4	2	35	3	0	2	0	2	0	1	1	0	0	0	0	0	0	0	0	0	0	0	0	0	0	0	1	0	0	0	0	0	0	0	0
Otu154	37	1	0	0	0	0	1	1	0	1	0	6	0	0	0	0	0	0	0	0	0	0	139	0	0	0	0	0	0	0	0	0	0	24	0	0	0	0	0	0	0	2	0	0	75	0	0	0	0
Otu155	0	0	0	0	0	0	0	0	0	0	0	0	0	5	0	0	0	0	0	0	0	0	0	0	0	0	0	0	0	0	0	0	0	0	0	0	9	0	0	0	0	0	0	0	0	0	0	0	0
Otu156	1	10	2	1	129	70	24	37	21	69	3	1	0	4	0	0	0	0	0	0	0	5	0	0	0	4	0	0	0	0	0	0	0	0	0	0	0	4	0	0	0	0	0	0	0	0	0	0	8
Otu157	7	106	0	0	0	0	0	0	0	0	0	1	0	0	0	0	0	0	0	0	0	0	3	0	0	0	0	0	0	0	0	0	0	3	0	0	0	0	9	124	130	9	117	15	2	13	9	4	6
Otu158	0	0	0	0	0	0	19	0	0	104	2	0	5	1	0	3	0	1	0	2	311	1	0	89	2	0	0	0	0	0	0	0	5	0	0	0	0	0	0	0	0	0	0	5	0	0	0	3	0
Otu159	0	0	1	1	0	0	5	4	2	8	0	0	0	0	0	0	0	0	0	0	0	0	151	0	0	0	5	1	2	3	1	267	2	0	4	1	110	1	0	0	0	0	0	0	0	0	0	0	0
Otu160	0	20	1	0	0	0	0	0	0	0	0	0	0	0	0	0	0	0	0	0	0	0	0	0	0	8	0	0	0	0	0	0	0	0	0	0	0	9	0	0	0	0	0	0	0	1	0	0	15
Otu161	1	3	1	0	0	0	3	0	2	1	2	1	0	3	0	0	0	0	0	1	0	0	4	1	2	0	2	6	1	0	0	0	0	0	1	1	0	0	2	4	0	4	0	3	2	1	0	2	2
Otu162	0	0	0	0	0	0	0	0	0	0	0	0	0	2	0	0	0	0	0	0	0	0	0	0	0	0	2	0	0	0	0	0	0	0	0	0	0	0	0	0	0	0	0	0	0	0	0	0	0
Otu163	0	0	0	0	0	15	0	0	0	0	0	0	0	0	0	0	0	0	0	0	0	0	0	0	0	0	0	0	0	7	0	0	0	0	0	0	0	0	0	0	0	0	0	0	0	0	0	0	0
Otu164	0	0	0	0	0	1	0	0	0	0	0	0	0	0	0	0	0	0	0	0	0	0	0	0	1	0	5	15	6	444	2	4	7	0	4	6	9	2	0	0	0	0	0	0	0	0	0	0	1
Otu165	34	1	3	3	40	20	46	6	4	79	0	24	3	0	0	0	0	0	0	0	0	0	135	0	0	0	0	0	0	0	0	0	0	37	0	0	0	0	0	0	0	11	4	1	12	0	0	0	0
Otu166	0	0	0	0	0	0	0	0	0	0	0	0	0	1	0	0	0	1	0	0	0	0	0	0	0	0	0	0	0	0	0	0	0	0	0	0	0	0	0	0	0	0	0	0	0	0	0	0	0
Otu167	0	0	0	0	0	0	0	1	0	0	0	0	0	0	0	0	0	0	0	0	0	0	0	0	0	0	0	0	0	0	0	0	0	0	0	0	0	0	0	0	0	0	0	1	1	0	0	0	0
Otu168	6	0	0	0	6	0	1	0	4	4	0	6	0	0	0	0	0	0	0	0	1	0	4	0	0	0	0	0	0	0	0	0	1	1	0	0	0	0	0	0	0	0	0	0	46	0	0	0	0
Otu169	0	0	0	0	17	1	67	22	0	80	0	0	0	0	0	0	0	0	0	0	0	0	0	0	0	0	0	0	0	0	1	0	0	0	0	0	0	0	0	0	0	0	0	0	0	0	0	0	0
Otu170	0	0	1	3	92	140	23	33	1	16	0	0	4	2	1	0	0	4	17	10	67	2	3	34	1	0	0	0	0	1	0	0	0	1	1	0	0	0	0	0	0	0	0	0	3	1	1	1	0
Otu171	0	0	2	129	15	122	0	3	3	1	1	0	3	0	19	2	0	1	0	0	50	1	2	1	1	1	0	0	0	0	0	1	0	0	0	0	0	0	0	0	0	0	0	1	0	1	0	0	0
Otu172	1	0	0	0	0	0	0	0	1	17	1	4	0	0	0	0	0	381	0	1	2	0	13	0	0	1	0	0	0	0	0	0	0	0	0	0	0	0	0	0	0	9	0	0	0	0	0	0	0
Otu173	0	0	0	0	0	0	0	0	0	2	0	0	0	0	0	0	0	0	0	0	0	0	0	0	0	0	1	1	2	1	1	0	0	26	429	0	5	0	0	0	0	0	0	0	0	1	0	0	0
Otu174	90	0	3	0	83	13	42	10	80	64	0	1	0	0	0	0	0	0	0	0	0	0	13	0	0	0	0	0	0	0	0	1	0	8	0	0	0	0	0	0	0	0	0	0	9	3	1	0	2
Otu175	4	0	5	1	100	19	44	23	151	47	1	1	11	2	0	0	0	0	0	0	0	0	5	0	0	0	0	0	0	0	0	0	0	1	0	0	0	0	0	1	0	0	0	1	5	1	0	3	0
Otu176	0	0	0	0	1	2	0	0	1	0	1	0	0	8	0	0	0	0	0	0	0	0	0	0	1	0	9	8	12	1	0	2	0	0	0	0	0	0	2	2	0	1	0	1	0	1	0	3	0
Otu177	47	0	1	3	103	13	49	19	55	46	2	7	3	1	0	0	0	0	0	0	0	0	23	0	0	0	0	0	0	0	0	0	0	16	0	0	0	0	0	0	0	0	0	0	19	0	4	0	0
Otu178	1	10	2	5	34	2	1	0	0	4	0	0	13	9	0	0	0	1	0	0	0	0	8	2	1	3	1	2	15	0	0	1	0	0	0	0	3	3	0	0	0	4	1	0	1	2	5	5	8
Otu179	8	0	2	1	55	18	122	4	93	67	0	3	1	3	0	0	0	0	0	0	0	0	0	0	0	0	0	0	0	0	0	1	0	23	0	0	0	0	0	0	0	0	1	0	25	3	0	0	0
Otu180	4	0	3	1	1	0	228	26	2	1	0	10	0	2	0	0	0	1	0	1	41	0	3	0	0	0	0	0	0	0	0	0	0	1	0	0	0	0	0	0	0	0	1	1	11	0	0	0	0
Otu181	0	1	0	0	0	3	0	0	0	0	0	0	18	1	69	0	3	0	1	0	0	2	0	0	0	32	1	3	1	202	2	1	2	0	1	1	1	2	1	0	0	0	0	0	0	0	0	0	0
Otu182	107	3	1	1	2	1	10	7	4	6	0	20	0	0	0	1	0	0	0	0	0	0	42	0	0	0	0	0	0	0	0	0	0	59	0	0	0	0	0	0	0	0	0	1	43	0	0	0	0
Otu183	8	1	0	0	0	0	31	1	0	0	0	2	1	0	0	0	0	0	4	28	1	1	4	1	0	0	0	0	0	0	0	1	0	146	1	0	0	0	0	0	1	0	0	15	10	20	6	14	1
Otu184	50	3	0	0	6	0	1	1	0	0	0	6	0	0	0	0	0	0	0	0	0	0	48	0	0	0	0	0	0	0	0	0	1	21	0	0	0	0	0	1	0	0	0	2	61	0	0	0	0
Otu185	3	4	0	0	0	1	0	0	0	11	0	10	1	0	0	0	0	0	0	0	2	0	133	0	0	0	1	0	0	0	0	0	0	60	0	0	0	0	0	0	0	0	1	49	37	4	24	7	0
Otu186	9	1	0	0	0	0	1	0	0	0	0	32	0	0	0	0	0	1	0	0	0	0	89	0	0	0	0	0	0	0	0	0	0	247	0	0	0	0	0	0	0	0	0	0	21	0	0	0	0
Otu187	1	2	1	0	0	1	0	0	2	0	256	0	18	4	0	2	0	0	0	1	0	0	0	1	4	63	0	0	0	0	0	0	0	0	0	0	0	0	0	0	0	0	0	0	0	0	0	0	0
Otu188	118	2	1	0	2	2	41	1	4	13	0	15	2	1	0	0	0	0	0	0	0	0	34	0	0	0	0	0	0	0	0	0	0	107	0	0	0	0	0	0	0	0	4	0	8	0	0	0	3
Otu189	4	1	3	0	1	1	12	71	2	58	1	1	3	2	0	0	0	0	0	0	0	0	74	0	0	0	0	0	0	0	0	0	0	56	0	0	0	0	0	0	0	0	1	0	75	0	0	0	0
Otu190	0	0	0	0	0	0	0	0	0	0	0	0	0	2	0	0	0	0	0	0	0	0	0	0	0	0	0	0	0	0	0	0	0	0	0	0	0	0	0	0	0	1	0	0	0	0	0	0	0
Otu191	0	13	0	0	0	0	0	0	0	0	0	0	0	0	0	0	0	0	0	0	0	0	0	0	0	1	0	0	0	0	0	0	0	0	0	0	0	5	0	0	0	0	0	0	0	0	0	0	13
Otu192	2	0	0	0	0	0	0	0	0	0	0	0	0	4	0	1	0	0	0	0	0	0	0	0	0	0	0	0	0	0	0	0	0	0	0	0	5	0	0	1	0	0	0	0	0	0	0	0	0
Otu193	58	1	0	0	0	0	0	0	0	0	0	0	0	0	0	0	0	1	0	0	0	0	331	0	0	0	0	0	0	0	0	0	0	1	0	0	0	0	0	0	0	0	0	0	1	0	0	0	0
Otu194	0	4	0	0	0	0	24	0	0	0	0	0	1	0	12	1	0	217	0	1	0	1	45	0	2	0	0	0	2	0	0	0	0	56	0	1	0	1	0	0	0	2	0	1	0	0	0	0	3
Otu195	0	0	0	0	0	0	0	0	0	0	0	0	0	0	0	0	0	0	0	0	0	0	1	0	0	0	0	0	0	0	0	0	0	0	0	0	0	0	0	0	0	1	0	0	0	0	0	0	0
Otu196	0	0	3	2	65	12	113	0	1	0	1	0	1	0	1	0	0	107	3	0	64	0	3	0	0	1	0	0	0	0	0	0	0	0	0	0	0	0	0	0	0	1	0	0	0	0	0	0	0
Otu197	6	0	1	0	152	5	42	10	34	99	1	1	2	2	0	0	0	0	0	0	0	0	10	0	0	0	0	0	0	0	1	0	1	4	1	0	0	0	0	0	0	0	0	0	6	0	0	0	0
Otu198	31	1	0	0	15	2	5	3	12	9	0	11	1	0	0	0	0	0	0	0	0	0	40	0	0	0	0	0	0	0	0	0	0	18	0	0	0	0	0	0	0	1	0	0	45	1	0	0	0
Otu199	88	0	4	0	11	1	114	0	40	79	1	0	2	1	0	0	0	0	0	0	0	0	10	0	0	0	0	0	0	0	2	1	0	0	0	0	0	0	0	0	0	0	0	0	0	0	0	0	0
Otu200	0	0	1	3	118	27	55	24	77	58	2	0	2	0	0	0	0	0	0	0	0	0	0	0	0	0	0	0	0	0	0	0	0	0	1	0	0	0	0	0	0	0	0	0	0	0	0	0	0
Otu201	5	0	4	1	134	16	44	24	64	33	0	3	1	2	0	0	0	0	0	0	0	0	5	0	0	0	0	0	0	0	0	0	0	8	0	0	0	0	0	1	0	0	0	0	4	0	0	0	0
Otu202	0	0	0	0	76	1	104	18	101	61	1	0	2	3	0	0	0	0	0	0	0	0	0	0	0	0	0	0	0	0	0	0	0	1	0	0	0	0	0	0	0	0	0	0	0	1	0	0	0
Otu203	0	0	1	2	168	0	0	1	194	1	1	0	2	0	0	0	0	0	0	0	0	0	0	0	0	0	0	0	0	0	0	0	0	0	0	0	0	0	0	0	0	0	0	0	0	0	0	0	0
Otu204	0	0	0	0	0	0	0	0	0	0	0	0	0	0	0	0	0	0	0	0	0	0	2	0	0	0	0	0	0	0	0	0	0	0	0	0	0	0	0	0	0	1	0	0	0	0	0	0	0
Otu205	0	0	75	72	7	2	1	1	2	1	24	0	5	0	0	0	0	0	0	0	1	0	0	0	0	6	0	0	1	0	0	0	0	1	0	0	0	0	0	1	0	27	9	0	0	1	0	0	0
Otu206	0	0	0	0	0	0	0	0	0	0	0	0	0	0	0	0	0	1	0	0	0	0	3	0	0	0	0	0	0	0	0	0	0	0	0	0	0	0	0	0	0	4	0	0	0	0	0	0	0
Otu207	0	0	0	0	0	0	0	0	0	0	0	0	0	0	0	0	0	0	0	0	0	0	2	0	0	0	0	0	0	0	0	0	0	0	0	0	0	0	0	0	0	0	0	0	0	0	0	0	0
Otu208	1	0	0	1	1	2	2	0	107	0	1	1	1	0	2	0	16	1	2	1	1	0	0	0	0	0	0	0	0	0	0	1	0	34	0	0	0	0	0	117	0	1	0	0	1	0	0	0	1
Otu209	0	19	0	0	0	0	0	0	0	0	0	0	0	0	0	0	0	0	0	0	0	0	0	0	0	1	0	0	0	0	0	0	0	0	0	0	0	3	0	0	0	0	0	0	0	0	0	0	11
Otu210	0	0	2	0	38	0	81	6	3	9	0	0	4	0	0	1	0	59	14	3	3	1	4	67	1	1	0	0	0	0	0	0	0	1	0	0	0	0	0	0	0	2	0	14	0	3	11	11	2
Otu211	181	6	3	40	1	0	6	1	14	4	0	5	1	0	0	0	0	0	0	0	0	0	15	0	0	0	0	0	2	19	0	0	1	9	0	0	0	8	0	1	0	0	0	0	9	0	0	0	0
Otu212	2	121	98	29	0	2	0	1	0	0	0	1	1	0	0	0	0	0	0	0	0	0	2	0	0	1	0	0	0	0	0	0	0	1	0	0	0	0	0	0	0	0	0	0	0	0	0	0	0
Otu213	10	0	0	0	124	15	43	21	46	37	0	4	3	1	0	0	0	0	0	0	0	0	13	0	0	0	0	0	0	0	0	0	0	13	0	0	0	0	0	0	0	0	0	1	5	0	0	0	0
Otu214	35	1	1	0	85	10	31	14	92	58	3	0	3	0	0	0	0	0	0	0	0	0	2	0	0	0	0	0	0	0	0	0	0	5	0	0	0	0	0	0	0	0	0	0	7	0	0	0	0
Otu215	1	0	35	0	0	0	0	0	1	1	0	0	0	0	0	0	0	0	1	0	0	0	0	0	0	0	0	0	1	1	0	1	0	10	0	1	3	30	0	37	27	91	98	0	0	4	0	1	4
Otu216	0	0	1	3	53	21	33	220	2	3	2	0	4	3	0	0	0	0	0	0	0	0	0	0	0	0	0	0	0	0	0	0	0	0	0	0	0	0	0	0	0	0	0	0	0	0	0	0	0
Otu217	3	104	39	32	4	1	0	0	1	0	0	1	0	1	1	0	0	0	0	0	0	0	4	0	0	1	1	2	3	7	2	4	1	1	3	0	1	2	0	0	0	0	0	0	0	0	0	0	0
Otu218	29	0	0	0	0	0	0	0	0	0	0	1	0	0	0	0	0	0	0	0	0	0	31	0	0	0	0	0	0	0	1	0	1	121	0	0	0	0	0	0	0	0	0	0	4	0	0	0	0
Otu219	0	1	0	0	0	0	0	0	0	0	0	0	0	2	0	0	0	0	0	0	0	0	0	0	0	0	0	0	0	0	0	0	0	0	0	0	1	0	0	2	0	3	3	0	0	2	0	1	0
Otu220	0	1	1	0	0	1	1	0	1	0	1	0	125	1	13	0	0	0	0	0	0	0	0	0	0	16	0	1	6	154	3	1	4	0	1	0	5	2	0	0	0	0	0	0	0	0	0	0	0
Otu221	0	0	0	0	0	0	0	0	0	0	0	0	1	0	0	0	0	0	0	0	0	0	1	0	0	0	0	0	0	0	0	0	0	0	0	0	0	0	0	0	0	0	2	0	2	0	0	1	0
Otu222	95	0	0	1	26	1	37	0	13	35	0	18	2	0	0	0	0	0	0	0	0	0	22	0	0	0	0	0	0	0	0	0	0	5	0	0	0	0	0	0	0	0	0	0	26	0	0	0	0
Otu223	0	3	23	0	0	0	0	0	2	1	2	0	0	0	0	0	0	0	0	0	0	0	0	0	0	2	0	0	0	0	0	0	0	3	0	0	0	0	0	0	0	0	0	0	1	0	0	0	0
Otu224	0	0	0	0	0	0	0	0	0	0	0	0	0	0	0	0	0	0	0	0	0	0	0	0	2	0	0	0	0	0	0	0	0	0	0	0	1	0	1	2	0	4	1	1	0	2	0	1	2
Otu225	0	0	0	0	107	99	3	31	2	16	2	1	3	2	0	0	0	0	0	0	0	0	57	0	0	0	0	0	0	0	0	0	0	1	0	0	0	0	0	1	0	1	0	0	0	0	0	0	0
Otu226	0	0	0	0	1	6	14	9	10	13	0	0	0	0	1	2	0	155	76	1	4	3	4	2	2	2	0	0	0	0	0	1	0	0	0	0	0	0	0	0	0	2	2	0	1	0	0	0	0
Otu227	1	1	0	0	0	0	24	0	0	1	0	22	0	0	0	0	0	0	0	0	0	0	0	0	0	0	0	0	0	0	0	0	1	19	0	0	0	0	0	0	0	0	0	0	18	7	6	0	2
Otu228	0	1	0	0	0	0	0	0	0	0	0	0	0	1	0	0	0	0	0	0	0	0	0	0	0	0	0	0	0	0	0	0	0	0	0	0	1	0	1	1	0	0	0	0	0	0	0	1	1
Otu229	0	0	0	0	0	0	0	0	0	0	0	0	0	1	0	0	0	0	0	0	0	0	0	0	0	0	0	0	0	0	0	0	0	0	0	0	0	0	0	0	0	0	0	0	0	0	0	0	0
Otu230	18	0	0	0	89	12	52	22	47	44	2	0	2	1	0	0	0	0	0	0	0	0	3	0	0	0	0	0	1	0	1	0	0	1	0	0	0	0	0	0	0	0	0	0	4	1	0	0	0
Otu231	0	0	0	0	0	0	0	0	0	1	0	0	0	3	0	0	0	0	0	0	0	0	0	0	2	0	0	0	0	0	0	0	0	0	0	0	1	0	0	0	0	0	0	0	0	0	0	0	0
Otu232	0	1	0	0	0	0	0	0	0	0	0	0	0	0	0	0	0	1	0	0	0	0	0	0	0	0	5	4	3	0	0	0	0	0	0	0	0	1	5	0	0	1	0	0	0	0	0	1	1
Otu233	0	0	0	0	0	0	0	0	0	0	0	0	0	0	0	0	0	0	1	7	0	0	0	0	0	0	0	0	0	0	0	0	0	0	0	0	1	0	2	4	0	3	1	1	0	0	3	0	1
Otu234	0	0	2	1	75	2	20	48	86	51	2	0	0	0	0	0	0	0	0	0	0	0	1	0	0	0	0	0	0	0	0	0	0	11	0	0	0	0	0	0	0	0	0	0	4	0	0	0	0
Otu235	0	34	2	1	0	0	0	0	0	0	113	1	1	1	5	0	3	1	0	0	1	0	1	0	1	19	1	0	2	95	1	0	4	0	2	3	0	3	0	0	0	0	0	0	0	0	0	0	0
Otu236	13	0	0	0	0	69	1	1	2	0	1	3	6	0	1	0	0	31	0	21	0	8	25	101	1	0	0	0	0	1	0	1	0	0	0	0	0	0	1	0	0	1	0	0	0	0	0	0	0
Otu237	58	0	2	1	49	4	15	5	4	32	1	4	1	0	0	0	0	0	0	0	0	0	35	0	0	0	0	0	0	0	0	0	0	29	0	0	0	0	0	1	0	0	0	1	12	0	0	0	0
Otu238	55	0	0	0	4	1	1	2	1	1	0	9	0	0	0	1	0	0	0	0	0	0	36	0	0	0	0	0	0	0	0	0	0	18	0	0	0	0	0	0	0	0	0	0	30	0	0	0	0
Otu239	0	0	2	1	237	0	2	27	3	8	2	0	0	3	0	0	0	0	0	0	0	0	1	0	0	0	0	0	0	0	0	0	0	0	0	0	0	0	0	0	0	0	0	0	0	0	5	0	0
Otu240	0	0	0	0	0	0	0	0	0	0	2	0	1	0	0	0	0	0	0	0	0	1	1	0	0	0	0	0	0	0	0	0	0	0	0	0	0	0	0	0	0	0	0	0	0	0	1	0	0
Otu241	0	0	0	0	0	0	0	0	0	0	1	0	0	0	0	0	0	0	0	0	0	0	0	0	0	0	0	0	0	0	0	0	0	0	0	0	0	0	0	0	0	0	0	1	0	0	0	0	0
Otu242	0	0	0	1	0	0	1	1	4	3	1	0	61	0	2	0	0	0	1	1	0	0	1	0	0	4	0	1	2	0	2	4	0	2	0	0	0	0	0	0	0	0	0	0	0	0	0	0	0
Otu243	30	0	0	1	2	0	3	0	2	0	0	5	0	0	0	0	0	0	0	0	0	0	56	0	0	0	0	0	0	0	0	0	0	16	0	0	0	0	0	0	0	0	0	0	38	0	0	0	0
Otu244	18	0	13	0	37	14	4	0	2	0	2	0	2	12	0	4	0	0	0	1	0	0	0	0	3	0	15	0	16	8	1	0	1	0	1	0	0	0	1	16	0	0	0	1	0	0	0	0	0
Otu245	0	0	2	0	18	14	47	0	0	2	0	0	2	1	0	0	0	0	0	0	0	0	0	0	0	0	0	0	0	0	0	0	0	0	1	0	0	1	0	1	0	1	1	78	0	23	36	8	27
Otu246	168	0	1	0	12	0	35	2	2	0	1	2	1	0	0	2	0	1	12	0	0	0	1	2	0	0	0	0	0	0	0	0	0	2	0	0	0	0	0	1	0	0	0	0	0	0	0	21	0
Otu247	35	0	0	0	10	0	14	5	25	7	0	4	0	0	0	1	0	0	0	0	1	0	56	0	0	0	0	0	0	0	0	0	0	19	0	0	0	0	0	0	0	0	0	0	30	0	0	0	0
Otu248	0	0	0	0	0	0	0	0	0	0	0	0	0	0	0	0	0	0	0	0	0	0	0	0	0	0	0	0	0	0	0	0	0	0	0	0	0	0	0	1	0	0	0	0	0	0	0	0	0
Otu249	33	1	0	0	1	0	0	0	0	0	0	11	0	0	0	0	0	0	0	0	0	0	40	0	0	0	0	0	0	0	0	0	1	13	0	0	0	0	0	0	0	0	0	0	31	0	0	0	0
Otu250	0	0	248	1	0	1	0	1	2	0	2	0	1	2	0	0	0	0	0	0	0	0	0	0	0	0	0	0	0	0	0	0	0	1	0	0	0	0	0	0	0	0	0	0	0	0	0	0	0
Otu251	16	0	1	0	36	0	16	2	31	23	1	3	0	1	0	0	0	0	0	0	0	0	13	0	0	0	0	0	0	0	0	0	0	19	0	0	0	0	0	0	0	0	0	0	17	4	0	1	0
Otu252	0	0	2	1	100	34	52	1	1	47	0	0	2	0	0	0	0	0	0	0	0	0	3	0	0	0	0	0	3	0	0	0	0	1	0	0	0	0	0	0	0	0	0	0	0	0	0	0	0
Otu253	0	0	0	2	4	0	15	0	13	21	0	8	0	0	0	0	0	0	0	0	0	0	44	0	0	0	0	0	0	0	1	0	0	133	0	0	0	0	0	0	0	0	0	0	10	0	0	0	0
Otu254	0	9	5	11	1	1	0	1	1	0	0	0	109	0	7	0	2	0	0	0	1	0	0	1	0	6	0	0	2	85	3	1	2	0	0	2	0	0	0	0	0	0	0	0	0	0	0	0	0
Otu255	0	0	1	0	34	8	109	3	28	21	0	2	0	0	0	0	0	0	0	0	0	0	23	0	0	0	0	0	0	0	0	0	0	15	0	0	0	0	0	0	0	0	0	0	3	0	0	0	0
Otu256	0	14	18	138	0	2	0	0	0	0	1	0	0	1	1	0	0	0	0	0	0	0	0	0	0	11	0	1	0	37	1	0	0	0	0	1	1	6	0	0	0	0	0	0	0	0	1	0	1
Otu257	0	7	0	0	0	0	0	0	0	0	0	0	0	0	0	0	0	0	0	0	0	0	0	0	0	0	0	0	0	0	0	0	0	0	0	0	0	3	0	0	0	0	0	0	0	0	0	0	4
Otu258	0	0	0	0	0	1	0	0	0	0	0	0	0	0	0	0	0	0	0	0	0	0	0	0	0	0	0	2	3	228	2	0	5	0	2	2	5	0	0	0	0	0	0	0	0	0	0	0	0
Otu259	0	10	13	0	0	0	0	0	1	0	0	0	0	0	0	0	0	0	0	0	0	1	0	0	0	1	0	0	0	0	0	0	0	0	0	0	0	0	0	0	0	0	0	0	0	0	0	0	0
Otu260	0	0	0	0	3	1	0	0	0	0	9	0	83	0	8	0	0	0	1	0	1	0	0	0	0	14	1	0	1	62	0	0	0	0	1	0	0	0	0	0	0	0	0	0	0	0	0	0	0
Otu261	26	1	2	2	28	6	30	7	13	18	1	7	1	0	0	0	0	0	0	0	0	0	43	0	0	0	0	0	0	0	0	1	0	18	0	0	0	0	0	0	0	0	0	0	9	0	0	0	0
Otu262	16	0	0	0	0	1	0	12	1	1	0	0	0	20	2	0	1	0	0	0	0	0	1	0	8	0	0	0	2	0	0	0	0	1	0	0	14	0	11	8	0	0	12	0	12	0	0	0	0
Otu263	0	0	0	0	0	0	0	0	0	0	0	0	0	0	0	0	0	0	0	0	0	1	0	0	0	0	0	0	0	0	0	0	0	0	0	0	0	0	0	0	2	0	0	0	0	0	1	0	0
Otu264	0	0	0	0	0	0	0	0	0	0	0	0	0	0	1	0	0	212	2	0	0	1	12	1	0	0	0	0	0	0	0	0	0	0	0	0	0	0	0	0	0	2	0	0	0	0	0	0	0
Otu265	0	0	1	0	0	0	0	0	0	0	0	0	0	0	0	0	0	0	0	0	0	0	0	0	0	0	0	0	0	0	0	0	0	0	0	0	0	0	0	0	0	0	0	0	0	0	0	0	0
Otu266	2	0	2	1	46	8	38	7	63	29	1	0	0	1	0	0	2	0	0	0	0	0	0	0	0	0	0	0	0	0	0	0	0	2	0	0	0	0	0	0	0	0	0	3	0	1	0	0	0
Otu267	0	1	15	0	1	6	3	5	2	2	1	0	79	0	0	0	0	0	1	1	0	0	0	0	0	0	0	0	0	0	1	1	1	1	1	0	0	0	0	0	0	0	2	1	0	1	2	0	0
Otu268	103	2	1	1	6	3	5	2	7	1	0	4	0	3	0	0	0	1	0	0	0	0	27	0	0	0	0	0	0	0	0	0	0	13	0	0	0	0	0	0	0	0	1	0	12	0	0	0	0
Otu269	0	0	1	1	1	0	2	0	0	2	0	0	233	2	0	0	0	0	0	0	0	0	0	0	0	0	0	0	0	0	0	0	0	0	0	0	0	0	0	0	0	0	0	0	0	0	0	0	0
Otu270	49	2	0	0	3	0	12	1	6	8	0	13	0	0	0	0	0	0	0	0	0	0	32	0	0	0	0	0	0	0	0	0	0	53	0	0	0	0	0	0	0	0	0	0	16	0	0	0	0
Otu271	2	0	1	2	0	2	200	16	3	1	0	0	1	1	0	0	0	0	0	0	0	0	0	0	0	0	0	0	0	0	0	0	0	4	0	0	0	0	0	0	0	0	0	0	0	0	0	0	0
Otu272	0	0	2	2	0	1	0	0	225	1	0	0	1	0	0	0	0	0	0	1	0	0	0	0	0	0	0	0	0	0	0	0	0	0	0	0	0	0	0	0	0	0	0	0	0	0	0	0	0
Otu273	4	0	1	1	1	0	1	1	3	0	5	1	0	2	0	1	0	0	0	0	0	0	2	0	1	0	0	0	4	1	0	0	0	1	0	0	0	2	0	0	0	2	0	0	0	1	0	1	0
Otu274	46	0	0	0	0	0	2	1	1	3	0	7	0	0	0	0	0	0	0	0	0	0	52	0	0	0	0	0	0	0	0	0	0	45	0	0	0	0	0	0	0	0	0	0	14	0	0	0	0
Otu275	0	8	15	135	0	1	0	0	1	1	0	0	2	1	0	0	0	0	0	0	0	0	0	0	0	0	1	0	0	0	0	0	0	0	0	0	0	0	0	0	0	0	0	0	0	0	0	1	0
Otu276	20	1	2	1	44	7	24	10	41	33	0	0	3	1	0	0	0	0	0	0	0	0	8	0	0	0	0	0	0	0	0	0	0	8	0	0	0	0	0	0	0	0	0	0	3	0	1	0	0
Otu277	1	1	0	2	4	1	50	1	43	9	0	4	2	0	0	0	0	0	0	0	0	0	23	0	0	0	0	0	0	0	1	0	0	24	0	0	0	0	0	0	0	0	0	0	15	0	0	0	0
Otu278	203	1	0	0	0	0	0	0	0	0	0	0	0	0	0	0	0	0	0	0	0	0	16	0	0	0	0	0	0	0	0	0	0	0	0	0	0	0	0	0	0	1	0	0	0	0	0	0	0
Otu279	0	0	0	0	0	0	0	1	0	0	0	0	124	0	5	0	0	0	0	0	0	0	0	0	0	3	0	0	0	85	0	1	0	0	0	0	3	0	1	0	0	0	0	0	0	0	0	0	0
Otu280	30	0	0	0	30	3	10	6	5	10	0	11	1	0	0	0	0	0	0	0	0	0	31	0	0	0	0	0	0	0	0	0	1	25	0	0	0	0	0	0	0	0	0	1	6	0	0	0	0
Otu281	0	0	0	0	0	0	0	0	0	0	1	0	0	3	0	0	0	0	0	0	0	0	0	0	1	0	0	0	0	0	0	0	0	0	0	0	1	0	0	0	0	0	0	0	0	0	0	0	0
Otu282	24	0	2	2	46	4	14	5	15	16	0	6	2	0	0	0	0	0	0	0	0	0	8	0	0	0	0	0	0	0	0	0	0	11	0	0	0	0	0	0	0	0	0	0	10	0	0	0	0
Otu283	0	1	0	0	0	0	0	0	0	0	0	0	2	0	0	0	0	0	0	0	0	0	0	0	0	0	0	0	0	0	0	0	0	0	0	0	0	0	0	0	0	0	1	0	0	0	0	0	0
Otu284	51	0	0	0	0	0	0	0	0	0	0	4	0	0	0	0	0	0	0	0	0	0	35	0	0	0	0	0	0	0	0	0	0	18	0	0	0	0	0	0	0	0	0	0	21	0	0	0	0
Otu285	0	0	0	0	0	0	0	0	0	0	0	1	0	0	0	0	0	0	0	0	0	0	0	0	0	0	0	0	0	0	0	0	0	0	0	0	0	0	0	0	0	0	0	0	0	0	0	0	0
Otu286	0	0	0	0	0	0	0	1	0	0	3	0	0	0	0	0	0	0	0	0	0	1	0	0	0	0	0	0	0	0	0	0	1	0	0	0	1	0	0	0	0	0	0	1	0	0	0	0	0
Otu287	0	15	5	0	1	0	0	0	1	0	78	0	0	0	7	0	5	2	0	1	0	0	0	1	0	13	0	1	2	67	2	0	0	0	0	1	1	0	0	0	0	0	0	0	0	0	0	0	0
Otu288	0	0	0	0	0	0	0	0	0	0	0	0	1	0	0	0	0	0	1	0	0	0	0	0	0	0	0	0	0	0	0	0	0	0	0	0	0	0	0	0	0	0	0	0	0	0	0	0	0
Otu289	0	0	0	0	0	0	0	0	0	0	1	0	0	0	0	0	0	0	0	0	0	0	0	0	0	0	0	0	0	0	0	0	0	0	0	0	0	0	0	0	0	0	0	0	0	0	1	0	0
Otu290	1	0	1	1	9	0	6	1	3	5	0	0	0	0	0	0	1	0	0	0	0	0	1	0	0	0	0	0	2	0	0	0	0	7	1	0	0	9	2	36	15	48	34	3	0	1	2	0	1
Otu291	0	0	0	0	0	0	0	0	0	1	0	0	0	0	1	2	0	94	10	0	3	61	7	3	1	0	0	0	0	0	0	0	0	1	0	0	0	0	0	0	0	2	0	0	0	0	0	0	0
Otu292	0	0	0	0	0	0	0	0	0	0	0	0	0	7	0	0	0	0	0	0	0	0	0	0	0	0	0	0	0	0	0	0	0	0	0	0	2	0	0	0	0	0	0	0	0	0	0	0	0
Otu293	9	0	0	0	49	18	35	15	36	31	1	0	1	0	0	0	0	0	0	0	0	0	0	0	0	0	0	0	0	0	0	0	0	0	0	0	0	0	0	0	0	0	0	0	0	1	0	0	0
Otu294	0	0	2	0	0	0	0	0	0	0	0	0	0	0	0	0	0	0	0	0	0	0	0	0	0	0	0	0	0	0	0	0	0	0	0	0	0	0	0	107	20	60	1	1	0	1	1	2	1
Otu295	8	0	2	1	63	10	22	16	18	22	3	1	4	1	0	0	0	0	0	0	0	0	6	0	0	0	0	0	0	0	0	0	0	3	0	0	0	0	0	0	0	0	0	0	2	0	0	0	0
Otu296	1	0	88	0	31	0	0	0	0	28	1	0	0	0	0	0	0	0	0	0	0	0	1	0	0	0	0	0	0	0	0	0	0	0	0	0	0	0	0	0	0	0	0	0	1	0	0	0	0
Otu297	0	1	15	18	2	1	4	1	0	0	2	0	84	0	2	1	2	0	0	0	1	1	0	0	1	0	1	0	1	37	0	0	1	0	0	0	0	0	0	0	0	0	0	0	0	0	0	1	0
Otu298	0	0	23	1	0	2	1	1	2	0	1	0	100	0	1	0	0	0	0	0	0	0	0	0	0	0	0	0	0	0	0	0	0	1	0	0	0	0	0	0	0	0	0	0	1	0	0	0	0
Otu299	1	0	0	0	0	0	3	0	0	22	0	8	0	1	0	0	0	0	0	0	0	0	6	0	0	0	0	0	0	0	1	0	0	137	0	0	0	0	0	0	0	0	0	0	9	0	0	0	0
Otu300	0	0	0	0	28	9	24	6	52	39	0	1	0	0	0	0	0	0	0	0	0	0	3	0	0	0	0	0	0	0	0	0	0	18	0	0	0	0	0	0	0	0	0	0	0	2	0	0	0
Otu301	0	0	0	0	0	0	0	0	0	0	0	0	0	0	0	0	0	0	0	0	0	0	1	0	0	0	0	0	0	0	0	0	0	0	0	1	0	0	0	0	0	0	0	0	0	0	0	0	0
Otu302	0	0	0	0	0	0	0	0	0	0	0	0	0	0	1	2	0	83	0	1	82	1	4	0	3	0	0	0	0	0	0	0	0	0	0	0	0	0	0	0	0	1	0	1	0	0	0	0	1
Otu303	0	0	0	0	0	0	0	0	0	0	0	3	0	50	0	5	1	1	0	0	0	0	1	0	2	0	28	54	23	1	1	0	1	0	0	0	0	0	2	0	3	0	0	0	0	0	0	0	1
Otu304	1	37	10	36	1	0	0	0	1	0	0	1	0	0	0	0	0	0	0	0	0	0	3	0	0	0	0	0	0	0	0	0	0	2	0	0	0	0	0	0	0	0	0	0	2	0	0	0	0
Otu305	14	0	2	0	46	10	28	4	46	16	0	0	2	1	0	0	0	0	0	0	2	0	2	0	0	0	0	0	0	0	0	0	0	1	0	0	0	0	0	0	0	0	0	0	2	0	0	0	0
Otu306	2	39	0	0	0	0	0	0	0	0	0	0	1	0	0	0	0	0	0	0	0	0	1	0	0	1	0	0	0	0	0	0	0	0	0	0	0	0	0	0	0	0	0	0	1	0	0	0	0
Otu307	22	0	0	0	0	0	0	0	0	2	0	5	0	0	0	0	0	0	0	0	0	0	30	0	0	0	0	0	0	0	0	0	1	37	0	0	0	0	0	0	0	1	0	5	18	3	3	0	0
Otu308	2	0	0	1	61	3	25	11	36	34	1	0	1	0	0	0	0	0	2	0	0	0	0	0	0	0	0	0	0	0	0	0	0	0	0	0	0	0	0	1	0	0	0	0	0	0	0	0	0
Otu309	63	0	0	0	3	0	4	0	1	6	0	5	1	0	0	0	0	0	0	0	0	0	11	0	0	0	0	0	0	0	0	0	0	12	0	0	0	0	0	0	0	0	0	0	21	0	0	0	0
Otu310	1	51	26	37	0	0	0	0	0	2	0	0	0	0	8	0	0	0	0	0	0	1	0	0	0	0	0	0	0	32	1	0	0	0	0	0	3	0	0	0	0	0	0	0	0	0	0	0	0
Otu311	0	0	0	0	65	0	18	0	1	92	0	0	3	1	0	0	0	0	0	0	0	0	0	0	0	0	0	0	0	0	0	0	0	0	0	0	0	0	0	0	0	0	0	0	0	0	0	0	0
Otu312	30	2	0	0	28	0	7	1	2	5	0	0	0	3	0	0	0	0	0	0	0	0	23	0	0	0	0	0	0	0	0	0	0	43	0	0	0	0	0	0	0	0	0	0	14	0	0	0	0
Otu313	0	0	0	0	0	0	0	0	0	0	0	0	0	3	0	0	0	0	0	0	0	0	0	0	0	0	0	0	0	0	0	0	0	0	0	0	0	0	0	1	0	0	1	0	0	1	2	0	2
Otu314	35	0	0	0	25	0	9	2	9	12	0	1	0	0	0	0	0	0	0	0	0	0	27	0	0	0	0	0	0	0	0	0	0	24	0	0	0	0	0	0	0	0	0	0	9	0	0	0	0
Otu315	0	0	0	0	0	1	0	0	0	0	0	0	0	2	0	0	0	0	0	0	0	0	0	0	0	0	2	4	5	137	3	1	6	0	4	2	2	0	0	0	0	0	0	0	0	0	0	0	1
Otu316	0	0	0	0	17	17	31	12	50	18	0	1	1	2	0	0	0	0	0	0	0	0	6	1	0	0	0	0	0	0	0	1	0	9	0	0	0	0	0	0	0	0	0	0	2	2	0	3	0
Otu317	0	0	1	0	47	23	21	22	25	28	1	0	0	1	0	0	0	0	2	4	0	0	0	0	0	0	0	0	0	0	0	0	0	0	1	0	0	0	0	0	0	0	1	0	1	0	0	0	0
Otu318	1	0	44	1	0	0	1	0	1	3	1	0	34	0	30	0	1	0	0	0	0	0	0	0	0	0	0	0	0	0	0	0	0	0	0	0	0	0	0	0	0	0	0	0	0	1	0	0	0
Otu319	13	34	29	19	2	2	0	1	1	0	0	0	1	2	7	0	0	0	0	0	0	1	0	1	0	1	2	4	4	18	2	5	0	1	1	0	0	5	0	0	0	0	0	0	2	0	0	0	0
Otu320	0	0	0	0	0	0	0	0	0	0	0	0	0	0	0	0	0	0	0	0	0	0	0	0	0	0	0	0	0	0	0	0	0	0	0	0	0	0	0	0	0	0	0	0	0	0	0	0	0
Otu321	1	18	72	0	0	0	0	0	0	0	0	0	61	1	15	0	3	0	0	0	0	0	0	0	0	2	0	0	0	0	0	0	0	0	0	0	0	0	0	0	0	0	0	0	0	0	0	0	0
Otu322	0	0	18	0	2	1	5	0	0	0	0	0	66	0	0	0	0	0	0	0	0	0	0	0	0	0	0	0	0	0	1	0	0	0	0	0	0	0	0	0	0	0	0	0	0	0	0	0	0
Otu323	10	1	0	0	0	0	0	0	0	2	0	8	0	0	0	0	0	0	0	0	0	0	36	0	0	0	0	0	0	0	0	0	0	32	0	0	0	0	0	0	0	0	0	0	21	0	0	0	0
Otu324	4	0	4	1	48	20	14	16	19	31	1	0	3	2	0	0	0	0	1	1	0	0	0	0	0	0	0	0	0	0	0	0	0	0	0	0	0	0	0	0	0	0	0	2	1	0	0	1	0
Otu325	1	0	0	0	0	0	1	0	0	0	0	1	0	1	0	0	0	0	2	0	0	0	0	0	0	0	0	0	0	0	0	0	0	0	0	0	0	0	0	0	0	2	0	1	2	1	0	1	0
Otu326	1	0	0	0	0	0	0	0	0	0	0	0	0	0	0	0	0	0	0	0	0	0	0	0	0	0	0	0	0	0	0	0	0	0	0	0	0	0	0	0	0	0	0	0	0	0	0	0	0
Otu327	23	0	2	1	13	7	16	2	13	9	0	3	1	1	0	0	0	0	0	0	0	0	10	0	0	0	0	0	0	0	0	0	0	8	0	0	0	0	0	0	0	0	0	1	6	13	3	2	3
Otu328	0	0	0	0	7	8	8	2	0	4	2	0	17	0	0	0	0	0	0	1	0	0	0	0	0	0	0	0	0	1	0	0	0	2	0	0	0	0	0	0	0	0	1	1	2	0	0	1	0
Otu329	10	0	0	1	8	0	9	0	14	5	0	8	0	0	0	0	0	0	0	0	0	0	56	0	0	0	0	0	0	0	0	0	0	14	0	0	0	0	0	0	0	0	0	0	18	0	1	0	0
Otu330	8	0	7	3	9	1	31	2	10	22	2	1	2	0	0	0	0	0	0	0	0	0	2	0	0	1	1	0	0	25	0	3	0	7	3	0	1	1	0	5	0	1	2	0	1	0	0	0	0
Otu331	0	0	1	0	156	0	0	0	1	0	0	0	0	0	0	0	0	0	0	0	0	0	0	0	0	0	0	0	0	0	0	0	0	0	0	0	0	0	0	0	0	0	0	0	0	0	0	0	0
Otu332	20	0	0	0	16	2	7	3	2	4	0	0	0	0	0	0	0	0	0	0	0	0	39	0	0	0	0	0	0	0	0	0	0	11	0	0	0	0	0	0	0	0	0	0	14	0	0	0	0
Otu333	0	0	0	0	0	0	0	0	5	0	0	0	5	0	0	0	0	0	0	0	0	0	0	0	0	0	0	0	0	0	0	2	0	0	1	0	0	0	0	0	0	0	0	0	0	0	0	0	0
Otu334	3	0	1	2	44	6	26	8	46	14	0	0	0	0	0	0	0	0	0	0	0	0	0	0	0	0	0	0	0	0	0	0	0	0	0	0	0	0	0	0	0	0	0	0	0	2	1	0	0
Otu335	0	0	2	1	36	6	25	7	48	21	0	0	0	1	0	0	0	0	0	0	0	0	0	0	0	0	0	0	0	0	0	0	0	0	0	0	0	0	1	0	0	0	0	0	0	2	0	1	0
Otu336	2	0	1	0	0	0	0	0	0	0	0	0	0	0	0	0	0	1	0	0	0	0	0	0	0	0	0	0	0	0	0	0	0	0	0	0	0	0	0	89	4	55	0	0	0	0	0	0	0
Otu337	0	0	0	0	0	0	0	0	0	0	0	0	0	0	1	0	0	2	2	2	134	2	0	0	1	0	0	0	0	0	0	0	0	0	0	0	0	0	0	0	0	0	0	3	0	0	0	0	0
Otu338	0	0	0	0	29	8	20	1	2	85	1	0	3	1	0	0	0	0	0	0	0	0	0	0	0	0	0	0	0	0	0	0	0	0	0	0	0	0	0	0	0	0	0	0	0	0	0	0	0
Otu339	0	3	0	0	0	0	0	0	0	0	0	0	0	0	0	0	0	0	0	0	0	0	0	0	0	0	0	0	0	0	0	0	0	0	0	0	0	0	0	0	0	0	0	0	0	0	0	0	1
Otu340	0	0	0	0	0	0	0	0	0	0	0	0	0	0	0	0	0	0	0	0	0	0	0	0	0	0	0	0	0	0	0	0	0	0	0	0	0	0	0	0	0	1	1	1	0	1	0	2	0
Otu341	22	5	7	5	7	0	1	0	4	4	8	3	0	1	1	0	0	0	0	0	0	0	21	0	0	0	0	1	0	11	0	0	0	10	0	0	0	0	1	2	1	2	1	2	6	2	1	0	0
Otu342	22	0	0	0	1	1	2	3	3	5	0	6	0	0	0	0	0	0	0	0	0	0	27	0	0	0	0	0	0	0	0	0	1	21	0	0	0	0	0	0	0	0	0	0	17	0	0	0	0
Otu343	0	0	0	0	0	0	0	0	0	0	0	1	0	0	0	0	0	0	0	0	0	0	0	0	0	0	0	0	0	0	0	0	0	0	0	1	0	0	0	0	0	0	0	0	0	0	0	0	0
Otu344	0	14	31	10	1	0	1	0	1	1	12	0	2	0	5	0	0	0	0	0	0	0	0	0	0	0	2	0	0	25	0	0	0	0	0	0	0	1	0	5	0	0	0	0	0	0	0	0	0
Otu345	0	0	0	0	0	0	0	0	0	0	0	0	0	0	77	1	0	0	0	0	0	1	0	0	1	0	0	0	0	0	0	0	0	0	0	1	0	0	3	0	0	0	0	0	0	0	0	0	0
Otu346	1	2	28	51	2	0	7	0	3	4	3	0	0	3	0	0	0	0	0	0	0	0	1	0	0	0	0	0	0	0	0	0	0	5	0	0	0	0	0	0	0	0	0	0	2	0	0	0	0
Otu347	72	0	1	4	12	0	6	1	19	4	0	0	1	2	0	0	0	0	0	0	0	0	4	0	0	0	0	0	0	0	0	0	0	2	0	0	0	0	0	0	0	0	0	0	4	0	0	0	0
Otu348	0	0	0	0	0	0	0	1	1	0	0	0	0	0	0	0	0	1	0	0	0	0	0	0	0	0	0	0	1	1	0	0	0	0	0	0	0	3	2	26	5	44	43	0	0	1	1	1	1
Otu349	20	1	1	3	2	0	1	0	1	1	2	2	0	0	0	1	0	0	1	0	0	0	13	0	0	0	1	0	0	1	0	1	0	9	0	0	2	0	1	0	1	3	0	14	0	1	8	3	0
Otu350	0	0	68	0	0	1	0	0	0	0	0	0	0	1	0	0	0	0	0	0	0	0	0	0	0	0	1	0	1	0	0	1	0	1	0	2	0	11	1	1	0	28	16	0	0	0	1	0	1
Otu351	0	0	0	0	0	0	0	1	0	0	0	0	0	0	2	2	0	7	5	20	1	84	0	1	0	2	0	0	0	0	0	0	0	0	0	0	0	0	0	0	0	0	0	0	0	0	1	0	0
Otu352	0	0	1	0	1	0	1	1	2	0	0	0	24	0	0	0	0	0	0	0	0	0	0	0	0	0	0	0	0	0	0	0	0	1	0	0	0	0	0	0	0	0	0	0	0	0	0	0	0
Otu353	0	0	0	0	0	0	0	0	0	0	0	0	0	0	0	0	0	0	0	0	0	0	0	0	0	0	0	0	0	0	0	0	0	0	0	0	0	0	0	0	0	0	0	0	0	0	0	0	0
Otu354	16	0	0	0	0	0	0	0	0	0	0	2	0	0	0	0	0	0	0	0	0	0	22	0	0	0	0	0	0	0	0	0	0	6	0	0	0	0	0	1	0	0	0	0	11	0	0	0	0
Otu355	0	0	0	0	2	0	0	0	4	1	0	0	78	0	1	0	0	0	0	0	0	0	0	0	0	4	0	0	2	0	0	0	0	0	1	3	0	0	0	0	0	0	0	0	0	0	0	0	0
Otu356	7	1	0	1	0	0	3	2	0	0	0	1	0	1	0	1	0	0	0	0	0	0	9	0	0	2	0	0	2	3	1	0	0	9	0	0	0	5	0	3	9	34	14	2	3	0	6	0	0
Otu357	0	0	0	0	1	0	1	0	1	0	0	1	124	0	0	0	0	0	0	0	0	0	0	0	0	0	0	0	0	0	0	0	0	0	0	0	0	0	0	0	0	0	0	0	0	0	0	0	0
Otu358	0	0	2	1	6	1	3	0	35	57	1	0	1	1	0	0	0	0	0	0	0	0	0	0	0	0	0	0	0	0	0	0	0	0	1	0	0	0	0	0	0	1	0	0	2	11	0	1	7
Otu359	4	0	0	2	18	1	7	4	5	13	0	1	7	0	0	0	0	0	0	0	0	0	4	0	0	0	0	0	0	0	1	1	1	2	0	0	0	0	0	0	0	0	0	3	0	2	1	0	0
Otu360	0	0	8	0	0	0	0	1	0	0	0	0	15	0	1	0	0	1	1	0	0	1	0	0	0	0	0	0	0	0	0	0	0	0	1	0	0	0	0	0	0	0	0	0	0	4	0	0	0
Otu361	0	0	0	0	0	0	0	0	1	0	0	0	5	0	1	1	2	0	0	10	0	0	0	104	1	0	0	0	0	0	0	0	0	0	0	0	0	0	0	0	0	0	0	0	0	0	0	0	0
Otu362	0	2	0	0	0	0	0	0	0	0	0	0	0	0	0	0	0	0	0	0	0	0	0	0	0	0	0	0	0	0	0	0	0	0	0	0	0	1	3	1	0	2	1	2	0	2	1	8	103
Otu363	11	0	0	0	0	1	2	2	3	0	0	4	0	0	0	0	0	0	0	0	0	0	62	0	0	0	0	0	0	0	0	0	0	22	0	0	0	0	0	0	0	0	3	1	5	0	1	0	0
Otu364	0	0	0	0	0	0	0	0	0	0	0	0	0	0	0	0	0	0	0	0	0	0	0	0	0	0	0	0	0	0	0	0	0	0	0	0	0	0	0	0	0	0	0	0	0	0	0	1	0
Otu365	5	1	2	0	8	3	18	1	7	6	0	1	1	0	0	0	0	1	1	0	1	0	0	1	0	0	0	0	0	0	0	0	0	1	0	0	0	0	0	0	0	0	0	11	0	19	1	24	1
Otu366	0	0	0	0	0	0	0	0	0	0	0	0	0	0	0	0	0	0	0	0	0	0	0	0	0	0	0	0	0	0	0	0	0	0	0	0	1	0	1	0	0	0	0	0	0	1	0	3	1
Otu367	0	0	0	2	0	0	2	0	0	1	0	0	0	0	0	0	0	0	0	0	0	0	0	0	0	0	0	2	0	0	1	0	0	1	1	0	0	0	0	0	0	0	0	0	0	0	0	0	0
Otu368	0	0	0	0	0	0	0	0	0	0	0	0	0	0	0	0	0	0	0	0	0	0	1	0	0	0	0	0	0	0	0	0	0	0	0	0	0	0	0	0	0	0	0	0	0	0	0	0	0
Otu369	0	0	2	2	29	0	44	0	15	0	0	0	0	0	1	0	0	0	0	12	0	1	0	0	0	0	0	0	0	0	0	0	0	0	0	0	0	0	0	0	0	0	0	0	0	0	13	4	0
Otu370	1	1	11	50	0	0	1	0	0	1	0	0	0	1	1	1	0	0	0	0	0	0	1	0	0	2	1	0	1	26	0	0	1	0	0	0	0	8	0	1	1	0	0	0	1	0	0	0	0
Otu371	1	19	42	0	0	0	0	0	1	1	0	0	32	0	20	0	1	0	0	0	0	0	0	0	0	2	0	0	0	0	0	0	0	0	0	0	0	0	0	0	0	0	0	0	0	0	0	0	1
Otu372	0	0	13	28	0	0	0	0	0	0	1	0	35	0	0	0	0	0	0	0	0	0	1	0	0	0	0	0	0	0	0	0	0	0	0	0	0	0	0	0	0	0	0	0	0	0	0	0	0
Otu373	0	2	0	0	0	0	0	0	0	0	1	0	1	0	0	0	0	0	0	0	0	0	1	0	0	0	0	1	0	0	0	0	1	1	0	0	0	6	1	15	9	35	29	1	1	1	0	0	1
Otu374	13	0	0	0	1	0	0	0	0	0	0	8	0	0	0	0	0	0	0	0	0	0	17	0	0	0	0	0	0	0	0	0	0	7	0	0	0	0	0	0	0	0	0	0	15	0	0	0	0
Otu375	0	0	0	0	1	0	0	0	0	0	2	0	1	0	0	0	0	0	0	0	0	0	0	0	0	0	0	0	0	0	0	0	0	0	0	0	0	0	0	0	0	0	0	0	0	0	0	0	0
Otu376	0	0	0	0	1	1	0	0	0	3	0	0	0	0	0	0	0	0	0	0	0	0	0	0	0	0	0	0	2	1	0	0	0	0	1	0	0	0	0	0	0	0	0	0	0	2	0	0	0
Otu377	0	0	1	0	28	1	19	4	35	12	0	0	0	0	0	0	0	0	0	0	0	0	0	0	0	0	0	0	0	0	0	0	0	0	0	0	0	0	0	0	0	0	0	0	0	4	0	5	0
Otu378	0	0	0	0	0	0	0	0	0	1	0	0	0	0	0	0	0	0	0	0	0	0	0	0	0	0	0	0	0	0	1	0	0	0	2	0	0	0	1	0	0	0	0	0	0	1	0	1	0
Otu379	0	0	0	0	0	0	0	0	0	0	0	0	2	0	0	0	0	0	0	0	0	0	0	0	0	0	0	0	0	0	0	0	0	0	0	0	0	0	0	0	0	0	0	1	0	0	0	0	0
Otu380	0	0	1	1	0	0	0	0	1	0	2	0	46	0	2	0	0	0	0	0	0	0	0	0	0	0	0	0	0	0	0	0	0	1	0	0	0	0	0	0	0	0	0	0	0	0	0	0	0
Otu381	8	0	0	0	38	4	22	5	17	18	0	0	0	0	0	0	0	0	0	0	0	0	0	0	0	0	0	0	0	0	0	0	0	0	0	0	0	0	0	0	0	0	0	0	2	0	0	0	0
Otu382	10	0	1	2	20	0	29	3	5	16	0	1	0	0	0	0	0	0	0	0	0	0	2	0	0	0	0	0	0	0	0	0	1	3	0	0	0	0	0	1	0	10	1	0	0	0	0	0	0
Otu383	7	3	27	14	9	4	5	2	4	5	2	2	4	1	0	0	0	0	0	0	0	0	0	0	0	0	0	0	0	1	0	0	0	4	0	0	0	0	0	0	0	0	0	0	5	0	0	0	0
Otu384	0	3	0	3	0	0	22	0	0	0	0	0	0	8	0	0	0	0	0	0	0	1	0	0	3	0	2	11	9	0	14	0	0	18	0	0	0	0	0	0	0	0	0	0	0	0	2	0	0
Otu385	1	1	0	2	0	0	1	0	1	0	0	0	0	0	0	0	0	0	0	0	0	1	5	0	1	0	0	0	1	0	0	0	0	4	0	0	0	0	0	1	0	0	0	0	1	0	3	0	0
Otu386	0	0	0	0	0	0	0	0	0	0	0	0	0	0	0	0	0	0	0	0	0	0	0	1	0	0	0	0	0	0	0	0	0	0	0	0	0	0	0	0	0	0	0	0	0	0	0	0	0
Otu387	1	0	1	0	11	1	2	0	1	17	0	1	1	1	0	0	0	0	0	0	0	0	4	0	0	0	0	0	0	0	0	0	0	52	0	0	0	0	0	0	0	0	0	0	17	0	0	0	0
Otu388	12	0	0	0	19	5	12	3	5	20	0	0	1	0	0	1	0	0	0	1	0	0	8	0	0	0	0	0	0	0	0	0	1	6	0	0	0	0	0	0	0	0	0	0	1	0	1	0	0
Otu389	0	0	0	1	2	0	2	0	0	1	0	0	17	0	0	0	0	0	0	0	1	0	0	1	0	0	0	0	0	0	0	0	0	1	0	0	0	0	0	0	0	0	0	0	1	0	1	0	0
Otu390	1	1	0	0	0	0	1	0	0	0	0	0	0	0	0	0	0	0	0	0	0	0	3	0	0	0	0	0	0	0	0	0	0	101	0	0	0	0	0	0	0	0	0	0	0	0	0	0	0
Otu391	1	0	0	2	0	0	0	0	0	0	1	0	91	0	3	0	0	0	1	0	0	1	0	0	0	8	0	0	0	0	0	0	0	0	0	0	0	1	0	0	0	0	0	0	0	0	0	0	0
Otu392	0	0	0	0	0	0	0	0	0	0	0	0	0	1	0	0	0	3	1	1	2	1	0	0	2	95	0	0	0	0	0	0	0	0	0	0	0	0	0	0	0	0	0	0	0	0	0	0	3
Otu393	0	0	1	10	0	0	0	0	0	0	1	0	1	0	0	0	0	0	0	0	0	0	0	0	0	0	0	0	0	0	0	0	0	0	0	0	0	0	0	0	0	0	0	0	0	0	0	1	0
Otu394	8	0	0	0	0	0	0	0	0	1	0	2	0	0	0	0	0	0	0	0	0	0	22	0	0	0	0	0	0	0	0	0	0	30	0	0	0	0	0	1	1	2	0	2	11	1	1	0	0
Otu395	0	0	0	0	0	0	1	0	0	0	0	0	0	0	0	0	0	0	0	0	0	0	0	0	0	0	0	0	0	0	1	0	0	102	0	0	0	0	0	0	0	0	0	0	3	0	0	0	0
Otu396	0	0	0	0	0	0	0	0	0	0	0	0	1	0	0	0	0	0	0	0	0	0	0	0	0	0	0	0	0	0	0	0	0	0	0	0	0	0	0	0	0	0	0	0	1	0	0	0	0
Otu397	0	0	0	0	36	13	17	18	10	9	0	0	0	0	0	0	0	0	1	2	0	0	0	0	0	0	0	0	0	0	0	0	0	0	0	0	0	0	0	0	0	0	0	0	0	0	0	0	0
Otu398	1	0	0	0	0	0	0	1	0	0	0	0	0	0	0	0	0	0	0	0	0	0	0	0	0	0	0	4	7	3	2	1	1	0	0	0	0	1	1	44	6	14	11	0	0	1	3	2	0
Otu399	0	0	0	0	0	1	1	3	1	1	0	0	9	0	0	0	0	1	0	0	0	0	0	0	0	0	0	0	0	1	1	0	0	2	0	0	0	0	0	0	0	0	0	0	1	0	0	0	0
Otu400	0	1	1	2	2	1	3	0	0	2	3	0	58	0	4	0	0	0	0	0	0	0	0	0	0	0	0	0	0	25	0	0	0	1	0	0	0	0	0	0	0	0	0	0	0	0	0	0	0
Otu401	1	0	3	0	0	0	0	0	0	0	1	0	0	0	0	0	0	0	0	0	0	0	1	0	0	0	0	1	4	0	0	2	0	0	0	0	0	7	0	42	8	25	9	1	0	1	0	1	0
[truncated: 32 more columns]
