# Supplementary material for: A glimpse into Oomycota diversity in freshwater lakes and adjacent forests using a metabarcoding approach
Source: Sci Rep. 2025 May 31;15:19124. doi: 10.1038/s41598-025-01727-3 (PMC12126517; doi:10.1038/s41598-025-01727-3)
Supplement: Supplementary file 1 — Supplementary Material 1 [file 41598_2025_1727_MOESM1_ESM.zip › Supplementary material 2.fasta]

A Glimpse into Oomycota Diversity in Freshwater Lakes and Adjacent Forests Using a Metabarcoding Approach
Hossein Masigol, Marcel Dominik Solbach, Mohammad Javad Pourmoghaddam, Reza Ahadi, Reza Mostowfizadeh-Ghalamfarsa, Seyedeh Roksana Taheri, Sven Patrik Tobias-Hünefeldt, Michael Bonkowski, Hans-Peter Grossart

Supplementary Material 2. The fasta file containing sequences of ITS region for both isolated strains using culture-based techniuqes and OTUs detected by the metabarcoding approach.
>ITS_P1_A02_ITS4
---GTAACAAGGTTTCCGTAGGTGAACCTGCGGAAGGATCATTACCACACCAAAAAACAC
CCCACGTGAATGTACTCTTTATGAGGCTTTGTGCTGCCCTTGTGGCAGCTAGCCGAAGGT
TTCGCAAGAAGCCGATGTCAATTTGAATCCTTTTTAAAATACGACTGATCAAAACTGCAG
ATAGAAATATTTGCATTCAATTGAAATACAACTTTCAACAGTGGATGTCTAGGCTCGCAC
ACCGATGAAGAACGCTGCGAACTGCGATACGTAATGCGAATTGCAGAATTCAGTGAGTCA
TCAAAATTTTGAACGCATATTGCACTTCCGGGTTAGTCCTGGGAGTATGTTTGTATCAGT
GTCCGTGAACACAAACTTGTTTCATTTCTTGATTGGGATGGAGCAGACTGTGAAGGTCTT
GTAATTGCAAGTCCTTTTAAACGACGGTACCTATGCGTCCTTGTGAGATGTATTATTTAA
AGGTATGCCTGCGCTCCTTTCGAGAGTCTTGTGTGGCGGCACACAGCACTCAAAGAGAGA
GCAAATCGCGGTAGTTTTGCTTGTACTTCGGTACGAGTGGACACATATTGCTTTTTGTGA
TTTCTGCGAGTCTGTTGTCAAAGTACAGGGCACGTAAGGAGAGTTGGTATGCTGGTGCAT
TTCTGGCGTAGGAGGCAAATTGGGAA
>ITS_P2_D03_ITS4
----------------------TGAACCTGCGGAAGGATCATTACCACACCAAAAAACAC
CCCACGTGAATGTACTCTTTATGAGGCTTTGTGCTGCCCTTGTGGCAGCTAGCCGAAGGT
TTCGCAAGAAGCCGATGTCAATTTGAATCCTTTTTAAAATACGACTGATCAAAACTGCAG
ATAGAAATATTTGCATTCAATTGAAATACAACTTTCAACAGTGGATGTCTAGGCTCGCAC
ACCGATGAAGAACGCTGCGAACTGCGATACGTAATGCGAATTGCAGAATTCAGTGAGTCA
TCAAAATTTTGAACGCATATTGCACTTCCGGGTTAGTCCTGGGAGTATGTTTGTATCAGT
GTCCGTGAACACAAACTTGTTTCATTTCTTGATTGGGATGGAGCAGACTGTGAAGGTCTT
GTAATTGCAAGTCCTTTTAAACGACGGTACCTATGCGTCCTTGTGAGATGTATTATTTAA
AGGTATGCCTGCGCTCCTTTCGAGAGTCTTGTGTGGCGGCACACAGCACTCAAAGAGAGA
GCAAATCGCGGTAGTTTTGCTTGTACTTCGGTACGAGTGGACACATATTGCTTTTTGTGA
TTTCTGCGAGTCTGTTGTCAAAGTACAGGGCACGTAAGGAGAGTTGGTATGCTGGTGCAT
TTCTGGCGTAGGAGGCAAAT------
>ITS_P2_E02_ITS4
GTCGTAACAAGGTTTCCGTAGGTGAACCTGCGGAAGGATCATTACCACACCAAAAAACAC
CCCACGTGAATGTACTCTTTATGAGGCTTTGTGCTGCCCTTGTGGCAGCTAGCCGAAGGT
TTCGCAAGAAGCCGATGTCAATTTGAATCCTTTTTAAAATACGACTGATCAAAACTGCAG
ATAGAAATATTTGCATTCAATTGAAATACAACTTTCAACAGTGGATGTCTAGGCTCGCAC
ACCGATGAAGAACGCTGCGAACTGCGATACGTAATGCGAATTGCAGAATTCAGTGAGTCA
TCAAAATTTTGAACGCATATTGCACTTCCGGGTTAGTCCTGGGAGTATGTTTGTATCAGT
GTCCGTGAACACAAACTTGTTTCATTTCTTGATTGGGATGGAGCAGACTGTGAAGGTCTC
GTAATTGCAAGTCCTTTTAAACGACGGTACCTTTGCGTCCTTGTGAGATGTATTATTTAA
AGGTATGCCTGCGCTCCTTTCGAGAGTCTTGTGTGGCGGCACACAGCACTCAAAGAGAGA
GCAAATCGCGGTAGTTTTGCTTGTACTTCGGTACGAG-----------------------
------------------------------------------------------------
--------------------------
>ITS_P2_F02_ITS4
--------------------------------------------------AAAAAAACAC
CCCACGTGAATGTACTCTTTATGAGGCTTTGTGCTGCCCTTGTGGCAGCTAGCCGAAGGT
TTCGCAAGAAGCCGATGTCAATTTGAATCCTTTTTAAAATACGACTGATCAAAACTGCAG
ATAGAAATATTTGCATTCAATTGAAATACAACTTTCAACAGTGGATGTCTAGGCTCGCAC
ACCGATGAAGAACGCTGCGAACTGCGATACGTAATnCGAATTGCAGAATTCAnTGAGTCA
TCAAAATTTTGAACGCATATTGCAC-----------------------------------
------------------------------------------------------------
------------------------------------------------------------
------------------------------------------------------------
------------------------------------------------------------
------------------------------------------------------------
--------------------------
>Otu002_Saprolegnia_parasitica_MG597031_92.222
------------------------------------------------ACCAAAAAACAC
CCCACGTGAATGTACTCTTTATGAGGCTTTGTGCTGCCCTTGTGGCAGCTAGCCGAAGGT
TTCGCAAGAAGCCGATGTCAATTTGAATCCTTTTTAAAATACGACTGATCAAAACTGCAG
ATAGAAATATTTGCATTCAATTGAAATACAACTTTCAACAGTGGATGTCTAG--------
------------------------------------------------------------
------------------------------------------------------------
------------------------------------------------------------
------------------------------------------------------------
------------------------------------------------------------
------------------------------------------------------------
------------------------------------------------------------
--------------------------
>ITS_P1_B05_ITS4
TTACCACACCTAAAAACTTTCCACGTGAACTGTCGTTATnTGTTGTGCGCTCTCTGCGGT
GTCGGTGGCGTCTGCTGGCTnTGTTGCTGGCGGGTGCGAGCCGGATGCGGAGGCTGAACG
AAGGTCGAGTTGCTTTGCTCTCGGCTGACTTATTTTTCAAACCCAATACCAAACTTACTG
ATTATACTGTGAGAACGAAAGTTCTTGCTTTTAACTAGATAACAACTTTCAGCAGTGGAT
GTCTAGGCTCGCACATCGATGAAGAACGCTGCGAACTGCGATACGTAATGCGAATTGCAG
AATTCAGTGAGTCATCGAAATTTTTGAACGCATATTGCAC--------------------
------------------------------------------------------------
--------------------------------------------------
>ITS_P2_F01_ITS4
------------------------------------------------------------
-------------GCTGGCTTTGTTGCTGGCGGGTGCGAGCnGGATGCGGAGGCTGAACG
AAGGTCGAGTTGCTTTGCTCTCGGCTGACTTATTTTTCAAACCCAATACCAAACTTACTG
ATTATACTGTGAGAACGAAAGTTCTTGCTTTnAACTAGATAACAACTTTCAGCAGTGGAT
GTCTAGGCTCGCACATCGATGAAGAACGCTGCGAACTGCGATACNTAATGCGAATTGCAG
AATTCAGTGAGTCATCGAAA-TTTTGAACGCATATTGCACTTCCGGGTTATGCCTGGAAG
TATGTCTGTATCAGTGTCCGTAAATCAACCTTGCCTTTCTTCCTTCTGTGTAGTCAGTGG
AGGATGTGGCAGACGTGAAGTGTCTCGCTGTTGCTGGTTTGTGGTCATTT
>Otu010_Globisporangium_attrantheridium_JQ898456_100
-------ACCTAAAAACTTTCCACGTGAACTGTCGTTATTTGTTGTGCGCTCTCTGCGGT
GTCGGTGGCGTCTGCTGGCTTTGTTGCTGGCGGGTGCGAGCCGGATGCGGAGGCTGAACG
AAGGTCGAGTTGCTTTGCTCTCGGCTGACTTATTTTTCAAACCCAATACCAAACTTACTG
ATTATACTGTGAGAACGAAAGTTCTTGCTTTTAACTAGATAACAACTTTCAGCAGTGGAT
GTCTAG------------------------------------------------------
------------------------------------------------------------
------------------------------------------------------------
--------------------------------------------------
>ITS_P2_E04_ITS4
CACCAAAAAAACACCCCACGTGAATGTACTCTTTATGAGGCTCGCGCTGCCTTCGTGGCA
GCTAGCCGAAGGTTTCGCAAGAAGCCGATGTCAATTTGAATCCTTTTAAACTACGACTGA
TCAAAACTGCAGATAGAAATGTCTGCATGCAATTGAAATACAACTTTCAACAGTGGATGT
CTAGGCTCGCACACCGATGAAGAACGCTGCGAACTGCGATACGTAATGCGAATTGCAGAA
TTCAGTGAGTCATCAAAATTTTGAACGCATATTGCACTTCCGGGTTAGTCCTGGGAGTAT
GTTTGTATCAGTGTCCGTGAACACAACCTTGTTTCATTTCTTGATTGGGATGAAGCAGAC
TGTGAAGGTCTTGTAATTACAAGTCCTTCTAAACGATGGTACCTATGCGTCCTCGTGAGA
TGTATTATTTAAAGGTATGCCTGCGCTCCTTTCGAGAGTCTTGTGTGGCGGCACACAGGT
TCAAAGAGAGAGCAAATCGCGGTAGTTTTGCTTGTACTTCGGTATGAGTGGGCATATATT
GCTTTTTGTGATTTCTGCGAGTCTGTTGTTTAAGCACAGGGCGCGTAAGGGGAGCAGGTA
TGCTGGTGCATTTCTGGCGTAGGAGGCAAAT
>Otu017_Saprolegnia_diclina_KM061595_99.451
-ACC-AAAAAACACCCCACGTGAATGTACTCTTTATGAGGCTCGCGCTGCCTTCGTGGCA
GCTAGCCGAAGGTTTCGCAAGAAGCCGATGTCAATTTGAATCCTTTTAAACTACGACTGA
TCAAAACTGCAGATAGAAATGTCTGCATGCAATTGAAATACAACTTTCAACAGTGGATGT
CTAG--------------------------------------------------------
------------------------------------------------------------
------------------------------------------------------------
------------------------------------------------------------
------------------------------------------------------------
------------------------------------------------------------
------------------------------------------------------------
-------------------------------
>ITS_P1_A01_ITS4
GTAACAAGGTTTCCGTAGGTGAACCTGCGGAAGGATCATTA-CCACACC-AAAAAACACC
CCACGTGAACGTACACTTTATGAGGTTCGCGCTGCCTTCGTGGCAGCTAACCGAAGGCTT
TGCAAGAAGCCGATGTCTATTTGAATCCTTTTTAACCAACTACTGATCAAAACTGCATGC
AGAAATGCTTGCAATTCAATTGAAATACAACTTTCAACAGTGGATGTCTTGGCTTGCACA
CCGATGAAGAACGCTGCGAACTGCGATACGTAATGCGAATTGCAGAATTCAGTGAGTCAT
CAAAATTTTGAACGCATATTGCACTTCCGGGTTAGTCCTGGGAGTATGTTTGTATCAGTG
TCCGTGAACACAAGCTTGTTTCATTTTTCAATGGGGCAGATTGTGAGGGTCTTGCTTTTG
CAAGTCCTTTTAAACGACGGTACCTGTGCGTCCTTGTGAGGTGCATTAAATAAAGGTATG
CCTGTGCTTGGATCGAGAGTCTTGTGTGGTAGCACACAGCATTCAAAGAGAGAGCAAATC
GCGGTAGTTTTGCTCGTGCTTCGGTACGAGTAGACATATATTGCTTTTTGTGATCTCGGC
GAGTCTGTTGTTTAAGCCCAGGGCGCGTTTCGAGAGCTTGCATGCTGGTGCACTTCTTGG
CGTACGGAGGCAAATTGGGAATTCA
>ITS_P1_A09_ITS4
---------------------------------------------CACC-AAAAAACACC
CCACGTGAACGTACACTTTATGAGGTTCGCGCTGCCTTCGTGGCAGCTAACCGAAGGCTT
TGCAAGAAGCCGATGTCTATTTGAATCCTTTTTAACCAACTACTGATCAAAACTGCATGC
AGAAATGCTTGCAATTCAATTGAAATACAACTTTCAACAGTGGATGTCTTGGCTTGCACA
CCGATGAAGAACGCTGCGAACTGCGATACGTAATGCGAATTGCAGAATTCAGTGAGTCAT
CAAAATTTTGAACGCATATTGCACTTCCGGGTTAGTCCTGGGAGTATGTTTGTATCAGTG
TCCGTGAACACAAGCTTGTTTCATTTTTCAATGGGGCAGATTGTGAGGGTCTTGCTTTTG
CAAGTCCTTTTAAACGACGGTACCTNTGCGTCCTTGTGAGGTGCATTAAATAAAGGTATG
CCTGTGCTTGGATCGAGAGTCTTGTGTGGTAGCACACAGCATTCAAAGAGAGAGCAAATC
GCGGTAGTTTTGCTCGTGCTTCGGTACGAGTAGACATATATTGCTTTTTGTGATCTNGGC
GAGTCTGTTGTTTAAGCCCAGGGCGCGTTTCGAGAGCTTGCATGCTGGTGCA--------
-------------------------
>ITS_P1_G08_ITS4
------------------------------------------------------------
------------------------------------------------------------
--------------GTCTATTTGAATCCTTTTTAACCAACTACTGATCAAAACTGCATGC
AGAAATGCTTGCAATTCAATTGAAATACAACTTTCAACAGTGGATGTCTTGGCTTGCACA
CCGATGAAGAACGCTGCGAACTGCGATACGTAATGCGAATTGCAGAATTCAGTGAGTCAT
CAAAATTTTGAACGCATATTGCACTTCCGGGTTAGTCCTGGGAGTATGTTTGTATCAGTG
TCCGTGAACACAAGCTTGTTTCATTTTTCAATGGGGCAGATTGTGAGGGTCTTGCTTTTG
CAAGTCCTTTTAAACGACGGTACCTGTGCGTCCTTGTGAGGTGCATTAAATAAAGGTATG
CCTGTGCTTGGATCGAGAGTCTTGTGTGGTAGCACACAGCATTCAAAGAGAGAGCAAATC
GCGGTAGTTTTGCTCGTGCTTCGGTACGAGTAGACATATATTGCTTTTTGTGATCTCGGC
GAGTCTGTTGTTTAAGCCCAGGGCGCGTTTCGAGAGCTTGCATGCTGGTGCACTTCTGGC
GTA----------------------
>ITS_P1_H04_ITS4
------------------------------------------------------------
---------------------------------GCCTTCGTGGCAGCTAACCGAAGGCTT
TGCAAGAAGCCGATGTCTATTTGAATCCTTTTTAACCAACTACTGATCAAAACTGCATGC
AGAAATGCTTGCAATTCAATTGAAATACAACTTTCAACAGTGGATGTCTTGGCTTGCACA
CCG---------------------------------------------------------
------------------------------------------------------------
------------------------------------------------------------
------------------------------------------------------------
------------------------------------------------------------
------------------------------------------------------------
------------------------------------------------------------
-------------------------
>ITS_P2_D10_ITS4
--------------------------------------------------AAAAAACACC
CCACGTGAACGTACACTTTATGAGGTTCGCGCTGCCTTCGTGGCAGCTAACCGAAGGCTT
TGCAAGAAGCCGATGTCTATTTGAATCCTTTTTAACCAACTACTGATCAAAACTGCATGC
AGAAATGCTTGCAATTCAATTGAAATACAACTTTCAACAGTGGATGTCTTGGCTTGCACA
CCGATGAAGAACGCTGCGAACTGCGATACGTAATGCGAATTGCAGAATTCAGTGAGTCAT
CAAAATTTTGAACGCATATTGCACTTCCGGGTTAGTCCTGGGAGTATGTTTGTATCAGTG
TCCGTGAACACAAGCTTGTTTCATTTTTCAATGGGGCAGATTGTGAGGGTCTTGCTTTTG
CAAGTCCTTTTAAACGACGGTACCTGTGCGTCCTTGTGAGGTGCATTAAATAAAGGTATG
CCTGTGCTTGGATCGAGAGTCTTGTGTGGTAGCACACAGCATTCAAAGAGAGAGCAAATC
GCGGTAGTTTTGCTCGTGCTTCGGTACGAGTAGACATATATTGCTTTTTGTGATCTCGGC
GAGTCTGTTGTTTAAGCCCAGGGCGCGTTTCGAGAGC-----------------------
-------------------------
>ITS_P1_E04_ITS4
--------------GTAGGTGAACCTGCGGAAGGATCATTACCCACACCAAAAAAACACC
CCACGTGAACGTACACTTTATGAGGTTCGCGCTGCCTTCGTGGCAGCTAACCGAAGGCTT
TGCAAGAAGCCGATGTCTATTTGAATCCTTTTTAACCAACTACTGATCAAAACTGCATGC
AGAAATGCTTGCAATTCAATTGAAATACAACTTTCAACAGTGGATGTCTTGGCTTGCACA
CCGATGAAGAACGCTGCGAACTGCGATACGTAATGCGAATTGCAGAATTCAGTGAGTCAT
CAAAATTTTGAACGCATATTGCACTTCCGGGTTAGTCCTGGGAGTATGTTTGTATCAGTG
TCCGTGAACACAAGCTTGTTTCATTTTTCAATGGGGCAGATTGTGAGGGTCTTGCTTTTG
CAAGTCCTTTTAAACGACGGTACCTGTGCGTCCTTCTGAGGTGCATTAAATAAAGGTACG
CCTGTGCTTGGATCGAGAGTCTTGTGTGGTAGCACACAGCATTCAAAGAGAGAGCAAATC
GCGGTAGTTTTGCTCGTGCTTCGGTACGAGTAGACATATATTGCTTTT------------
------------------------------------------------------------
-------------------------
>ITS_P2_D11_ITS4
--------------------GAACCTGCGGAAGGATCATTA-CCACACCAAAAAAACACC
CCACGTGAACGTACACTTTATGAGGTTCGCGCTGCCTTCGTGGCAGCTAACCGAAGGCTT
TGCAAGAAGCCGATGTCTATTTGAATCCTTTTTAACCAACTACTGATCAAAACTGCATGC
AGAAATGCTTGCAATTCAATTGAAATACAACTTTCAACAGTGGATGTCTTGGCTTGCACA
CCGATGAAGAACGCTGCGAACTGCGATACGTAATGCGAATTGCAGAATTCAGTGAGTCAT
CAAAATTTTGAACGCATATTGCACTTCCGGGTTAGTCCTGGGAGTATGTTTGTATCAGTG
TCCGTGAACACAAGCTTGTTTCATTTTTCAATGGGGCAGATTGTGAGGGTCTTGCTTTTG
CAAGTCCTTTTAAACGACGGTACCTGTGCGTCCTTGTGAGGTGCATTAAATAAAGGTATG
CCTGTGCTTGGATCGAGAGTCTTGTGTGGTAGCACACAGCATTCAAAGAGAGAGCAAATC
GCGGTAGTTTTGCTCGTGCTTCGGTACGAGTAGACATATATTGCTTTTTGTGATCTCGGC
GAGTCTGTTGTTTAAGCCCAGGGCGCGTTTCGAGAGC-----------------------
-------------------------
>ITS_P1_F12_ITS4
----------------------ACCTGCGGAAGGATCATTA-CCACACCAAAAAAACACC
CCACGTGAACGTACACTTTATGAGGTTCGCGCNGCCTTCGTGGCAGCTAACCGAAGGCTT
TGCAAGAAGCCGATGTCTATTTGAATCCTTTTTAACCAACTACTGATCAAAACTGCATGC
AGAAATGCTTGCAATTCAATTGAAATACAACTTTCAACAGTGGATGTCTTGGCTTGCACA
CCGATGAAGAACGCTGCGAACTGCGATACnTAATGCGAATTGCAGAATTCAGTGAGTCAT
CAAAATTTTGAACGCATATTGCACTTCCGGGTTAGTCCTGGGAGTATGTTTGTATCAGTG
TCCGTGAACACAAGCTTGTTTCATTTTTCAATGGGGCAGATTGTGAGGGTCTTGCTTTTG
CAAGTCCTTTTAAACGACGGTACCTGTGCGTCCTTGTGAGGTGCATTAAATAAAGGTATG
CCTGTGCTTGGATCGAGAGTCTTGTGTGGTAGCACACAGCATTCAAAGAGAGAGCAAATC
GCGGTAGTTTTGCTCGTGCTTCGGTACGAGTAGACATATATTGCTTTTTGTGATCTCGGC
GAGTCTGTTGTTTAAGCCCAGGGCGCGTTTCGAGAGCTTGCATGCTGGTGCACTTCTGGC
GTACGGAGGCAAATGGGAA------
>Otu025_Achlya_sp_JQ974992_100
-----------------------------------------------ACCAAAAAACACC
CCACGTGAACGTACACTTTATGAGGTTCGCGCTGCCTTCGTGGCAGCTAACCGAAGGCTT
TGCAAGAAGCCGATGTCTATTTGAATCCTTTTTAACCAACTACTGATCAAAACTGCATGC
AGAAATGCTTGCAATTCAATTGAAATACAACTTTCAACAGTGGATGTCTTG---------
------------------------------------------------------------
------------------------------------------------------------
------------------------------------------------------------
------------------------------------------------------------
------------------------------------------------------------
------------------------------------------------------------
------------------------------------------------------------
-------------------------
>ITS_P2_B03_ITS4
CCGTAGG-TGAACCTGCGGAAGGATCATTACCACACCATAAAAACTTTCCACGTGAACCG
TTACAATTATGTTCTGTGCTCTCTCTCGGGAGAGCTGAACGAAGGTAGTGCCGCATGTAT
GTGCGTGCGTCTGCCGATGTACTTTTAAACCCCCTAACCTAAATACTGAACTATACTCCG
AGAACGAAAGTTTTTGGTTTTAATCAATAACAACTTTCAGCAGTGGATGTCTAGGCTCGC
ACATCGATGAAGAACGCTGCGAACTGCGATACGTAATGCGAATTGCAGAATTCAGTGAGT
CATCGAAATTTTGAACGCACATTGCACTTTCGGGATATTCCTGGAAGTATGCTTGTATCA
GTGTCCGTACATCAAACTTGCCTTTCTTTTTTTGTGTAGTCAAGGAGAGAAATGGCAGAA
TnTGAGGTGTCTCGCTGGCTCCCTCTTCGGAGGAGAAGACGCGAGTCCCTTTAAATGTAC
GTTCGCTCTTTCTTGTGTCTAAGATGAAGTGTGACTTTCGAACGCAGTGATCTGTTTGGA
TCGCTTTGCGCGAGTGGGCGACTTCGGTTAGAACATTAAAGGAAGCAACCTCTATTGGCG
GTATGTTAGGCTTCGGCCCGACTTTGCAGCTGACAGTGTGTTGTTTTCTGTTCTTTCCNT
GAGGTGTACCTGTCTTGTGTGAGGCAATGGTCTGGGCAAATGGTTATTGTGTAGTAGAAT
TTTGCTGCTCTTGGACGCCCTATTCGTAGGGTAAAGAAGGCAACACCAATTTGGGACTAG
TTTGTGGATTATTTT
>ITS_P1_H01_ITS4
CCGTAGG-TGAACCTGCGGAAGGATCATTACCACACCATAAAAACTTTCCACGTGAACCG
TTACAATTATTTTCTGTGCTCTCTCTCGGGAGAGCTGAACGAAGGTAGTGCCGCATGTAT
GTGCGTGCGTCTGCCGATGTACTTTTAAACCCCCTAACCTAAATACTGAACTATACTCCG
AGAACGAAAGTTTTTGGTTTTAATCAATAACAACTTTCAGCAGTGGATGTCTAGGCTCGC
ACATCGATGAAGAACGCTGCGAACTGCGATACGTAATGCGAATTGCAGAATTCAGTGAGT
CATCGAAATTTTGAACGCACATTGCACTTTCGGGATATTCCnGGAAGTATGCTTGTATCA
GTGTCCGTACATCAAACTTGCCTTTCTTTTTTTGTGTAGTCAAGGAGAGAAATGGCAGAA
TGTGAGGTGTCTCGCTGGCTCCCTCTTCGGAGGAGAAGACGCGAGTCCCTTTAAATGTAC
GTTCGCTCTTTCTTGTGTCTAAGATGAAGTGTGACTTTCGAACGCAGTGATCTGTTTGGA
TCGCTTTGCGCGAGTGGGCGACTTCGGTTAGAACATTAAAGGAAGCAACCTCTATTGGCG
GTATGTTAGGCTTCGGCCCGACTTTGCAGCTGACAGTGTGTTGTTTTCTGTTCTTTCCCT
GAGGTGTACCTGTCTTGTGTGAGGCAATGGTCTGGGCAAATGGTTATTGTGTAGTAGAAT
TTTGCTGCTCTTGGACGCCCTATTCGTAGGGTAAAGAAGGCAACACCAATTTGGGACTAG
TTTGTGGATTATTTT
>ITS_P2_A12_ITS4
--GTAGGGTGAACCTGCGGAAGGATCATTACCACACCATAAAAACTTTCCACGTGAACCG
TTACAATTATNTTCTGTGCTCTCTCTCGGGAGAGCTGAACGAAGGTAGTGCCGCATGTAT
GTGCGTGCGTCTGCCGATGTACTTTTAAACCCCCTAACCTAAATACTGAACTATACTCCG
AGAACGAAAGTTTTTGGTTTTAATCAATAACAACTTTCAGCAGTGGATGTCTAGGCTCGC
ACATCGATGAAGAACGCTGCGAACTGCGATACGTAATGCGAATTGCAGAATTCAGTGAGT
CATCGAAATTTTGAACGCACATTGCACTTTCGGGATATTCCTGGAAGTATGCTTGTATCA
GTGTCCGTACATCAAACTTGCCTTTCTTTTTTTGTGTAGTCAAGGAGAGAAATGGCAGAA
TGTGAGGTGTCTCGCTGGCTCCCTCTTnGGAGGAGAAGACGCGAGTCCCTTTAAATGTAC
GTTCGCTCTTTCTTGTGTCTAAGATGAAGTGTGACTTTCGAACGCAGTGATCTGTTTGGA
TCGCTTTGCGCGAGTGGGCGACTTCGGTTAGAACATTAAAGGAAGCAACCTCTATTGGCG
GTATGTTAGGCTTCGGCCCGACTTTGCAGCTGACAGTGTGTTGTTTTCTGTTCTTTCCTT
GAGGTGTACCTGTCTTGTGTGAGGCAATGGTCTGGGCAAATGGTTATTGTGTAGTAGAAT
TTTGCTGCTCTTGGACGCCCTATTCGTAGGGTAAAGAAGGCAACACCAATTTGGGACTAG
TTTGTGGATTATTTT
>Otu046_Pythium_catenulatum_KM061699_98.98
----------------------------------ACCAT-AAAACTTTCCACGTGAACCG
TTACAATTATGTTCTGTGCTCTCTCTCGGGAGGGCTGAACGAAGGTCGAGCTGCATGTAT
GTGCG-GC-TTTGCCGATGTACTTTCAAACCCATTAAACT-AATACTGAACTATACTCCG
AGAACGAAAGTTTTTGGTTTTAATCAATAACAACTTTCAGCAGTGGATGTCTAG------
------------------------------------------------------------
------------------------------------------------------------
------------------------------------------------------------
------------------------------------------------------------
------------------------------------------------------------
------------------------------------------------------------
------------------------------------------------------------
------------------------------------------------------------
------------------------------------------------------------
---------------
>ITS_P2_A11_ITS4
GTAGGTGAACCTGCGGAAGGATCATTACCACACCATAAAAACTTTCCACGTGAACCGTTA
CAATTATNTTCTGTGCTCTCTCTCGGGAGGGCTGAACGAAGGTGGCGCTATATGTAAAAG
TGTAGCGT-TGCCGATGTACTTTTAAACCCATTACACTAATACTGAACTATACTCCGAGA
ACGAAAGTTTTTGGTTTTAATCAATAACAACTTTCAGCAGTGGATGTCTAGGCTCGCACA
TCGATGAAGAACGCTGCGAACTGCGATACGTAATGCGAATTGCAGAATTCAGTGAGTCAT
CGAAATTTTGAACGCACATTGCACTTTCGGGATATTCCTGGAAGTATGCTTGTATCAGTG
TCCGTACATCAAACTTGCCTTTCTTTTTTTGTGTAGTCAAGGAGAGAAATGGCAGAATGT
GAGGTGTCTCGCTGACTCCCTCTTCGGAGGAGAAGACGCGAGTCCCTTTAAATGTACGTT
CGCTCTTTCTTGTGTCTAAGATGAAGTGTGACTTTCGAACGCAGTGATCTGTTTAGATCG
CTTTGCGCGAGTGGGCGACTTCGGTTAGAACATTAAAGGAAGCAACCTCTATGGCGGTAT
GTTAGGCTTCGGCCCGACTTTGCAGCTGACAGTGTGTTGTTTTCTGTTCTTTCCTGAGGT
GTACCTGTCTTGTGTGAGGCAATGGTCTGGGCAAATGGTTATTGTGTAGTAGATTGTTGC
TGCGCTTGGGCGCCCTACTTTATTGTGGGGTAAAGAAGGCAACACCAATTTGGGACT
>Otu051_Pythium_catenulatum_HM134860_99
-------------------------------ACCAT-AAAACTTTCCACGTGAACCGTTA
CAATTATGTTCTGTGCTCTCTCTCGGGAGGGCTGAACGAAGGTGGAGCTGCATGTAAAAG
TGCGGTTTCTGCCGATGTACTTTTAAACCCATTACACTAATACTGAACTATACTCCGAGA
ACGAAAGTTTTTGGTTTTAATCAATAACAACTTTCAGCAGTGGATGTCTAG---------
------------------------------------------------------------
------------------------------------------------------------
------------------------------------------------------------
------------------------------------------------------------
------------------------------------------------------------
------------------------------------------------------------
------------------------------------------------------------
------------------------------------------------------------
---------------------------------------------------------
>ITS_P2_C11_ITS4
------------------------------------------------------------
-------------------------------------------------------GGCTG
ATCTATTTTTTAAACCCATTCTTAAACACTGATTTATACTGTGAGGACGAAAGTCTTTGC
TTTTAACTAGATAACAACTTTCAGCAGTGGATGTCTAGGCTCGCACATCGATGAAGAACG
CTGCGAACTGCGATACCTAATGCGAATTGCAGAATTCAGTGAGTCATCGAAATTTTGAAC
GCATATTGCACTTTCGGGTTCTACCTGGAAGTATGTCTGTATCAGTGTCCGTACACTAAA
CTTGCCTTTCTTTTTCTGTGTAGTCAGAGGAGGAGATGGCCGATGTGAAGTGTCTCGATC
TGTGCTCATTTTGTGCCACATTGATCGAGTCCTTTTAAATGTACTCTGTTTTGTCTCTTG
TTTCTATGATGTACTGCTGGAACGGAGTGATCTTTGGATTGCTTGCATGTTTGGTGGCAA
CTTCGGTTTAGACGCTAGGAGATAATGCTCGATTCGCGGTATGTTAGGCTTCGGCTGGAC
AATGTTGCTTATTGTGCGTnGGCTCTGTTTTTACCnTGAGGTACCATTATTTGTGTGAGA
TGTGTCTAAGGATTGCTTGCAAGTAAGGTGTTGCAGCGTAGTGACGCTTTGGTGCTGTTT
TTCGGAGCGGTGTTGAGGTTGAGTGAAGCACAATTTGGGAAAATTTTGTACACTGCTATT
TTTGGTAGTTGTGTATCTCAATGGA
>ITS_P1_F10_ITS4
GTTTCCGTAGGTGAACCTGCGGAAGGATCATTACCACACCAAAAACTTTCCACGTGAACT
GTCATTGCATGTTTTGTGCCTTTAATTAGGCTAAACGAAGGTCGGAGTAAAATCTGGCTG
ATCTATTTTTTAAACCCATTCTTAAACACTGATTTATACTGTGAGGACGAAAGTCTTTGC
TTTTAACTAGATAACAACTTTCAGCAGTGGATGTCTAGGCTCGCACATCGATGAAGAACG
CTGCGAACTGCGATACGTAATGCGAATTGCAGAATTCAGTGAGTCATCGAAATTTTGAAC
GCATATTGCACTTTCGGGTTnTACCTGGAAGTATGTCTGTATCAGTGTCCGTACACTAAA
CTTGCCTTTCTTTTTCTGTGTAGTCAGAGGAGGAGATGGCCGATGTGAAGTGTCTCGATC
TGTGCTCATTTTGTGCCACATTGATCGAGTCCTTTTAAATGTACTCTGTTTTGTCTCTTG
TTTCTATGATGTACTGCTGGAACGGAGTGATCTTTGGATTGCTTGCATGTTTGGTGGCAA
CTTCGGTTTAGACGCTAGGAGATAATGCTCGATTCGCGGTATGTTAGGCTTCGGCTGGAC
AATGTTGCTTATTGTGCGTTGGCTCTGTTTTTACCTTGAGGTACCATTATTTGTGTGAGA
TGTGTCTAAGGATTGCTTGCAAGTAAGGTGTTGCAGCGTAGTGACGCTTTGGTGCTGTTT
TTCGGAGCGGTGTTGAGGTTGAGTGAAGCACAATTTGGGAAAATTTTGTACACTGCTATT
TTTGGTAGTT---------------
>Otu059_Elongisporangium_undulatum_AY436638_100
-------------------------------------ACCAAAAACTTTCCACGTGAACT
GTCATTGCATGTTTTGTGCCTTTAATTAGGCTAAACGAAGGTCGGAGTAAAATCTGGCTG
ATCTATTTTTTAAACCCATTCTTAAACACTGATTTATACTGTGAGGACGAAAGTCTTTGC
TTTTAACTAGATAACAACTTTCAGCAGTGGATGTCTAG----------------------
------------------------------------------------------------
------------------------------------------------------------
------------------------------------------------------------
------------------------------------------------------------
------------------------------------------------------------
------------------------------------------------------------
------------------------------------------------------------
------------------------------------------------------------
------------------------------------------------------------
-------------------------
>ITS_P2_A04_ITS4
TCGTAACAAGGTTTCCGTAGGTGAACCTGCGGAAGGATCATTACCACACCTAAAAACATC
TTTCCACGTGAACCGTTTGTGACATTGTTGGGCTCTGCGCGTCTCGAGAGGGGTGCGCGA
GCTATCTGTAAAACTTGTCAAACCCATTCTAGCAATAACTGAAACATACTGTGGGGACGA
AAGTCTCTGCTTTGAACTAGATAGCAACTTTCAGCAGTGGATGTCTAGGCTCGCACATCG
ATGAAGAACGCTGCGAACTGCGATACGTAATGCGAATTGCAGGATTCAGTGAGTCATCGA
AATTTTGAACGCATATTGCACTTTCGGGTTATGCCTGGAAGTATGTCTGTATCAGTGTCC
GTACACTAAACTTGCCTCCTTTGCGTCGTGTAGTCGGCGCGGAGGGTTGAGCAGATGTGA
GGTGTCTTGGTTGCTTTTGTGGCGACCAAGTCCCTTTAAAGTCGGACGCGTATCTTTGCG
TGCGTTGGGTGCTGGTGGGCTGTGGGACGCGTCTGTTGACGAGTCTGGCGACCTTTGGCG
CGGGCATGCTTGGACACTTGTGTATTGGCGGTATGTTAGGTTGCGTCTTTTTTGGCGTGG
CTTTGACAATGCAGCTGATGCGTGTGTTTGGGCGGTTCGTTGCTGTATGGGTGAACCGGA
TGGTCGGTGGGTGAATCGCGTTTCTCGTGTCTTTTTGCCGGTGTTCTGTATCGCGTGTGG
AGTGTGTCACCATTTGGGAATCTGTACGTGTCTTTCTGGCTTTTGTCGGGTAGTTCGTAT
CTCATTGGA
>Otu095_Pythium_sp_MK015679_98.343
-----------------------------------------------ACCTAAAAACATC
TTTCCACGTGAACCGTTTGTGACATTGTTGGGCTCTGCGCGTCTCGAGAGGGGTGCGCGA
GCTATCTGTAAAACTTGTCAAACCCATTCTAGCAATAACTGAAACATACTGTGGGGACGA
AAGTCTCTGCTTTGAACTAGATAGCAACTTTCAGCAGTGGATGTCTAG------------
------------------------------------------------------------
------------------------------------------------------------
------------------------------------------------------------
------------------------------------------------------------
------------------------------------------------------------
------------------------------------------------------------
------------------------------------------------------------
------------------------------------------------------------
------------------------------------------------------------
---------
>ITS_P2_H02_ITS4
CAAGGTTTCCGTAGGTGAACCTGCGGAAGGATCATTACCACACCAAAAAACTATCCACGT
GAACGTATACTATTATTAGACTGGCGCTACCCTCTCGGGGGTAGCTAGTCGAAGGTTTCG
AAAGGAACCGATGTAAATTTAATCCCTTTTATCTAATGCCTGAATCAATACGGCGTACAG
AAATGTATGCTTTC-AATTGAGATACAACTTTCAACAGTGGATGTCTTGGCTCGCACATC
GATGAAGAACGCTGCGAACTGCGATACCTAATGCGAATTGCAGAATTCAGTGAGTCATCA
AAATTTTGAACGCATATTGCACTTCCGGGTTAGTCCTGGGAGTATGCTTGTATCAGTGTC
CGTTAATACAAAATTGTTTCATTGATTTGAAGCAGACTnTGAAGCGTCTTGTTCTTGTGG
CAAGTCCTTTCAAATGAGT
>Otu130_Leptolegnia_caudata_KP098341_95.745
-----------------------------------------ACCAAAAAACTATCCACGT
GAACGTATACTCTTATTAGACTGGCGCTACTCTCTCGAGGGGAGCTGGTCGAAGGTTTCG
AAAGGAACCGATGTACTTTGAATCCCTTTTATCTAATGCCTGAATCAATACGGCGTACAG
AAATGTATGCTTTCAAATTGAGATACAACTTTCAACAGTGGATGTCTTG-----------
------------------------------------------------------------
------------------------------------------------------------
------------------------------------------------------------
-------------------
>ITS_P1_B01_ITS4
TCGTAACAAGGTTTCCGTAGGTGAACCTGCGGAAGGATCATTACCCACACC-AAAAAACA
CCCCACGTGAATGTACTCTTTATGAGGCTTGCGCTGCCCTTGTGGCGGCTAGCCGAAGGT
TTCGCAAGAAGCCGATGTCAATTTGAATCCTTTTTAAACTAC------------------
------------------------------------------------------------
------------------------------------------------------------
------------------------------------------------------------
------------------------------------------------------------
------------------------------------------------------------
------------------------------------------------------------
------------------------------------------------------------
------------------------------------------------------------
--------------------------------
>ITS_P1_G07_ITS4
------CAAGGTTTCCGTAGGTGAACCTGCGGAAGGATCATTACCCACACC-AAAAAACA
CCCCACGTGAATGTACTCTTTATGAGGCTTGCGCTGCCCTTGTGGCGGCTAGCCGAAGGT
TTCGCAAGAAGCCGATGTCAATTTGAATCCTTTTTAAACTACGACTGATCAAAACTGCAG
ATAGAAATGTCTGCATGCAATTGAAATACAACTTTCAACAGTGGATGTCTAGGCTCGCAC
ACCGATGAAGAACGCTGCGAACTGCGATACGTAATGCGAATTGCAGAATTCAGTGAGTCA
TCAAAATTTTGAACGCATATTGCACTTCCGGGTTAGTCCTGGGAGTATGTTTGTATCAGT
GTCCGTGAACACAACCTTGTTTCATTTCTTGATTGAGATGGAGCAGAATGTGAAGGTCTT
GTnATTACAAGTCCTTTTAAACGACGGTACCTATGCGTCCTCGTGAGATGTATTATTTAA
AGGTATGCCTGCGCTTCTTTCGAGAGTTTTGTGTGGCGGCACACAGCATTCAAAGAGAGA
GCAAATCGCGGTAGTTTTGCTTGTATTTCGGTACGAGTGGACACATATTGCTTTTTGTGA
TTTCTGCGAGTCTGTTGTTTAAGCACAGGACACGTAAGGAGAGTGAGTATGCTGGTGCAT
TTCTTGGCGCATGGAGGCAAATTGGGAATTCA
>ITS_P2_E03_ITS4
----------------------GAACCTGCGGAAGGATCATTA-CCACACCAAAAAAACA
CCCCACGTGAATGTACTCTTTATGAGGCTTGCGCTGCCCTTGTGGCGGCTAGCCGAAGGT
TTCGCAAGAAGCCGATGTCAATTTGAATCCTTTTTAAACTACGACTGATCAAAACTGCAG
ATAGAAATGTCTGCATGCAATTGAAATACAACTTTCAACAGTGGATGTCTAGGCTCGCAC
ACCGATGAAGAACGCTGCGAACTGCGATACGTAATGCGAATTGCAGAATTCAGTGAGTCA
TCAAAATTTTGAACGCATATTGCACTTCCGGGTTAGTCCTGGGAGTATGTTTGTATCAGT
GTCCGTGAACACAACCTTGTTTCATTTCTTGATTGAGATGGAGCAGAATGTGAAGGTCTT
GTAATTACAAGTCCTTTTAAACGACGGTACCTATGCGTCCTCGTGAGATGTATTATTTAA
AGGTATGCCTGCGCTTCTTTCGAGAGTTTTGTGTGGCGGCACACAGCATTCAAAGAGAGA
GCAAATCGCGGTAGTTTTGCTTGTATTTCGGTACGAGTGGACACATATTGCTTTTTGTGA
TTTCTGCGAGTCTGTTGTTTAAGCACAGGACACGTAAGGAGAGTGAGTATGCTGGTGCAT
TTC-TGGCGCA-GGAGGCAAAT----------
>Otu156_Saprolegnia_sp_FJ794908_99.454
------------------------------------------------ACC-AAAAAACA
CCCCACGTGAATGTACTCTTTATGAGGCTTGCGCTGCCCTTGTGGCGGCTAGCCGAAGGT
TTCGCAAGAAGCCGATGTCAATTTGAATCCTTTTTAAACTACGACTGATCAAAACTGCAG
ATAGAAATATCTGCATGCAATTGAAATACAACTTTCAACAGTGGATGTCTAG--------
------------------------------------------------------------
------------------------------------------------------------
------------------------------------------------------------
------------------------------------------------------------
------------------------------------------------------------
------------------------------------------------------------
------------------------------------------------------------
--------------------------------
>ITS_P2_D07_ITS4
-----------------------------------------------------------G
CTGAACGAAGGTGGGCTGCTTAATTGTAGTCTGCCGATGTACTTTTAAA-CCCATTACAT
TAATACTGAACTATACTCCAAAAACGAAAGTATTTGGTTTTAATCAATAACAACTTTCAG
CAGTGGATGTCTAGGCTCGCACATCGATGAAGAACGCTGCGAACTGCGATACCTAATGCG
AATTGCAGAATTCAGTGAGACATCGAAATTTTGAACGCACATTGCACTTTCGGGTTATGC
CTGGAAGTATGCCTGTATCAGTGTCCGTACATCAAACTTGCCTTTCTTTTTTTGTGTAGT
CAAGAAGAGAGATGGCAGACTnTGAGGTGTCTCGCTGACTCCCTCnTCGGAGGAGAAGAC
GCGAGTCCCTTTAAATGTACGTTCGCTCTTTCTTGTGTTTAAGATGAAGTGTGACTTTCG
AACGCAGTGATCTGTTTGGATCGCTTTGCTCGAGTGGGCGACTTCGGTTAGGACATTAAA
GGAAGCAACCTCTATGGCGGTATGTTAGGCTTCGGCCCGACTTTGCAGCTGACGGTGTGT
TGTTTTCTGTTCTTTCC
>ITS_P2_G10_ITS4
------------------------------------------------------------
CTGAACGAAGGTGGGCTGCTTAATTGTAGTCTGCCGATGTACTTTTAAA-CCCATTACAT
TAATACTGAACTATACTCCAAAAACGAAAGTATTTGGTTTTAATCAATAACAACTTTCAG
CAGTGGATGTCTAGGCTCGCACATCGATGAAGAACGCTGCGAACTGCGATACCTAATGCG
AATTGCAGAATTCAGTGAGACATCGAAATTTTGAACGCACATTGCACTTTCGGGTTATGC
CTGGAAGTATGCCTGTATCAGTGTCCGTACATCAAACTTGCCTTTCTTTTTTTGTGTAGT
CAAGAAGAGAGATGGCAGACTGTGAGGTGTCTCGCTGACTCCCTC---------------
------------------------------------------------------------
------------------------------------------------------------
------------------------------------------------------------
-----------------
>ITS_P2_B02_ITS4
------------------------------------------------------------
------------------------------CTGCCGATGTACTTTTAAACCCCATTACAT
TAATACTGAACTATACTCCAAAAACGAAAGTATTTGGTTTTAATCAATAACAACTTTCAG
CAGTGGATGTCTAGGCTCGCACATCGATGAAGAACGCTGCGAACTGCGATACGTAATGCG
AATTGCAGAATTCAGTGAGACATCGAAATTTTGAACGCACATTGCACTTTCGGGTTATGC
CTGGAAGTATGCCTGTATCAGTGTCCGTACATCAAACTTGCCTTTCTTTTTTTGTGTAGT
CAAGAAGAGAGATGGCAGACTGTGAGGTGTCTCGCTGACTCCCTCTTnGGAGGAGAAGAC
GCGAGTCCCTTTAAATGTACGTTCGCTCTTTCTTGTGTTTAAGATGAAGTGTGACTTTCG
AACGCAGTGATCTGTTTGGATCGCTTTGCTCGAGTGGGCGACTTCGGTTAGGACATTAAA
GGAAGCAACCTCTATGGCGGTATGTTAGGCTTCGGCCCGACTTTGCAGC-----------
-----------------
>Otu165_Pythium_coloratum_KU211401_96.923
ACCAAAAAAACTTTCCACGTGAACCGTTGTAACTATGTTCTGTGCTCTCTCTCGGGAGAG
CTGAACGAAGGTGGGCTGCTTAATTGTAGTCTGCCGATGTACTTTTAAA-CCCATTACAT
TAATACTGAACTATACTCCAAAAACGAAAGTATTTGGTTTTAATCAATAACAACTTTCAG
CAGTGGATGTCTAG----------------------------------------------
------------------------------------------------------------
------------------------------------------------------------
------------------------------------------------------------
------------------------------------------------------------
------------------------------------------------------------
------------------------------------------------------------
-----------------
>ITS_P2_B08_ITS4
-------------------------------------TTCTGTGCTCTCTCTCGGGAGAG
CTGAACGAAGGTAGTGCCGCATGTATGTGCGTGCGTCTGCCGATGTACTTTTAAACCCCT
nACCTAAATACTGAACTATACTCCGAGAACGAAAGTTTTTGGTTTTAATCAATAACAACT
TTCAGCAGTGGAnGTCTAGGCTCGCAnATCGATGAAGAACGCTGCGAACTGCGATACGTA
ATGCGAATTGCAGAATTCAGTGAGTCATCGAAATTTTGAACGCACATTGCACTTTCGGGA
TATTCCTGGAAGTATGCTTGTATCAGTGTCCGTACATCAAACTTGCCTTTCTTTTTTTGT
GTAGTCAAGGAGAGAAATGGCAGAATTTGAGGTGTCTCGCTGGCTCCCTCTTnGGAGGAG
AAGACGCGAGTCCCTTTAAATGTACGTTCGCTCTTTCTTGTGTCTAAGATGAAGTGTGAC
TTTCGAACGCAGTAATCTGTTTGGATCGCTTTGCGCGAGTGGGCGACTTCGGTTAGAACA
TTAAAGGAAGCAACCTCTATTGGCGGTATGTTAGGCTTCGGCCCGACTTTGCAGCTGACA
GTGTGTTGTTTTCTGTTCTTTCCTTGAGGTGTACCTGTCTTGTGTGAGGCAATGGTCTGG
GCAAATGGTTATTGTGTAGTAGAATTTTGCTGCTCTTGGACGCCCTATTCGTAGGGTAAA
GAAGGCAACACCAATTTGGGACTAGTTTGTGGATTATTTT
>Otu213_Pythium_catenulatum_KM061699_96.97
ACCAAAAAAACTTTCCACGTGAACCGTTGTAAATTTGTTCTGTGCTCTCTCTCGGGAGGG
CTGAACGAAGGTCGAGCTGCATGTATGTGCG-GC-TTTGCCGATGTACTTTCAAACCCAT
TAAACTAATACTGAACTATACTCCGAGAACGAAAGTTTTTGGTTTTAATCAATAACAACT
TTCAGCAGTGGATGTCTAG-----------------------------------------
------------------------------------------------------------
------------------------------------------------------------
------------------------------------------------------------
------------------------------------------------------------
------------------------------------------------------------
------------------------------------------------------------
------------------------------------------------------------
------------------------------------------------------------
----------------------------------------
>ITS_P1_E02_ITS4
------------------------------------------------------------
------------------------------------------------------------
-----------------------TCCGAGAACGAAAGTTTTTGGTTTTAATCAATAACAA
CTTTCAGCAGTGGATGTCTAGGCTCGCACATCGATGAAGAACGCTGCGAACTGCGATACG
TAATGCGAATTGCAGAATTCAGTGAGTCATCGAAATTTTGAACGCACATTGCACTTTCGG
GATATTCCTGGAAGTATGCTTGTATCAGTGTCCGTACATCAAACTTGCCTTTCTTTTTTT
GTGTAGTCAAGGAGAGAAATGGCAGAATGTGAGGTGTCTCGCTGGCTCCCTCTTCGGAGG
AGAAGACGCGAGTCCCTTTAAATGTACGTTCGCTCTTTCTTGTGTCTAAGATGAAGTGTG
ACTTTCGAACGCAGTAATCTGTTTGGATCGCTTTGCGCGAGTGGGCGACTTCGGTTAGAA
CATTAAAGGAAGCAACCTCTATTGGCGGTATGTTAGGCTTCGGCCCGACTTTGCAGCTGA
CAGTGTGTTGTTTTCTGTTCTTTCCCTGAGGTGTACCTGTCTTGTGTGAGGCAATGGTCT
GGGCAAATGGTTATTGTGTAGTAGAATTTTGCTGCTCTTGGACGCCCTAT----TCGTAG
GGTAAAG-AAGGCAACACCAATTTGGGACTAGTTTGTGGATTATTTT
>ITS_P2_A09_ITS4
------------------------------------------------------------
------------------------------------------------------------
-----------------------TCCGAGAACGAAAGTTTTTGGTTTTAATCAATAACAA
CTTTCAGCAGTGGATGTCTAGGCTCGCACATCGATGAAGAACGCTGCGAACTGCGATACG
TAATGCGAATTGCAGAATTCAGTGAGTCATCGAAATTTTGAACGCACATTGCACTTTCGG
GATATTCCTGGAAGTATGCTTGTATCAGTGTCCGTACATCAAACTTGCCTTTCTTTTTTT
GTGTAGTCAAGGAGAGAAATGGCAGAATTTGAGGTGTCTCGCTGGCTCCCTCTTCGGAGG
AGAAGACGCGAGTCCCTTTAAATGTACGTTCGCTCTTTCTTGTGTnTAAGATGAAGTGTG
ACTTTCGAACGCAGTAATCTGTTTGGATCGCTTTGCGCGAGTGGGCGACTTCGGTTAGAA
CATTAAAGGAAGCAACCTCTATTGGCGGTATGTTAGGCTTCGGCCCGACTTTGCAGCTGA
CAGTGTGTTGTTTTCTGTTCTTTCCTTGAGGTGTACCTGTCTTGTGTGAGGCAATGGTCT
GGGCAAATGGTTATTGTGTAGTAGAATTTTGCTGCTCTTGGACGCCCTAT----TCGTAG
GGTAAAGAAAGGCAACACCAATTTGGGACTAGTTTGTGGATTATTTT
>ITS_P2_B06_ITS4
------------------------------------------------------------
------------------------------------------------------------
------------------------CCGAGAACGAAAGTTTTTGGTTTTAATCAATAACAA
CTTTCAGCAGTGGATGTCTAGGCTCGCACATCGATGAAGAACGCTGCGAACTGCGATACG
TAATGCGAATTGCAGAATTCAGTGAGTCATCGAAATTTTGAACGCACATTGCACTTTCGG
GATATTCCTGGAAGTATGCTTGTATCAGTGTCCGTACATCAAACTTGCCTTTCTTTTTTT
GTGTAGTCAAGGAGAGAAATGGCAGAATnTGAGGTGTCTCGCTGGCTCCCTCTTCGGAGG
AGAAGACGCGAGTCCCTTTAAATGTACGTTCGCTCTTTCTTGTGTCTAAGATGAAGTGTG
ACTTTCGAACGCAGTnATCTGTTTGGATCGCTTTGCGCGAGTGGGCGACTTCGGTTAGAA
CATTAAAGGAAGCAACCTCTATGGGCGGTATnTTAGGCTTCGGCCCGACTTTGCAGCTGA
CAGTGTGTTGTTTTCTGTTCTTTCCTTGAGGTGTACCTGTCTTGTnTGAGGCAATGGTCT
GGGCAAATGGTTATTGTGTAGTAGAATTTTGCTGCTCTTGGACGCCCTAT----TCGTAG
GGTAAAG-AAGGCAACACCAATTTGGGACTAGTTTGTGGATTATTT-
>ITS_P2_C01_ITS4
------------------------------------------------------------
------------------------------------------------------------
-----------------------TCCGAGAACGAAAGTTTTTGGTTTTAATCAATAACAA
CTTTCAGCAGTGGATGTCTAGGCTCGCACATCGATGAAGAACGCTGCGAACTGCGATACG
TAATGCGAATTGCAGAATTCAGTGAGTCATCGAAATTTTGAACGCACATTGCACTTTCGG
GATATTCCGGGAAGTATGCTTGTATCAGTGTCCGTACATCAAACTTGCCTTTCTTTTTTT
GTGTAGTCAAGGAGAGAAATGGCAGAATNTGAGGTGTCTCGCTGACTCCCTCTTnGGAGG
AGAAGACGCGAGTCCCTTTAAATGTACGTTCGCTCTTTCTTGTGTCTAAGATGAAGTGTG
ACTTTCGAACGCAGTnATCTGTTTAGATCGCTTTGCGCGAGTGGGCGACTTCGGTTAGAA
CATTAAAGGAAGCAACCTCTATTGGCGGTATGTTAGGCTTCGGCCCGACTTTGCAGCTGA
CAGTGTGTTGTTTTCTGTTCTTTCCTTGAGGTGTACCTGTCTTGTGTGAGGCAATGGTCT
GGGCAAATGGTTATTGTGTAGTAGATTGTTGCTGCGCTTGGGCGCCCTACTTTATTGTGG
GGTAAAG----------------------------------------
>ITS_P1_H07_ITS4
------------------------------------------------------------
---------------------------------------GCCGATGTACTTTTAAACCCC
ATTACACTAATACTGAACTATACTCCGAGAACGAAAGTTTTTGGTTTTAATCAATAACAA
CTTTCAGCAGTGGAnGTCTAGGCTCGCACATCGATGAAGAACGCTGCGAACTGCGATACG
TAATGCGAATTGCAGAATTCAGTGAGTCATCGAAATTTTGAACGCACATTGCACTTTCGG
GATATTCCTGGAAGTATGCTTGTATCAGTGTCCGTACATCAAACTTGCCTTTCTTTTTTT
GTGTAGTCAAGGAGAGAAATGGCAGAATGTGAGGTGTCTCGCTGACTCCCTCTTnGGAGG
AGAAGACGCGAGTCCCTTTAAATGTACGTTCGCTCTTTCTTGTGTNTNAGATGAAGTGTG
ACTTTCGAACGCAGTAATCTGTTTAGATCGCTTTGCGCGAGTGGGCGACTTCGGTTAGAA
CATTAAAGGAAGCAACCTCTATGGGCGGTATGTTAGGCTTCGGCCCGACTTTGCAGCTGA
CAGTGTGTTGTTTTCTGTTCTTTCCnTGAGGTGTACCTGTCTTGTGTGAGGCAATGGTCT
GGGCAAATGGTTATTGTGTAGTAGATTGTTGCTGCGCTTGGGCGCCCTACTTTATTGTGG
GGTAAAGTAAGGCAACACCAATTTGGGACT-----------------
>Otu215_Pythium_catenulatum_HM134860_97.5
ACCAAAAAAACTTTCCACGTGAACCGTTGTAACTATGTTCTGTGCTCTCTCTCGGGAGGG
CTGAACGAAGGTGGAGCTGCATGTAAAAGTGCGGTTTCTGCCGATGTACTTTTAAA-CCC
ATTACACTAATACTGAACTATACTCCGAGAACGAAAGTTTTTGGTTTTAATCAATAACAA
CTTTCAGCAGTGGATGTCTAG
>ITS_P2_A08_ITS4
------------------------------------------------------------
------------------------------------------------------------
------------------------------------------------------------
------------------------------------------------------------
--TTAATCA-ATAACAACTTTCAGCAGTGGATGTCTAGGCTCGCACATCGATGAAGAACG
CTGCGAACTGCGATACGTAATGCGAATTGCAGAATTCAGTGAGTCATCGAAATTTTGAAC
GCACATTGCACTTTCGGGTTATGCCnGGAAGTATGCCTGTATCAGTGTCCGTACATCAAA
CTTGCCTTTCTTTTTTTGTGTAGTCAAGAAGAGAGATGGCAGACTGTGAGGTGTCTCG--
CTGACTCCCTCTTnGGAGGAGAAGACGCGAGTCCCTTTAAATGTACGTT-CGCTCTTTCT
TGTGTTTAAGATGAAGTGTGACTTTCGAACGCAGTGATCTGTTTGGATCGCTT---TGCT
CGAGTGGGCGACTTCGGTTAGGACATTAAAGGAAGCAACCTCTATGGCGGTATGTTAGGC
TTCGGCCCGACTTTGCAGCTGACnGGAGTTGTTTTCTGTTCTTTCCTTGAGGTGTACCTG
TCTTGTGTGAGGCAATG-GTCTGGGCAAATGGTTATTGTGTAGTAGGAAGTTGCTGCTCT
TAAnCGCTCTAGCTTCGGTTAGAGTAAAG-----------GAGGCAACACCAATTTGGGA
T--------------------------------
>ITS_P1_H10_ITS4
------------------------------------------------------------
------------------------------------------------------------
------------------------------------------------------------
-----------------------------TAATTTATACTGTGAGGACGAAAGTCTTTGC
TTTTAACTAGATAACAACTTTCAGCAGTGGATGTCTAGGCTCGCACATCGATGAAGAACG
CTGCGAACTGCGATACGTAATGCGAATTGCAGAATTCAGTGAGTCATCGAAATTTTGAAC
GCATATTGCACTTTCGGGTTnTACCTGGAAGTATGTCTGTATCAGTGTCCGTACACTAAA
CTTGCCTTTCTTTTTCTGTGTAGTCAGAGGAGGAGATGGCCGA-TGTGAAGTGTCTCGAT
CTGTGCTCATTTTGTGCCACATTGAT-CGAGTCCTTTTAAATGTACTCTGTTTTGTCTCT
TGTTTCTATGATGTACTG-----CTGGAACGGAGTGATC--TTTGGATTGCTTGCATGTT
TGG--TGGCAACTTCGGTTTAGACGCTAGGAGATAATGCTCGATTCGCGGTATGTTAGGC
TTnGGCTGGACAATGTTGCTTATTGTGCGTGGGCTCTGTTTTTACCnTGAGGTAC-CATn
ATTTGTNTNAG---ATGTGTCT-----AAGGATTGCTTGCAAGTAAGGTGTTGCAGCGTA
GTGACGCTT---------------------------------------------------
---------------------------------
>ITS_P2_E05_ITS4
------------------------------------------------------------
------------------------------------------------------------
------------------------------------------------------------
------------------------------------TACTGTGAGGACGAAAGTCTTTGC
TTTTAACTAGATAACAACTTTCAGCAGTGGATGTCTAGGCTCGCACATCGATGAAGAACG
CTGCGAACTGCGATACGTAATGCGAATTGCAGAATTCAGTGAGTCATCGAAATTTTGAAC
GCATATTGCACTTTCGGGTTCTACCTGGAAGTATGTCTGTATCAGTGTCCGTACACTAAA
CTTGCCTTTCTTTTTCTGTGTAGTCAGAGGAGGAGATGGCCGA-TGTGAAGTGTCTCGAT
CTGTGCTCATTTTGTGCCACATTGAT-CGAGTCCTTTTAAATGTACTCTGTTTTGTCTCT
TGTTTCTATGATGTACTG-----CTGGAACGGAGTGATC--TTTGGATTGCTTGCATGTT
TGG--TGGCAACTTCGGTTTAGACGCTAGGAGATAATGCTCGATTCGCGGTATGTTAGGC
TTNGGCTGGACAATGTTGCTTATTGTGCGTnGGCTCTGTTTTTACCNTGAGGTAC-CATT
ATTTGTGTGAG---ATGTGTCT-----AAGGATTGCTTGCAAGTAAGGTGTTGCAGCGTA
GTGACGCTTTGGTGCTGTTTTTCGGAGCGGTGTTGAGGTTGAGTGAAGCACAATTTGGGA
AAATTTTGTACACTGCTATTTTTGGTAGTTGTG
>Otu229_Globisporangium_carolinianum_MN907432_96.207
CGGAAGGATCATTACCACACCTTAAAACTATCCACGTGAACCGTTTGTACCAAGATTTGC
GCCGAGATGTTTGTGCGTCTTTGTTGTATCACTGTGTATTCGTACGCGGTGTGTGGCAAC
TATGTATGTCGCTTGGCTGATCGAAGGTCGTTATGCACTTGATTGTGT-GTGTCGGCTGA
CTTATTTTTCAAACCCATT-CTTAACTACTG-ATTATACTGTGAAGACGAAAGTCTTTGC
TTTTA-CTAGATAACAACTTTCAGCAGTGGATGTCTAGGCTCGCACAACGATGA
>ITS_P2_D05_ITS4
AAGGTTTCCGTAGGTGAACCTGCGGAAGGATCATTACCACACCTAAAAATCTTTCCACGT
GAATTGTTTTGCTGTAATTTGGGCTTCGTCGCTGCGTGTCCGTGAAAAAGGCGCGCGCGG
CTGGAGGCCATCAGGGGTGCGTTTCTCTCGGAACGCTCCCTTTTGTCAACCCATTTGTAT
TCTTTTGAAAACTGATCATACTGTGGGGACGAAAGTCTCTGCTTTTAACTAGATAGCAAC
TTTCAGCAGTGGATGTCTAGGCTCGCACATCGATGAAGAACGCTGCGAACTGCGATA-CG
TAATGCGAATTGCAGGATTCAGTGAGTCATCGAAATTTTGAACGCATATTGCACTTTCGG
GTTTTGCCTGGAAGTATGTCTGTATCAGTGTCCGTACACTAAACTTGCCTTTCCTGCGTC
GTGTAGTCGTCGCTGGGAATGCGCAGATGTGAGGTTTGTCTTGCTGTGTGTTCCGTCGTT
TGCGTCGGAATGAAGAGCAAGTCCCTTTAAAGTCGGACGTGTTTTCTCTGTAGTGTGCTG
TGTCGGCGCGGGCGGCGTGCGGGACTCTTTTGTCTGTTGACGAGTCTGGCGACCTTTGGC
TCGTGCATTGCGGGGTGTGCTCGATAGGCGGTATGTTAGGCTTCGGCTTTGACAATGCAG
CTCATAGGGTGCGCTTCGTGGCGCGTGGCTGTATGGGTGAACCGGATGGT----------
-----------------------
>ITS_P1_H11_ITS4
------------------------------------------------------------
---------------------------GTCGCTGCGTGTCCGTGAAAAAGGCGCGCGCGG
CTGGAGGCCATCAGGGGTGCGTTTCTCTCGGAACGCTCCCTTTTGTCAACCCATTTGTAT
TCTTTTGAAAACTGATCATACTGTGGGGACGAAAGTCTCTGCTTTTAACTAGATAGCAAC
TTTCAGCAGTGGATGTCTAGGCTCGCACATCGATGAAGAACGCTGCGAACTGCGATACCG
TAATGCGAATTGCAGGATTCAGTGAGTCATCGAAATTTTGAACGCATATTGCACTTTCGG
GTTTTGCCTGGAAGTATGTCTGTATCAGTGTCCGTACACTAAACTTGCCTTTCTTGCGTC
GTGTTGTCGTCGCTGGGAATGCGCAGATGTGAGGTTTGTCTTGCTGTGTGTTCCGTCGTT
TGCGTCGGAATGAAGAGCAAGTCCCTTTAAAGTCGGACGTGTTTTCTCTGTAGTGTGCTG
TGTCGGCGCCGGCGGCGTGCGGGACTCTTTTGTCTGTTGACGAGTCTGGCGACCTTTGGC
TCGTGCATTGCGGGGTGTGCTCGATTGGCGGTATGTTAGGCTTCGGCTTTGACAATGCAG
CTCATTGGGTGCGCTTCGTGGCGCGTGGCTGTATGGGTGAACCGGATGGTCGGCGGTCCG
TTTGTGAGTTTTGCATGCGTGTC
>Otu258_Phytopythium_sp_KC602493_99.091
----------------------------------------ACCTAAAAATCTTTCCACGT
GAATTGTTTTGCTGTAATTTGGGCTTCGTCGCTGCGTGTCCGTGAAAAAGGCGCGCGCGG
CTGGAGGCCATCAGGGGTGCGTTTCTTTCGGAACGCTCCCTTTTGTCAACCCATTTGTAT
TCTTTTGAAAACTGATCATACTGTGGGGACGAAAGTCTCTGCTTTTAACTAGATAGCAAC
TTTCAGCAGTGGATGTCTAG----------------------------------------
------------------------------------------------------------
------------------------------------------------------------
------------------------------------------------------------
------------------------------------------------------------
------------------------------------------------------------
------------------------------------------------------------
------------------------------------------------------------
-----------------------
>ITS_P1_E03_ITS4
------------------------------------------------------------
-------------------------------GCCGATGTACTTTTAAA-CCCATTAAACT
AATACTGAACTATACTCCGAAAACGAAAGTCTTTGGTTTTAATCAATAACAACTTTCAGC
AGTGGATGTCTAGGCTCGCACATCGATGAAGAACGCTGCGAACTGCGATACGTAATGCGA
ATTGCAGAATTCAGTGAGTCATCGAAATTTTGAACGCACATTGCACTTTCGGGTTATGCC
TGGAAGTATGCCTGTATCAGTGTCCGTACATCAAACTTGCCTTTCTTTTTTTGTGTAGTC
AAGAAGAGAGATGGCAGACTGTGAGGTGTCTCGCTGACTCCCTCTTTGGAGGAGAAGACG
CGAGTCCCTTTAAATGTACGTTCGCTCTTTCTTGTGTTTAAGATGAAGTGTGACTTTCGA
ACGCAGTGATCTGTTTGGATCGCTTTGCTCGAGTGGGCGACTTCGGTTAGGACATTAAAG
GAAGCAACCTCTAT----------------------------------------------
------------------------------------------------------------
------------------------------------------------------------
----------------------------
>ITS_P1_H05_ITS4
------------------------------------------------------------
-------------------------------GCCGATGTACTTTTAAACCCCATTAAACT
AATACTGAACTATACTCCGAAAACGAAAGTCTTTGGTTTTAATCAATAACAACTTTCAGC
AGTGGATGTCTAGGCTCGCACATCGATGAAGAACGCTGCGAACTGCGATACGTAATGCGA
ATTGCAGAATTCAGTGAGTCATCGAAATTTTGAACGCACATTGCACTTTCGGGTTATGCC
TGGAAGTATGCCTGTATCAGTGTCCGTACATCAAACTTGCCTTTCTTTTTTTGTGTAGTC
AAGAAGAGAGATGGCAGACTGTGAGGTGTCTCGCTGACTCCCTCTTCGGAGGAGAAGACG
CGAGTCCCTTTAAATGTACGTTCGCTCTTTCTTGTGTTTAAGATGAAGTGTGACTTTCGA
ACGCAGTGATCTGTTTGGATCGCTTTGCTCGAGTGGGCGACTTCGGTTAGGACATTAAAG
GAAGCAACCTCTAT-GGCGGTATGTTAGGCTTCGGCCCGACTTTGCAGCTGAC-GGAGTT
GTTTTCTGTTCTTTCCnTGAGGTGTACCTGTCTTGTGTGAGGCAATGGTCTGGGCAAATG
GTTATTGTGTAGTAGGAAGTTGCTGCTCTTAAGCGCTCTAGCTTCGGTTAGAGTAAAGGA
GGCAACACCAATTTGGGATAGTCGTTGA
>ITS_P2_A06_ITS4
------------------------------------------------------------
-------------------------------GCCGATGTACTTTTAAA-CCCATTAAACT
AATACTGAACTnTACTCCGAAAACGAAAGTCTTTGGTTTTAATCAATAACAACTTTCAGC
AGTGGATGTCTAGGCTCGCACATCGATGAAGAACGCTGCGAACTGCGATACGTAATGCGA
ATTGCAGAATTCAnTGAGTCATCGAAATTTTGAACGCACATTGCACTTTCGGGTTATGCC
GGGAAGTATGCCTGTATCAGTGTCCGTACATCAAACTTGCCTTTCTTTTTTTGTGTAGTC
AAGAAGAGAGATGGCAGACTGTGAGGTGTCTCGCTGACTCCCTCTTnGGAGGAGAAGACG
CGAGTCCCnTTAAATGTACGTTCGCTCTTTCTTGTGTTTnAGATGAAGTGTGACTTTCGA
ACGCAGTGATCTGTTTGGATCGCTTTGCTCGAGTGGGCGACTTCGGTTAGGACATTAAAG
GAAGCAACCTCTATnGGCGGTATGTTnGGCTTCGGCCCGACTTTGCAGCTGACGGGAGTT
GTTTTCTGTTCTTTCCGTGAGGTGTACCTGTCTTGTGTGAGGCAATGGTCTGGGCAAATG
GTTATTGTGTAGTAGGAAGTTG--------------------------------------
----------------------------
>Otu370_Pythium_dissotocum_KJ650555_95.812
ACCAAAAAACTTTCCACGTGAACCGTTGTAATTATGTTTTGTGCCTTCCCTCGGGAGGGC
TAAACGAAGGTGGGCTGCTTAATTGTAGTCTGCCGATGTACTTTTAAA-CCCATTAAACT
AATACTGAACTATACTCCGAAAACGAAAGTCTTTGGTTTTAATCAATAACAACTTTCAGC
AGTGGATGTCTAG-----------------------------------------------
------------------------------------------------------------
------------------------------------------------------------
------------------------------------------------------------
------------------------------------------------------------
------------------------------------------------------------
------------------------------------------------------------
------------------------------------------------------------
------------------------------------------------------------
----------------------------
>ITS_P1_H08_ITS4
--------------GTAGGTGAACCTGCGGAAGGATCATTACCACACCAAAAAAATATCC
ACGTGAATGTATTCTTGTATTAGGCTTTGTGCTA-CCTAGT-GTAGCTAGCCGAAGGTTC
TTTCGTAAGAGAGAACTGATGTTTAATTGAATCCCTTTTATATTAAATAACCTGAC--AT
CAATATTGCAGATAGAAATATATGCATGTAATTGAAATACAACTTTCAACAGTGGATGTC
TAGGCTCGCACATCGATGAAGAACGCTGCGAACTGCGATACGTAATGCGAATTGCAGAAT
TCAGTGAGTCATCAAAATTTTGAACGCATATTGCACTTTCGGGTTAGTCCTGGGAGTATG
TTTGTATCAGTGTCCGTTTCAAACCAATTGTTTCATGTATTTGAAGCAGAATGTGAAGTG
TCTTGTTCTTTTGAACAAGTCCTTTTAAATGAAACGTACCTATATACAACGTAAGAAGCA
TACCAATATAAAGGTGTGTATCATTTGAATTTCAATATTGTTTTGTATGAATATACATGA
CGTTGAAAGTAAAATGAATTGCGGTAGTTTTGCTTGTACTTGTACGAGTGAACAATATAT
TGCTTTTTGTTTTATTGTAGATGTGTGTATTGCAGTATGAAATAAGGAGTTTATAATGGT
ATATACTGGGTTGTTTCTTTAGTATATAGAAGCAAATGGGAAATA
>ITS_P2_A02_ITS4
GTAACAAGGTTTCCGTAGGTGAACCTGCGGAAGGATCATTACCACACCAAAAAAATATCC
ACGTGAATGTATTCTTGTATTAGGCTTTGTGCTA-CCTAGT-GTAGCTAGCCGAAGGTTC
TTTCGTAAGAGAGAACTGATGTTTAATTGAATCCCTTTTATATTAAATAACCTGAC--AT
CAATATTGCAGATAGAAATATATGCATGTAATTGAAATACAACTTTCAACAGTGGATGTC
TAGGCTCGCACATCGATGAAGAACGCTGCGAACTGCGATACGTAATGCGAATTGCAGAAT
TCAGTGAGTCATCAAAATTTTGAACGCATATTGCACTTTCGGGTTAGTCCTGGGAGTATG
TTTGTATCAGTGTCCGTTTCAAACCAATTGTTTCATGTATTTGAAGCAGAATGTGAAGTG
TCTTGTTCTTTTGAACAAGTCCTTTTAA--------------------------------
------------------------------------------------------------
------------------------------------------------------------
------------------------------------------------------------
---------------------------------------------
>ITS_P2_E06_ITS4
GTAACAAGGTTTCCGTAGGTGAACCTGCGGAAGGATCATTACCACACCAAAAAAATATCC
ACGTGAATGTATTCTTGTATTAGGCTTTGTGCTA-CCTAGT-GTAGCTAGCCGAAGGTTC
TTTCGTAAGAGAGAACTGATGTTTAATTGAATCCCTTTTATATTAAATAACCTGAC--AT
CAATATTGCAGATAGAAATATATGCATGTAATTGAAATACAACTTTCAACAGTGGATGTC
TAGGCTCGCACATCGATGAAGAACGCTGCGAACTGCGATACGTAATGCGAATTGCAGAAT
TCAGTGAGTCATCAAAATTTTGAACGCATATTGCACTTTCGGGTTAGTCCTGGGAGTATG
TTTGTATCAGTGTCCGTTTCAAACCAATTGTTTCATGTATTTGAAGCAGAATGTGAAGTG
TCTTGTTCTTTTGAACAAGTCCTTTTAAATGAAACGTACCTATATACAACGTAAGAAGCA
TACCAATATAAAGGTGTGTATCATTTGAATTTCAATATTGTTTTGTATGAATATACATGA
CGTTGAAAGTAAAATGAATTGCGGTAGTTTTGCTTGTACTTGTACGAGTGAACAATATAT
TGCTTTTTGTTTTATTGTAGATGTGTGTATTGCAGTATGAAATAAGGAGTTTATAATGGT
ATATACTGGGTTGTTTCTTT-------------------------
>ITS_P2_F04_ITS4
--AACAAGGTTTCCGTAGGTGAACCTGCGGAAGGATCATTACCACACCAAAAAAATATCC
ACGTGAATGTATTCTTGTATTAGGCTTTGTGCTA-CCTAGT-GTAGCTAGCCGAAGGTTC
TTTCGTAAGAGAGAACTGATGTTTAATTGAATCCCTTTTATATTAAATAACCTGAC--AT
CAATATTGCAGATAGAAATATATGCATGTAATTGAAATACAACTTTCAACAGTGGATGTC
TAGGCTCGCACATCGATGAAGAACGCTGCGAACTGCGATACGTAATGCGAATTGCAGAAT
TCAGTGAGTCATCAAAATTTTGAACGCATATTGCACTTTCGGGTTAGTCCTGGGAGTATG
TTTGTATCAGTGTCCGTTTCAAACCAATTGTTTCATGTATTTGAAGCAGAATGTGAAGTG
TCTTGTTCTTTTGAACAAGTCCTTTTAAATGAAACGTACC--------------------
------------------------------------------------------------
------------------------------------------------------------
------------------------------------------------------------
---------------------------------------------
>ITS_P2_B01_ITS4
GTAACAAGGTTTCCGTAGGTGAACCTGCGGAAGGATCATTACCACACCAAAAAAATATCC
ACGTGAATGTATACTTGTATTAGGC-TTGTGCTG-CCTCGTTGCGGCTAGCCGAAGGTTC
TTTCGTAAGAGAGAACTGATGTTTAATTGAATCCCTTTTATATTAAATAACCTGAC--AT
CAATATTGCAGATAGAAATATTTGCATGTAATTGAAATACAACTTTCAACAGTGGATGTC
TAGGCTCGCACATCGATGAAGAACGCTGCGAACTGCGATACGTAATGCGAATTGCAGAAT
TCAGTGAGTCATCAAAATTTTGAACGCATATTGCACTTTCG-------------------
------------------------------------------------------------
------------------------------------------------------------
------------------------------------------------------------
------------------------------------------------------------
------------------------------------------------------------
---------------------------------------------
>ITS_P_2_D04_ITS4
-----------------------------------------CCACACCAAAAAAATATCC
ACGTGAATGTATACTTGTATTAGGC-TTGTGCTG-CCTCGTTGCGGCTAGCCGAAGGTTC
TTTCGTAAGAGAGAACTGATGTTTAATTGAATCCCTTTTATATTAAATAACCTGAC--AT
CAATATTGCAGATAGAAATATTTGCATGTAATTGAAATACAACTTTCAACAGTGGATGTC
TAGGCTCGCACATCGATGAAGAACGCTGCGAACTGCGATACGTAATGCGAATTGCAGAAT
TCAGTGAGTCATCAAAATTTTGAACGCATATTGCACTTTCGG------------------
------------------------------------------------------------
------------------------------------------------------------
------------------------------------------------------------
------------------------------------------------------------
------------------------------------------------------------
---------------------------------------------
>Otu388_Saprolegnia_parasitica_MG597031_91.713
---------------------------------------------ACCAAAAAAACACCC
ACGTGAATGTATTCTT-TATGAGGCTTTGTGCTGCCCTTGTGGCAGCTAGCCGAAGG---
TTTCGCAAGA---AGCCGATGTCAATTTGAATCCTTTTTA----AAATA---CGACTGAT
CAAAACTGCAGATAGAAATATCTGCATGCAATTGAAATACAACTTTCAACAGTGGATGTC
TAG---------------------------------------------------------
------------------------------------------------------------
------------------------------------------------------------
------------------------------------------------------------
------------------------------------------------------------
------------------------------------------------------------
------------------------------------------------------------
---------------------------------------------
>ITS_P1_H06_ITS4
-----------------GTAGGTGAACCTGCGGAAGGATCATTACCA-CACCATAAAAAC
TTTCCACGTGAACCGTTACAATTATGTTCTGTGCTCTCTCTCGGGAGAGCTGAACGAAGG
TAGTGCCGCATGT--ATGTGCGTGCGTCTGCCGATGTACTTTTAAACCCCCTTACCTAAA
TACTGAACTATACTCCGAGAACGAAAGTTTTTGGTTTTAATCAATAACAACTTTCAGCAG
TGGATGTCTAGGCTCGCACATCGATGAAGAACGCTGCGAACTGCGATACGTAATGCGAAT
TGCAGAATTCAGTGAGTCATCGAAATTTTGAACGCACATTGCACTTTCGGGATATTCCnG
GAAGTATGCTTGTATCAGTGTCCGTACATCAAACTTGCCTTTCTTTTTTTGTGTAGTCAA
GGAGAGAAATGGCAGAATGTGAGGTGTCTCGCTGGCTCCCTCTTCGGAGGAGAAGACGCG
AGTCCCTTTAAATGTACGTTCGCTCTTTCTTGTGTCTAAGATGAAGTGTGACTTTCGAAC
GCAGTGATCTGTTTGGATCGCTTTGCGCGAGTGGGCGACTTCGGTTAGAACATTAAAGGA
AGCAACCTCTATTGGCGGTATGTTAGGCTTCGGCCCGACTTTGCAGCTGACAGTGTGTTG
TTTTCTGTTCTTTCCNTGAGGTGTACCTGTCTTGTGTGAGGCAATGGTCTGGGCAAATGG
TTATTGTGTAGTAGAATTTTGCTGCTCTTGGACGCCCTATTCGTAGGGTAAAGAAGGCAA
CACCAATTTGGGACTAGTTTGTGGATTATTTT------------------------
>ITS_P1_H09_ITS4
---GTAACAAGGTTTCCGTAGGTGAACCTGCGGAAGGATCATTACCA-CACCATAAAAAC
TTTCCACGTGAACCGTTACAATTATGTTCTGTGCTCTCTCTCGGGAGAGCTGAACGAAGG
TAGTGCCGCATGT--ATGTGCGTGCGTCTGCCGATGTACTTTTAAA-CCCCTTACCTAAA
TACTGAACTATACTCCGAGAACGAAAGTTTTTGGTTTTAATCAATAACAACTTTCAGCAG
TGGATGTCTAGGCTCGCACATCGATGAAGAACGCTGCGAACTGCGATACGTAATGCGAAT
TGCAGAATTCAGTGAGTCATCGAAATTTTGAACGCACATTGCACTTTCGGGATATTCCTG
GAAGTATGCTTGTATCAGTGTCCGTACATCAAACTTGCCTTTCTTTTTTTGTGTAGTCAA
GGAGAGAAATGGCAGAATGTGAGGTGTCTCGCTGGCTCCCTCTTCGGAGGAGAAGACGCG
AGTCCCTTTAAATGTACGTTCGCTCTTTCTTGTGTCTAAGATGAAGTGTGACTTTCGAAC
GCAGTGATCTGTTTGGATCGCTTTGCGCGAGTGGGCGACTTCGGTTAGAACATTAAAGGA
AGCAACCTCTATTGGCGGTATGTTAGGCTTCGGCCCGACTTTGCAGCTGACAGTGTGTTG
TTTTCTGTTCTTTCCTTGAGGTGTACCTGTCTTGTGTGAGGCAATGGTCTGGGCAAATGG
TTATTGTGTAGTAGAATTTTGCTGCTCTTGGACGCCCTATTCGTAGGGTAAAGAAGGCAA
CACCAATTTGGGACTAGTTTGTGGATTATTTTTGTAGTCTGCAGGCGCATTTTCAA
>ITS_P2_A03_ITS4
GTCGTAACAAGGTTTCCGTAGGTGAACCTGCGGAAGGATCATTACCA-CACCATAAAAAC
TTTCCACGTGAACCGTTACAATTATGTTCTGTGCTCTCTCTCGGGAGAGCTGAACGAAGG
TAGTGCCGCATGT--ATGTGCGTGCGTCTGCCGATGTACTTTTAAA-CCCCTTACCTAAA
TACTGAACTATACTCCGAGAACGAAAGTTTTTGGTTTTAATCAATAACAACTTTCAGCAG
TGGATGTCTAGGCTCGCACATCGATGAAGAACGCTGCGAACTGCGATACGTAATGCGAAT
TGCAGAATTCAGTGAGTCATCGAAATTTTGAACGCACATTGCACTTTCGGGATATTCCTG
GAAGTATGCTTGTATCAGTGTCCGTACATCAAACTTGCCTTTCTTTTTTTGTGTAGTCAA
GGAGAGAAATGGCAGAATGTGAGGTGTCTCGCTGGCTCCCTCTTCGGAGGAGAAGACGCG
AGTCCCTTTAAATGTACGTTCGCTCTTTCTTGTGTCTAAGATGAAGTGTGACTTTCGAAC
GCAGTGATCTGTTTGGATCGCTTTGCGCGAGTGGGCGACTTCGGTTAGAACATTAAAGGA
AGCAACCTCTATTGGCGGTATGTTAGGCTTCGGCCCGACTTTGCAGCTGACAGTGTGTTG
TTTTCTGTTCTTTCCTTGAGGTGTACCTGTCTTGTGTGAGGCAATGGTCTGGGCAAATGG
TTATTGTGTAGTAGAATTTTGCTGCTCTTGGACGCCCTATTCGTAGGGTAAAGAAGGCAA
CACCAATTTGGGACTAGTTTGTGGATTATTTTTGTAGTCTGCAGGCGCA-------
>ITS_P2_A07_ITS4
-----------------GTAGGTGAACCTGCGGAAGGATCATTACCA-CACCATAAAAAC
TTTCCACGTGAACCGTTACAATTATGTTCTGTGCTCTCTCTCGGGAGAGCTGAACGAAGG
TAGTGCCGCATGT--ATGTGCGTGCGTCTGCCGATGTACTTTTAAA-CCCCTTACCTAAA
TACTGAACTATACTCCGAGAACGAAAGTTTTTGGTTTTAATCAATAACAACTTTCAGCAG
TGGATGTCTAGGCTCGCACATCGATGAAGAACGCTGCGAACTGCGATACGTAATGCGAAT
TGCAGAATTCAGTGAGTCATCGAAATTTTGAACGCACATTGCACTTTCGGGATATTCCTG
GAAGTATGCTTGTATCAGTGTCCGTACATCAAACTTGCCTTTCTTTTTTTGTGTAGTCAA
GGAGAGAAATGGCAGAATGTGAGGTGTCTCGCTGGCTCCCTCTTCGGAGGAGAAGACGCG
AGTCCCTTTAAATGTACGTTCGCTCTTTCTTGTGTCTAAGATGAAGTGTGACTTTCGAAC
GCAGTGATCTGTTTGGATCGCTTTGCGCGAGTGGGCGACTTCGGTTAGAACATTAAAGGA
AGCAACCTCTATTGGCGGTATGTTAGGCTTCGGCCCGACTTTGCAGCTGACAGTGTGTTG
TTTTCTGTTCTTTCCTTGAGGTGTACCTGTCTTGTGTGAGGCAATGGTCTGGGCAAATGG
TTATTGTGTAGTAGAATTTTGCTGCTCTTGGACGCCCTATTCGTAGGGTAAAGAAGGCAA
CACCAATTTGGGACTAGTTTGTGGATTATTTTTGTAGTCTGCAGGCGCA-------
>ITS_P2_B05_ITS4
-------CAAGGTTTCCGTAGGTGAACCTGCGGAAGGATCATTACCACCACCATAAAAAC
TTTCCACGTGAACCGTTACAATTATGTTCTGTGCTCTCTCTCGGGAGAGCTGAACGAAGG
TAGTGCCGCATGT--ATGTGCGTGCGTCTGCCGATGTACTTTTAAA-CCCCTTACCTAAA
TACTGAACTATACTCCGAGAACGAAAGTTTTTGGTTTTAATCAATAACAACTTTCAGCAG
TGGATGTCTAGGCTCGCACATCGATGAAGAACGCTGCGAACTGCGATACGTAATGCGAAT
TGCAGAATTCAGTGAGTCATCGAAATTTTGAACGCACATTGCACTTTCGGGATATTCCTG
GAAGTATGCTTGTATCAGTGTCCGTACATCAAACTTGCCTTTCTTTTTTTGTGTAGTCAA
GGAGAGAAATGGCAGAATGTGAGGTGTCTCGCTGGCTCCCTCTTCGGAGGAGAAGACGCG
AGTCCCTTTAAATGTACGTTCGCTCTTTCTTGTGTCTAAGATGAAGTGTGACTTTCGAAC
GCAGTGATCTGTTTGGATCGCTTTGCGCGAGTGGGCGACTTCGGTTAGAACATTAAAGGA
AGCAACCTCTATTGGCGGTATGTTAGGCTTCGGCCCGACTTTGCAGCTGACAGTGTGTTG
TTTTCTGTTCTTTCCTTGAGGTGTACCTGTCTTGTGTGAGGCAATGGTCTGGGCAAATGG
TTATTGTGTAGTAGAATTTTGCTGCTCTTGGACGCCCTATTCGTAGGGTAAAGAAGGCAA
CACCAATTTGGGACTAGTTTGTGGATTATTTTTGT---------------------
>ITS_P2_C10_ITS4
----TAACAAGGTTTCCGTAGGTGAACCTGCGGAAGGATCATTACCA-CACCATAAAAAC
TTTCCACGTGAACCGTTACAATTATGTTCTGTGCTCTCTCTCGGGAGAGCTGAACGAAGG
TAGTGCCGCATGT--ATGTGCGTGCGTCTGCCGATGTACTTTTAAA-CCCCTTACCTAAA
TACTGAACTATACTCCGAGAACGAAAGTTTTTGGTTTTAATCAATAACAACTTTCAGCAG
TGGATGTCTAGGCTCGCACATCGATGAAGAACGCTGCGAACTGCGATACCTAATGCGAAT
TGCAGAATTCAGTGAGTCATCGAAATTTTGAACGCACATTGCACTTTCGGGATATTCCTG
GAAGTATGCTTGTATCAGTGTCCGTACATCAAACTTGCCTTTCTTTTTTTGTGTAGTCAA
GGAGAGAAATGGCAGAATGTGAGGTGTCTCGCTGGCTCCCTCTTCGGAGGAGAAGACGCG
AGTCCCTTTAAATGTACGTTCGCTCTTTCTTGTGTCTAAGATGAAGTGTGACTTTCGAAC
GCAGTGATCTGTTTGGATCGCTTTGCGCGAGTGGGCGACTTCGGTTAGAACATTAAAGGA
AGCAACCTCTATTGGCGGTATGTTAGGCTTCGGCCCGACTTTGCAGCTGACAGTGTGTTG
TTTTCTGTTCTTTCCTTGAGGTGTACCTGTCTTGTGTGAGGCAATGGTCTGGGCAAATGG
TTATTGTGTAGTAGAATTTTGCTGCTCTTGGACGCCCTATTCGTAGGGTAAAGAAGGCAA
CACCAATTTGGGACTAGTTTGTGGATTATTTT------------------------
>ITS_P2_D06_ITS4
-----------------GTAGGTGAACCTGCGGAAGGATCATTACCA-CACCATAAAAAC
TTTCCACGTGAACCGTTACAATTATGTTCTGTGCTCTCTCTCGGGAGAGCTGAACGAAGG
TAGTGCCGCATGT--ATGTGCGTGCGTCTGCCGATGTACTTTTAAA-CCCCTTACCTAAA
TACTGAACTATACTCCGAGAACGAAAGTTTTTGGTTTTAATCAATAACAACTTTCAGCAG
TGGATGTCTAGGCTCGCACATCGATGAAGAACGCTGCGAACTGCGATACGTAATGCGAAT
TGCAGAATTCAGTGAGTCATCGAAATTTTGAACGCACATTGCACTTTCGGGATATTCCTG
GAAGTATGCTTGTATCAGTGTCCGTACATCAAACTTGCCTTTCTTTTTTTGTGTAGTCAA
GGAGAGAAATGGCAGAATGTGAGGTGTCTCGCTGGCTCCCTCTTCGGAGGAGAAGACGCG
AGTCCCTTTAAATGTACGTTCGCTCTTTCTTGTGTCTAAGATGAAGTGTGACTTTCGAAC
GCAGTGATCTGTTTGGATCGCTTTGCGCGAGTGGGCGACTTCGGTTAGAACATTAAAGGA
AGCAACCTCTATTGGCGGTATGTTAGGCTTCGGCCCGACTTTGCAGCTGACAGTGTGTTG
TTTTCTGTTCTTTCCTTGAGGTGTACCTGTCTTGTGTGAGGCAATGGTCTGGGCAAATGG
TTATTGTGTAGTAGAATTTTGCTGCTCTTGGACGCCCTATTCGTAGGGTAAAGAAGGCAA
CACCAATTTGGGACTAGTTTGTGGATTATTTT------------------------
>ITS_P2_D08_ITS4
----TAACAAGGTTTCCGTAGGTGAACCTGCGGAAGGATCATTACCA-CACCATAAAAAC
TTTCCACGTGAACCGTTACAATTATGTTCTGTGCTCTCTCTCGGGAGAGCTGAACGAAGG
TAGTGCCGCATGT--ATGTGCGTGCGTCTGCCGATGTACTTTTAAA-CCCCTTACCTAAA
TACTGAACTATACTCCGAGAACGAAAGTTTTTGGTTTTAATCAATAACAACTTTCAGCAG
TGGATGTCTAGGCTCGCACATCGATGAAGAACGCTGCGAACTGCGATACCTAATGCGAAT
TGCAGAATTCAGTGAGTCATCGAAATTTTGAACGCACATTGCACTTTCGGGATATTCCTG
GAAGTATGCTTGTATCAGTGTCCGTACATCAAACTTGCCTTTCTTTTTTTGTGTAGTCAA
GGAGAGAAATGGCAGAATGTGAGGTGTCTCGCTGGCTCCCTCTTCGGAGGAGAAGACGCG
AGTCCCTTTAAATGTACGTTCGCTCTTTCTTGTGTCTAAGATGAAGTGTGACTTTCGAAC
GCAGTGATCTGTTTGGATCGCTTTGCGCGAGTGGGCGACTTCGGTTAGAACATTAAAGGA
AGCAACCTCTATGGGCGGTATGTTAGGCTTCGGCCCGACTTTGCAGCTGACAGTGTGTTG
TTTTCTGTTCTTTCCTTGAGGTGTACCTGTCTTGTGTGAGGCAATGGTCTGGGCAAATGG
TTATTGTGTAGTAGAATTTTGCTGCTCTTGGACGCCCTATTCGTAGGGTAAAGAAGGCAA
CACCAATTTGGGACTAGTTTGTGGATTATTTTTGT---------------------
>ITS_P2_E01_ITS4
----TAACAAGGTTTCCGTAGGTGAACCTGCGGAAGGATCATTACCA-CACCATAAAAAC
TTTCCACGTGAACCGTTACAATTATGTTCTGTGCTCTCTCTCGGGAGAGCTGAACGAAGG
TAGTGCCGCATGT--ATGTGCGTGCGTCTGCCGATGTACTTTTAAA-CCCCTTACCTAAA
TACTGAACTATACTCCGAGAACGAAAGTTTTTGGTTTTAATCAATAACAACTTTCAGCAG
TGGATGTCTAGGCTCGCACATCGATGAAGAACGCTGCGAACTGCGATACCTAATGCGAAT
TGCAGAATTCAGTGAGTCATCGAAATTTTGAACGCACATTGCACTTTCGGGATATTCCTG
GAAGTATGCTTGTATCAGTGTCCGTACATCAAACTTGCCTTTCTTTTTTTGTGTAGTCAA
GGAGAGAAATGGCAGAATGTGAGGTGTCTCGCTGGCTCCCTCTTCGGAGGAGAAGACGCG
AGTCCCTTTAAATGTACGTTCGCTCTTTCTTGTGTCTAAGATGAAGTGTGACTTTCGAAC
GCAGTGATCTGTTTGGATCGCTTTGCGCGAGTGGGCGACTTCGGTTAGAACATTAAAGGA
AGCAACCTCTATTGGCGGTATGTTAGGCTTCGGCCCGACTTTGCAGCTGACAGTGTGTTG
TTTTCTGTTCTTTCCCTGAGGTGTACCTGTCTTGTGTGAGGCAATGGTCTGGGCAAATGG
TTATTGTGTAGTAGAATTTTGCTGCTCTTGGACGCCCTATTCGTAGGGTAAAGAAGGCAA
CACCAATTTGGGACTAGTTTGTGGATTATTT-------------------------
>ITS_P2_E08_ITS4
---------------CCGTAGGTGAACCTGCGGAAGGATCATTACCA-CACCATAAAAAC
TTTCCACGTGAACCGTTACAATTATGTTCTGTGCTCTCTCTCGGGAGAGCTGAACGAAGG
TAGTGCCGCATGT--ATGTGCGTGCGTCTGCCGATGTACTTTTAAA-CCCCTTACCTAAA
TACTGAACTATACTCCGAGAACGAAAGTTTTTGGTTTTAATCAATAACAACTTTCAGCAG
TGGATGTCTAGGCTCGCACATCGATGAAGAACGCTGCGAACTGCGATACCTAATGCGAAT
TGCAGAATTCAGTGAGTCATCGAAATTTTGAACGCACATTGCACTTTCGGGATATTCCTG
GAAGTATGCTTGTATCAGTGTCCGTACATCAAACTTGCCTTTCTTTTTTTGTGTAGTCAA
GGAGAGAAATGGCAGAATnTGAGGTGTCTCGCTGGCTCCCTCTTCGGAGGAGAAGACGCG
AGTCCCTTTAAATGTACGTTCGCTCTTTCTTGTGTCTAAGATGAAGTGTGACTTTCGAAC
GCAGTGATCTGTTTGGATCGCTTTGCGCGAGTGGGCGACTTCGGTTAGAACATTAAAGGA
AGCAACCTCTATNGGCGGTATGTTAGGCTTCGGCCCGACTTTGCAGCTGACAGTGTGTTG
TTTTCTGTTCTTTCCNTGAGGTGTACCTGTCTTGTGTGAGGCAATGGTCTGGGCAAATGG
TTATTGTGTAGTAGAATTTTGCTGCTCTTGGACGCCCTATTCGTAGGGTAAAGAAGGCAA
CACCAATTTGGGACTAGTTTGTGGATTATTTT------------------------
>ITS_P2_A10_ITS4
------------GTTCCGTAGGTGAACCTGCGGAAGGATCATTACCA-CACCATAAAAAC
TTTCCACGTGAACCGTTACAATTATnTTCTGTGCTCTCTCTCGGGAGAGCTGAACGAAGG
TAGTGCCGCATGT--ATGTGCGTGCGTCTGCCGATGTACTTTTAAA-CCCCTTACCTAAA
TACTGAACTATACTCCGAGAACGAAAGTTTTTGGTTTTAATCAATAACAACTTTCAGCAG
TGGATGTCTAGGCTCGCACATCGATGAAGAACGCTGCGAACTGCGATACGTAATGCGAAT
TGCAGAATTCAGTGAGTCATCGAAATTTTGAACGCACATTGCACTTTCGGGATATTCCTG
GAAGTATGCTTGTATCAGTGTCCGTACATCAAACTTGCCTTTCTTTTTTTGTGTAGTCAA
GGAGAGAAATGGCAGAATGTGAGGTGTCTCGCTGGCTCCCTCTTCGGAGGAGAAGACGCG
AGTCCCTTTAAATGTACGTTCGCTCTTTCTTGTGTCTAAGATGAAGTGTGACTTTCGAAC
GCAGTGATCTGTTTGGATCGCTTTGCGCGAGTGGGCGACTTCGGTTAGAACATTAAAGGA
AGCAACCTCTATGGGCGGTATGTTAGGCTTCGGCCCGACTTTGCAGCTGACAGTGTGTTG
TTTTCTGTTCTTTCCTTGAGGTGTACCTGTCTTGTGTGAGGCAATGGTCTGGGCAAATGG
TTATTGTGTAGTAGAATTTTGCTGCTCTTGGACGCCCTATTCGTAGGGTAAAGAAGGCAA
CACCAATTTGGGACTAGTTTGTGGATTATTTTTGTAGTCTGCAGGCGCAT------
>ITS_P2_D02_ITS4
----------------TGTAGGTGAACCTGCGGAAGGATCATTACCA-CACCATAAAAAC
TTTCCACGTGAACCGTTACAATTATnTTCTGTGCTCTCTCTCGGGAGAGCTGAACGAAGG
TAGTGCCGCATGT--ATGTGCGTGCGTCTGCCGATGTACTTTTAAA-CCCCTTACCTAAA
TACTGAACTATACTCCGAGAACGAAAGTTTTTGGTTTTAATCAATAACAACTTTCAGCAG
TGGATGTCTAGGCTCGCACATCGATGAAGAACGCTGCGAACTGCGATACGTAATGCGAAT
TGCAGAATTCAGTGAGTCATCGAAATTTTGAACGCACATTGCACTTTCGGGATATTCCTG
GAAGTATGCTTGTATCAGTGTCCGTACATCAAACTTGCCTTTCTTTTTTTGTGTAGTCAA
GGAGAGAAATGGCAGAATGTGAGGTGTCTCGCTGGCTCCCTCTTCGGAGGAGAAGACGCG
AGTCCCTTTAAATGTACGTTCGCTCTTTCTTGTGTCTAAGATGAAGTGTGACTTTCGAAC
GCAGTGATCTGTTTGGATCGCTTTGCGCGAGTGGGCGACTTCGGTTAGAACATTAAAGGA
AGCAACCTCTAT-GGCGGTATGTTAGGCTTCGGCCCGACTTTGCAGCTGACAGTGTGTTG
TTTTCTGTTCTTTCC---------------------------------------------
------------------------------------------------------------
--------------------------------------------------------
>ITS_P1_F11_ITS4
------------------------------------------------------------
-----------------------------------------------AGCTGAACGAAGG
TAGTGCCGCAAGT--ATnTGCGTGCGTCTGnCGATGTACTTTTAAACCCCCTTACCTAAA
TACTNAACTNTAnTCCGAGAACGAAAGTTTTTGGTTTTAATCAATAACAACTTTCAGCAG
TGGAAGTCTAGGCTCGCACATCGATGAAGAACGCTGCGAACTGCGATACGTAATGCGAAT
TGCAGAATTCAGTGAGTCATCGAAATTTTGAACGCACATTGCACTTTCGGGATATTCCCG
GAAGTnTGCTnGTATCAGTGTCCGTACATCAAACTTGCCTTTCTTTTTTTGTGTAGTCAn
GGAGAGAAATGGCAGAATGTGAGGTGTCTCGCnGGCTCCCTCTTnGGAGGAGAAGACGCG
AGTCCCNTTAAATGTACGTTCGCTCTTTCTTGTGTnTAAGATGAAGTGTGACTTTCGAAC
GCAGTAATCTGTTTGGATCGCTTTGCGCGAGTGGGCGACTTnGGTTAGAACnTTAAAGGA
AGCAACCTCTATGGGCGGTATGTTAGGCTTCGGCCCGACTTTGCAGCTGACAGTGTGTTG
TTTTCTGTTCTTTCCCTGAGGTGTACCTGTCTTGTGTGAGGCAATGGTCTGGGCAAATGG
TTATTGTGTAGTAGAATTTTGCTGCTCTTGGACGCCCTATTCGTAGGGTAAAGAAGGCAA
CACCAATTTGGGACTAGTTTGTGGATTATTTTTGT---------------------
>Otu401_Pythium_catenulatum_HM134860_96.517
-------------------------------------------------ACCATAAAAAC
TTTCCACGTGAACCGTTACAATTATGTTCTGTGCTCTCTCTCGGGAGGGCTGAACGAAGG
TGGAGCTGCATGTCAAAGTGCG-GTTTCTGCCGATGTACTTTTAAA-CCCCTTTACTAAA
TACTGAACTATACTCCGAGAACGAAAGTTTTTGGTTTTAATCAATAACAACTTTCAGTAG
TGGATGTCTAG-------------------------------------------------
------------------------------------------------------------
------------------------------------------------------------
------------------------------------------------------------
------------------------------------------------------------
------------------------------------------------------------
------------------------------------------------------------
------------------------------------------------------------
------------------------------------------------------------
--------------------------------------------------------
>ITS_P1_A03_ITS4
ATAAGTGTTTTATGGCACTTTTTAAATCCATATCCACCTTGTGTGCAATGTCAGTCGGTC
TTCTTTATGGAGATCGGCCAAACATCAACCTAATTTTTTAACTCTTTGTCTGAAAAATAT
TATGAATAAAATAATTCAAAATACAACTTTCAACAACGGATCTCTTGGCTCTCGCATCGA
TGAAGAACGCAGCGAAATGCGATACGTAATGTGAATTGCAGAATTCAGTGAATCATCGAA
TCTTTGAACGCATATTGCGCTCTTTGGTATTCCGAAGAGCATGCTTGTTTGAGTATCAGT
AAACACCTCAAAACTTTTTTTTATTTTTGAAAAACAGTTTTGGACTTGAGCAATCCCAAC
ACCAATCTTTTTTAGATCGGTGGCGGGTTGCTTGAAATGCAGGTGCAGCTGGACATTCTC
CTGAGCTAAAAGCATATTTATTTAGTCCCGTCAAACGGATTATTACTTTTGCTGCAGCTA
ATATAAAGGGAGTTTGACCGTTTTGGCTGACTGATGCAGGATTTCACAAGGGTCGGCAAC
GATTCTTGTAAAACTCG
>ITS_P1_A05_ITS4
AACAAGGTTTCCGTAGGTGAACCTGCGGAAGGATCATTCATAATAAGTGTTTTATGGCAC
TTTTTAAATCCATATCCACCTTGTGTGCAATGTCAGTCGGTCTTCTTTATGGAGATCGGC
CAAACATCAACCTAATTTTTTAACTCTTTGTCTGAAAAATATTATGAATAAAATAATTCA
AAATACAACTTTCAACAACGGATCTCTTGGCTCTCGCATCGATGAAGAACGCAGCGAAAT
GCGATACGTAATGTGAATTGCAGAATTCAGTGAATCATCGAATCTTTGAACGCATATTGC
GCTCTTTGGTATTCCGAAGAGCATGCTTGTTTGAGTATCAGTAAACACCTCAAAACTTTT
TTTTATTTTTGAAAAACAGTTTTGGACTTGAGCAATCCCAACACCAATCTTTTTTAGATC
GGTGGCGGGTTGCTTGAAATGCAGGTGCAGCTGGACATTCTCCTGAGCTAAAAGCATATT
TATTTAGTCCCGTCAAACGGATTATTACTTTTGCTGCAGCTAATATAAAGGGAGTTTGAC
CGTTTTGGCTGACTGATGCAGGATTTCACAAGGGTCGGCAACGATTCTTGTAAAACTCG
>ITS_P1_A06_ITS4
AACAAGGTTTCCGTAGGTGAACCTGCGGAAGGATCATTCATAATAAAGTGTTTTATGGCA
CTTTTTAAAAATCCATATCCACCTTGTGTGCAATGTTAGATCTCGTCAATCTTGGCGAGA
TTTTTATACATCAACTCATTCTTTAACTAATTTGTCTGAAAAATATTATGAATACTTAAT
TCAAAATACAACTTTCAACAACGGATCTCTTGGCTCTCGCATCGATGAAGAACGCAGCGA
AATGCGATACGTAATGTGAATTGCAGAATTCAGTGAATCATCGAATCTTTGAACGCATAT
TGCGCTCTCTGGTATTCCGGAGAGCATGCTTGTTTGAGTATCAGTAAACACCCCTCAGAA
CTTTTTGATTTTCGAATCTTGGAGCTCTGGATTTGAGTGATCCCAACGCGTTCTTTCGCA
GAACATGGCGGGCCACTTGAAATGCAGGTGCAGCTGGACTTTCTTCTGAGCTAAAAGCAT
ATTTATTTAGTCCTGTCAACACTTGTGTTGCGGATTATTACTTCTGCTGCAGCTAACATA
AAGGTTGATTGTTCAAATGCTGACTGATGCAGGATT
>ITS_P1_A07_ITS4
GTAACAAGGTCTCCGTAGGTGAACCTGCGGAGGGATCATTACAAGAACGCCCGGGCTTCG
GCCTGGTTATTCATAACCCTTTGTTGTCCGACTCTGTTGCCTCCGGGGCGACCCTGCCTT
CGGGCGGGGGCTCCGGGTGGACACTTCAAACTCTTGCGTAACTTTGCAGTCTGAGTAAAC
TTAATTAATAAATTAAAACTTTTAACAACGGATCTCTTGGTTCTGGCATCGATGAAGAAC
GCAGCGAAATGCGATAAGTAATGTGAATTGCAGAATTCAGTGAATCATCGAATCTTTGAA
CGCACATTGCGCCCCCTGGTATTCCGGGGGGCATGCCTGTTCGAGCGTCATTTCACCACT
CAAGCCTCGCTTGGTATTGGGCAACGCGGTCCGCCGCGTGCCTCAAATCGTCCGGCTGGG
TCTTCTGTCCCCTAAGCGTTGTGGAAACTATTCGCTAAAGGGTGTTCGGGAGGCTACGCC
GTAAAACAACCCCA
>ITS_P1_A11_ITS4
GTTTTTTTTTTTAAATAAACACTTTATTTTTTAATTGCCATTTTATCTGAAGATCAGTAT
TATTTATGAATTAACTTAATTCAAAATATAACTTTCAACAACGGATCTCTTGGCTCTCGC
ATCGATGAAGAACGCAGCGAAATGCGATACGTAATGTGAATTGCAGAATTCAGTGAATCA
TCGAATCTTTGAACGCATATTGCGCTCTCTGGCATTCCGGAGAGCATGCTTGTTTGAGTA
TCAGTAAACACCTCAAGTCGAGAGATTTTTTTCTTGAGACTTGGATTTGAGTGATCCTAA
TAACGAGTCCCTTTAAAAAAGGACAAGTAGGCAGGTTACTTGAAATTCAGGTGCAGCTGA
ACTTTTCTTCTGAGCTAAAAGCATTATTTATTTAGTCTTTATTGACTATTACTTTTTTTG
CTGCAGCTAATATAAAGGAAGAGAAGCTTCATTATGGCTGACTGATGCAGGAATT
>ITS_P1_A12_ITS4
ACAAGGTTTCCGTAGGTGAACCTGCGGAAGGATCATTCATAATAAGTGTTTTATGGCACT
TTTTAAATCCATATCCACCTTGTGTGCAATGTCAGTCGGTCTTCTTTATGGAGATCGGCC
AAACATCAACCTAATTTTTTAACTCTTTGTCTGAAAAATATTATGAATAAAATAATTCAA
AATACAACTTTCAACAACGGATCTCTTGGCTCTCGCATCGATGAAGAACGCAGCGAAATG
CGATACGTAATGTGAATTGCAGAATTCAGTGAATCATCGAATCTTTGAACGCATATTGCG
CTCTTTGGTATTCCGAAGAGCATGCTTGTTTGAGTATCAGTAAACACCTCAAAACTTTTT
TTTATTTTTGAAAAACAGTTTTGGACTTGAGCAATCCCAACACCAATCTTTTTTAGATCG
GTGGCGGGTTGCTTGAAATGCAGGTGCAGCTGGACATTCTCCTGAGCTAAAAGCATATTT
ATTTAGTCCCGTCAAACGGATTATTACTTTTGCTGCAGCTAATATAAAGGGAGTTTGACC
GTTTTGGCTGACTGATGCAGGATTTCACAAGGGTCGGCAACGATTCT
>ITS_P1_B03_ITS4
ACAACTCCCAAACCCAATGTGAACCATACCAAACTGTTGCCTCGGCGGGGTCACGCCCCG
GGTGCGTCGCAGCCCCGGAACCAGGCGCCCGCCGGAGGGACCAACCAAACTCTTTCTGTA
GTCCCCTCGCGGACGTTATTTTTACAGCTCTGAGCAAAAATTCAAAATGAATCAAAACTT
TCAACAACGGATCTCTTGGTTCTGGCATCGATGAAGAACGCAGCGAAATGCGATAAGTAA
TGTGAATTGCAGAATTCAGTGAATCATCGAATCTTTGAACGCACATTGCGCCCGCCAGTA
TTCTGGCGGGCATGCCTGTCCGAGCGTCATTTCAACCCTCGAACCCCTCCGGGGGGTCGG
CGTTGGGGACTTCGGGAACCCCTAAGACGGGATCCCGGCCCCGAAATACAGTGGCGGTCT
CGCCGCAGCCTCTCATGCGCAGTAGTTTGCACAACTCGCACCGGGAGCGCGGCGCGTCCA
CGTCCGTAAAACACCCAACTTCTGAAATG
>ITS_P1_E01_ITS4
GTAACAAGGTTTCCGTAGGTGAACCTGCGGAAGGATCATTCATAATAAAGTGTTTTATGG
CACTTTTTAAAAATCCATATCCACCTTGTGTGCAATGTTAGATCTCGTCAATCTTGGCGA
GATTTTTATACATCAACTCATTTTTTAACTAATTTGTCTGAAAAATATTATGAATACTTA
ATTCAAAATACAACTTTCAACAACGGATCTCTTGGCTCTCGCATCGATGAAGAACGCAGC
GAAATGCGATACGTAATGTGAATTGCAGAATTCAGTGAATCATCGAATCTTTGAACGCAT
ATTGCGCTCTCTGGTATTCCGGAGAGCATGCTTGTTTGAGTATCAGTAAACACCCCTCAG
AACTTCTTGATTTTCGAATCTTGGAGCTCTGGATTTGAGTGATCCCAACGCGTTCTTTCG
CAGAACATGGCGGGCCACTTGAAATGCAGGTGCAGCTGGACTTTCTTCTGAGCTAAAAGC
ATATTTATTTAGTCCTGTCAACACTTGTGTTGCGGATTATTACTTCTGCTGCAGCTAACA
TAAAGGTTGATTGTTCAAATGCTGACTGATGCAGGATTTATCAGTAGC
>ITS_P1_E05_ITS4
GTAACAAGGTTTCCGTAGGTGAACCTGCGGAAGGATCATTCACAATGAGTGTTTTATGGC
ACTCTTTAAAAATCCATATCCACCTTGTGTGCAATGTTTGTTGGGAGAGAGGCAACTCTT
TCCCTTCACAAATATCAACCTATATCTTTAACAACATTCGTCTGATAACATATTATGAAT
ATACTTAATTCAAAATATAACTTTCAACAACGGATCTCTTGGCTCTCGCATCGATGAAGA
ACGCAGCGAAATGCGATACGTAATGTGAATTGCAGAATTCAGTGAATCATCGAATCTTTG
AACGCATATTGCGCTCTTTGGTATTCCGAAGAGCATGCTTGTTTGAGTATCAGTAAACAC
CTCAACCTCCTCTTGTTTTTTCAAAAGGAGGGTGGACTTGAGCTATCCCAACAACCTTCA
CCGGTAGGCGGGCGGCTTGAAATGCAGGTGCAGCTGGACTTTTATCTGAGCTAAAAGCAT
ATCTATTTAGTCCTCGTCAAACAGGATTATTACTATTGCTGCAGCTAACATAAAGGATAA
TTGTCCTCATTGCTGACTGATGCAGGATTTTACGACAC
>ITS_P1_E06_ITS4
GTAACAAGGTTTCCGTAGGTGAACCTGCGGAAGGATCATTCACAATGAGTGTTTTATGGC
ACTCTTTAAAAATCCATATCCACCTTGTGTGCAATGTTTGTTGGGAGAGAGGCAACTCTT
TCCCTTCACAAATATCAACCTATATCTTTAACAACATTCGTCTGATAACATATTATGAAT
ATACTTAATTCAAAATATAACTTTCAACAACGGATCTCTTGGCTCTCGCATCGATGAAGA
ACGCAGCGAAATGCGATACGTAATGTGAATTGCAGAATTCAGTGAATCATCGAATCTTTG
AACGCATATTGCGCTCTTTGGTATTCCGAAGAGCATGCTTGTTTGAGTATCAGTAAACAC
CTCAACCTCCTCTTGTTTTTTCAAAAGGAGGGTGGACTTGAGCTATCCCAACAACCTTCA
CCGGTAGGCGGGCGGCTTGAAATGCAGGTGCAGCTGGACTTTTATCTGAGCTAAAAGCAT
ATCTATTTAGTCCTCGTCAAACAGGATTATTACTATTGCTGCAGCTAGACATAGAAGGAT
AATTGTCCTCATTGCTGACTGATGCAGGATTTTACGACACTTATGTG
>ITS_P1_E07_ITS4
GGAAGGATCATTCACAATGAGTGTTTTATGGCACTCTTTAAAAATCCATATCCACCTTGT
GTGCAATGTTTGTTGGGAGAGAGGCAACTCTTTCCCTTCACAAATATCAACCTATATCTT
TAACAACATTCGTCTGATAACATATTATGAATATACTTAATTCAAAATATAACTTTCAAC
AACGGATCTCTTGGCTCTCGCATCGATGAAGAACGCAGCGAAATGCGATACGTAATGTGA
ATTGCAGAATTCAGTGAATCATCGAATCTTTGAACGCATATTGCGCTCTTTGGTATTCCG
AAGAGCATGCTTGTTTGAGTATCAGTAAACACCTCAACCTCCTCTTGTTTTTTCAAAAGG
AGGGTGGACTTGAGCTATCCCAACAACCTTCACCGGTAGGCGGGCGGCTTGAAATGCAGG
TGCAGCTGGACTTTTATCTGAGCTAAAAGCATATCTATTTAGTCCTCGTCAAACAGGATT
ATTACTATTGCTGCAGCTAACATAAAGGATAATTGTCCTCATTGCTGACTGATGCAGGAT
TTTACGACACTTATGTG
>ITS_P1_E08_ITS4
GTAACAAGGTTTCCGTAGGTGAACCTGCGGAAGGATCATTCACAATGAGTGTTTTATGGC
ACTCTTTAAAAATCCATATCCACCTTGTGTGCAATGTTTGTTGGGAGAGAGGCAACTCTT
TCCCTTCACAAATATCAACCTATATCTTTAACAACATTCGTCTGATAACATATTATGAAT
ATACTTAATTCAAAATATAACTTTCAACAACGGATCTCTTGGCTCTCGCATCGATGAAGA
ACGCAGCGAAATGCGATACGTAATGTGAATTGCAGAATTCAGTGAATCATCGAATCTTTG
AACGCATATTGCGCTCTTTGGTATTCCGAAGAGCATGCTTGTTTGAGTATCAGTAAACAC
CTCAACCTCCTCTTGTTTTTTCAAAAGGAGGGTGGACTTGAGCTATCCCAACAACCTTCA
CCGGTAGGCGGGCGGCTTGAAATGCAGGTGCAGCTGGACTTTTATCTGAGCTAAAAGCAT
ATCTATTTAGTCCTCGTCAAACAGGATTATTACTATTGCTGCAGCTAACATAAAGGATAA
TTGTCCTCATTGCTGACTGATGCAGGATTTTACGACACTTATGTG
>ITS_P1_E09_ITS4
TCGTAACAAGGTTTCCGTAGGTGAACCTGCGGAAGGATCATTCACAAACGAGTGTTTTAT
GGCACTCTTTAAAAATCCATATCCACCTTGTGTGCAATGTTTGTTGGGAAAGTCTTTTCT
TTCCCTTCATAAATATCAACCTATATCTTTAACAACATTCGTCTGATAACATATTATGAA
TATACTTAATTCAAAATATAACTTTCAACAACGGATCTCTTGGCTCTCGCATCGATGAAG
AACGCAGCGAAATGCGATACGTAATGTGAATTGCAGAATTCAGTGAATCATCGAATCTTT
GAACGCATATTGCGCTCTTTGGTATTCCGAAGAGCATGCTTGTTTGAGTATCAGTAAACA
CCTCAACCTCTCTTTTTGACAAAAAAAGAGAGGGTGGACTTGAGCTATCCCAACGACCTT
CACCGGTAGGCGGGCGGCTTGAAATGCAGGTGCAGCTGGACTTTTAT
>ITS_P1_E11_ITS4
AACAAGGTTTCCGTAGGTGAACCTGCGGAAGGATCATTCACAATGAGTGTTTTATGGCAC
TCTTTAAAAATCCATATCCACCTTGTGTGCAATGTTTGTTGGGAGAGAGGCAACTCTTTC
CCTTCACAAATATCAACCTATATCTTTAACAACATTCGTCTGATAACATATTATGAATAT
ACTTAATTCAAAATATAACTTTCAACAACGGATCTCTTGGCTCTCGCATCGATGAAGAAC
GCAGCGAAATGCGATACGTAATGTGAATTGCAGAATTCAGTGAATCATCGAATCTTTGAA
CGCATATTGCGCTCTTTGGTATTCCGAAGAGCATGCTTGTTTGAGTATCAGTAAACACCT
CAACCTCCTCTTGTTTTTTCAAAAGGAGGGTGGACTTGAGCTATCCCAACAACCTTCACC
GGTAGGCGGGCGGCTTGAAATGCAGGTGCAGCTGGACTTTTATCTGAGCTAAAAGCATAT
CTATTTAGTCCTCGTCAAACAGGATTATTACTATTGCTGCAGCTAACATAAAGGATAATT
GTCCTCATTGCTGACTGATGCAGGATTTTACGACAC
>ITS_P1_E12_ITS4
AACAAGGTTTCCGTAGGTGAACCTGCGGAAGGATCATTCACAATGAGTGTTTTATGGCAC
TCTTTAAAAATCCATATCCACCTTGTGTGCAATGTTTGTTGGGAGAGAGGCAACTCTTTC
CCTTCACAAATATCAACCTATATCTTTAACAACATTnGTCTGATAACATATTATGAATAT
ACTTAATTCAAAATATAACTTTCAACAACGGATCTCTTGGCTCTCGCATCGATGAAGAAC
GCAGCGAAATGCGATACGTAATGTGAATTGCAGAATTCAGTGAATCATCGAATCTTTGAA
CGCATATTGCGCTCTTTGGTATTCCGAAGAGCATGCTTGTTTGAGTATCAGTAAACACCT
CAACCTCCTCTTGTTTTTTCAAAAGGAGGGTGGACTTGAGCTATCCCAACAACCTTCACC
GGTAGGCGGGCGGCTTGAAATGCAGGTGCAGCTGGACTTTTATnTGAGCTAAAAGCATAT
CTATTTAGTCCTCGTCAAACAGGATTATTACTATTGCTGCAGCTA
>ITS_P1_F01_ITS4
GGAGGGATCATTACCGAGTTTACAACTCCCAAACCCCTATGTGAACGTTACCAAAATGTT
GCCTCGGCGGGGAATTTATTCATGCCCCGGGCGCGTCGCAGCCCCGGACCAAGGCGCCCG
CCGGAGGACCAACCAAAACTCTTTTGTATGTCCCCTCGCGGACTTTTATAATTCTGAACC
ATCTCGGCGCCCCTTGCGGGCGTTTCGAAAATGAATCAAAACTTTCAACAACGGATCTCT
TGGTTCTGGCATCGATGAAGAACGCAGCGAAATGCGATAAGTAATGTGAATTGCAGAATT
CAGTGAATCATCGAATCTTTGAACGCACATTGCGCCCGCCAGTATTCTGGCGGGCATGCC
TGTCCGAGCGTCATTTCAACCCTCGAACCCCTCCGGGGGTACGGCGTTGGGGATCGGCCC
TTTACGGGGCCGGCCCCGAAATACAGGGCGGTCTCGCCGCAGCCTTCCTGCGCAGTAGTT
TGCACACTCGGCATC
>ITS_P1_F05_ITS4
GTAACAAGGTTTCCGTAGGTGAACCTGCGGAAGGATCATTCATAATAAGTGTTTTATGGC
ACTTTTTAAATCCATATCCACCTTGTGTGCAATGTCAGTCGGTCTTCTTTATGGAGATCG
GCCAAACATCAACCTAATTTTTTAACTCTTTGTCTGAAAAATATTATGAATAAAATAATT
CAAAATACAACTTTCAACAACGGATCTCTTGGCTCTCGCATCGATGAAGAACGCAGCGAA
ATGCGATACGTAATGTGAATTGCAGAATTCAGTGAATCATCGAATCTTTGAACGCATATT
GCGCTCTTTGGTATTCCGAAGAGCATGCTTGTTTGAGTATCAGTAAACACCTCAAAACTT
TTTTTTATTTTTGAAAAACAGTTTTGGACTTGAGCAATCCCAACACCAATCTTTTTTAGA
TCGGTGGCGGGTTGCTTGAAATGCAGGTGCAGCTGGACATTCTCCTGAGCTAAAAGCATA
TTTATTTAGTCCCGTCAAACGGATTATTACTTTTGCTGCAGCTAATATAAAGGGAGTTTG
ACCGTTTGGCTGACTGATGCAGGATTTCACAAGGGTCGG
>ITS_P1_F06_ITS4
TTATGGAGATCGGCCAAACATCAACCTAATTTTTTAACTCTTTGTCTGAAAAATATTATG
AATAAAATAATTCAAAATACAACTTTCAACAACGGATCTCTTGGCTCTCGCATCGATGAA
GAACGCAGCGAAATGCGATACGTAATGTGAATTGCAGAATTCAGTGAATCATCGAATCTT
TGAACGCATATTGCGCTCTTTGGTATTCCGAAGAGCATGCTTGTTTGAGTATCAGTAAAC
ACCTCAAAACTTTTTTTTATTTTTGAAAAACAGTTTTGGACTTGAGCAATCCCAACACCA
ATCTTTTTTAGATCGGTGGCGGGTTGCTTGAAATGCAGGTGCAGCTGGACATTCTCCTGA
GCTAAAAGCATATTTATTTAGTCCCGTCAAACGGATTATTACTTTTGCTGCAGCTAATAT
AAAGGGAGTTTGACCGTTTTGGCTGACTGATGCAGGATTTCACAAGGGTCGGCAACGA
>ITS_P1_F07_ITS4
GGAAGGATCATTCATAATAAGTGTTTTATGGCACTTTTTTAAATCCATATCCACCTTGTn
TGCAAnGTCAGGGTTGATTTCTTTCGAGAGATCAGCCCCAAACATCAACTATTATCTCAA
CTCTTTGTCTGAAAAATATTATGAATAAAACAATTCAAAATACAACTTTCAACAAnGGAT
CTCTTGGCTCTCGCATCGATGAAGAACGCAGCGAAATNCGATACGTAATGTGAATTGCAG
AATTCAnTGAATCATCGAATCTTTGAACGCATATTGCGCTnTTTGGTATTCCGAAGAGCA
TGCTTGTTTGAGTATCAGTAAACACCTCAAAGCCCTTTTTCTTTTTTTTGAAGAAAGGCT
TTGGACTTGAGCAATCCCAACACTTTTTTNTTAAGAGTGGCGGGTTGCTTGAAATGCAGG
TGCAGCTGGACATTCTC
>ITS_P1_F08_ITS4
GGAGAGAGGCAACTCTTTCCCTTCACAAATATCAACCTATATCTTTAACAACATTnGTCT
GATAACATATTATGAATATACTTAATTCAAAATATAACTTTCAACAACGGATCTCTTGGC
TCTCGCATCGATGAAGAACGCAGCGAAATGCGATACGTAATnTGAATTGCAGAATTCAGT
GAATCATCGAATCTTTGAACGCATATTGCGCTCTTTGGTATTCCGAAGAGCATGCTTGTT
TGAGTATCAGTAAACACCTCAACCTCCTCTTGTTTTTTCAAAAGGAGGGTGGACTTGAGC
TATCCCAACAACCTTCACCGGTAGGCGGGCGGCTTGAAATGCAGGTGCAGCTGGACTTTT
ATCTGAGCTAAAAGCATATCTATTTAGTCCTCGTCAAACAGGATTATTACTATTGCTGCA
GCTAACATAAAGGATAATTGTCCTCATTGCTGACTGATGCAGGATT
>ITS_P1_F09_ITS4
TTCGGTTTAGACGCTAGGAGATAATGCTCGATTCGCGGTATGTTAGGCTTCGGCTGGACA
ATGTTGCTTATTGTGCGTGGGCTCTGTTTTTACCTTGAGGTACCATTATTTGTGTGAGAT
GTGTCTAAGGATTGCTTGCAAGTAAGGTGTTGCAGCGTAGTGACGCTTTGGTGCTGTTTT
TCGGAGCGGTGTTGAGGTTGAGTGAAGCACAATTTGGGAAAA
>ITS_P1_G01_ITS4
ACAAGGTTTCCGTAGGTGAACCTGCGGAAGGATCATTCATAATAAGTGTTTTATGGCACT
TTTTAAATCCATATCCACCTTGTGTGCAATGTCAGTCGGTCTTCTTTATGGAGATCGGCC
AAACATCAACCTAATTTTTTAACTCTTTGTCTGAAAAATATTATGAATAAAATAATTCAA
AATACAACTTTCAACAACGGATCTCTTGGCTCTCGCATCGATGAAGAACGCAGCGAAATG
CGATACGTAATGTGAATTGCAGAATTCAGTGAATCATCGAATCTTTGAACGCATATTGCG
CTCTTTGGTATTCCGAAGAGCATGCTTGTTTGAGTATCAGTAAACACCTCAAAACTTTTT
TTTATTTTTGAAAAACAGTTTTGGACTTGAGCAATCCCAACACCAATCTTTTT
>ITS_P1_G02_ITS4
TAACAAGGTTTCCGTAGGTGAACCTGCGGAAGGATCATTCACAATGAGTGTTTTATGGCA
CTCTTTAAAAATCCATATCCACCTTGTGTGCAATGTTTGTTGGGAGAGAGGCAACTCTTT
CCCTTCACAAATATCAACCTATATCTTTAACAACATTCGTCTGATAACATATTATGAATA
TACTTAATTCAAAATATAACTTTCAACAACGGATCTCTTGGCTCTCGCATCGATGAAGAA
CGCAGCGAAATGCGATACGTAATGTGAATTGCAGAATTCAGTGAATCATCGAATCTTTGA
ACGCATATTGCGCTCTTTGGTATTCCGAAGAGCATGCTTGTTTGAGTATCAGTAAACACC
TCAACCTCCTCTTGTTTTTTCAAAAGGAGGGTGGACTTGAGCTATCCCAACAACCTTCAC
CGGTAGGCGGGCGGCTTGAAATGCAGGTGCAGCTGGACTTTTATCTGAGCTAAAAGCATA
TCTATTTAGTCCTCGTCAAACAGGATTATTACTATTGCTGCAGCTAGACATA
>ITS_P1_G09_ITS4
GAGTTTACAACTCCCAAACCCAATGTGAACCATACCAAACTGTTGCCTCGGCGGGGTCAC
GCCCCGGNTGCGTCGCAGCCCCGGAACCAGGCGCCCGCCGGAGGGACCAACCAAACTCTT
TCTGTAGTCCCCTCGCGGACGTTATTTTTACAGCTCTGAGCAAAAATTCAAAATGAATCA
AAACTTTCAACAACGGATCTCTTGGTTCTGGCATCGATGAAGAACGCAGCGAAATGCGAT
AAGTAATGTGAATTGCAGAATTCAGTGAATCATCGAATCTTTGAACGCACATTGCGCCCG
CCAGTATTCTGGCGGGCATGCCTGTCCGAGCGTCATTTCAACCCTCGAACCCCTCCGGGG
GGTCGGCGTTGGGGACTTCGGGAACCCCTAAGACGGGATCCCGGCCCCGAAATACAGTGG
CGGTCTCGCCGCAGCCTCTCATGCGCAGTAGTTTGCACAACTCGCACCGGGAGCGCGGCG
CGTCCACGTCCGTAAAACACCCAACTTCTGAAA
>ITS_P1_G11_ITS4
ATCGATGAAGAACGCAGCGAAATGCGATACGTAATGTGAATTGCAGAATTCAGTGAATCA
TCGAATCTTTGAACGCATATTGCGCTCTTTGGTATTCCGAAGAGCATGCTTGTTTGAGTA
TCAGTAAACACCTCAAAGCCCTTTTTCTTTTTTTTGAAGAAAGGCTTTGGACTTGAGCAA
TCCCAACACTTTTTTNTTNAGAGTGGCGGGTTGCTTGAAATGCAGGTGCAGCTGGACATT
CTCCTnAGCTAAAAGCATATTCATTTAGTCCCGTCAAACGGATTATNACTTTTGCTGCAG
CTAACATAAAGGGAGTTTGACCATTTTGGCTGACTGATGCAG
>ITS_P1_G12_ITS4
GTAACAAGGTTTCCGTAGGTGAACCTGCGGAAGGATCATTCACAATGAGTGTTTTATGGC
ACTCTTTAAAAATCCATATCCACCTTGTGTGCAATGTTTGTTGGGAGAGAGGCAACTCTT
TCCCTTCACAAATATCAACCTATATCTTTAACAACATTCGTCTGATAACATATTATGAAT
ATACTTAATTCAAAATATAACTTTCAACAACGGATCTCTTGGCTCTCGCATCGATGAAGA
ACGCAGCGAAATGCGATACGTAATGTGAATTGCAGAATTCAGTGAATCATCGAATCTTTG
AACGCATATTGCGCTCTTTGGTATTCCGAAGAGCATGCTTGTTTGAGTATCAGTAAACAC
CTCAACCTCCTCTTGTTTTTTCAAAAGGAGGGTGGACTTGAGCTATCCCAACAACCTTCA
CCGGTAGGCGGGCGGCTTGAAATGCAGGTGCAGCTGGACTTTTATCTGAGCTAAAAGCAT
ATCTATTTAGTCCTCGTCAAACAGGATTATTACTATTGCTGCAGCTAACATAAAGGATAA
T
>ITS_P1_H02_ITS4
GTAACAAGGTTTCCGTAGGTGAACCTGCGGAAGGATCATTCATAATAAGTGTTTTATGGC
ACTTTTTAAATCCATATCCACCTTGTGTGCAATGTCAGTCGGTCTTCTTTATGGAGATCG
GCCAAACATCAACCTAATTTTTTAACTCTTTGTCTGAAAAATATTATGAATAAAATAATT
CAAAATACAACTTTCAACAACGGATCTCTTGGCTCTCGCATCGATGAAGAACGCAGCGAA
ATGCGATACGTAATGTGAATTGCAGAATTCAGTGAATCATCGAATCTTTGAACGCATATT
GCGCTCTTTGGTATTCCGAAGAGCATGCTTGTTTGAGTATCAGTAAACACCTCAAAACTT
TTTTTTATTTTTGAAAAACAGTTTTGGACTTGAGCAATCCCAACACCAATCTTTTTTAGA
TCGGTGGCGGGTTGCTTGAAATGCAGGTGCAGCTGGACATTCTCCTGAGCTAAAAGCATA
TTTATTTAGTCCCGTCAAACGGATTATTACTTTTGCTGCAGCTAATATAAAGGGAGTTTG
ACCGTTTGGCTGACTGATGCAGGATTTCACAAGGGTCGGCAACGA
>ITS_P1_H03_ITS4
TAACAAGGTTTCCGTAGGTGAACCTGCGGAAGGATCATTCACAAACGAGTGTTTTATGGC
ACTCTTTAAAAATCCATATCCACCTTGTGTGCAATGTTTGTTGGGAAAGTCTTTTCTTTC
CCTTCATAAATATCAACCTATATCTTTAACAACATTCGTCTGATAACATATTATGAATAT
ACTTAATTCAAAATATAACTTTCAACAACGGATCTCTTGGCTCTCGCATCGATGAAGAAC
GCAGCGAAATGCGATACGTAATGTGAATTGCAGAATTCAGTGAATCATCGAATCTTTGAA
CGCATATTGCGCTCTTTGGTATTCCGAAGAGCATGCTTGTTTGAGTATCAGTAAACACCT
CAACCTCTCTTTTTGACAAAAAAAGAGAGGGTGGACTTGAGCTATCCCAACGACCTTCAC
CGGTAGGCGGGCGGCTTGAAATGCAGGTGCAGCTGGACTTTTATnTGAGCTAAAAGCATA
TCTATTTAGTCCTCGTCAAACAGGATTATTACTTTTGCTGCAGCTAACATAAAGGATAAT
TGTCCTCTTTGCTGACTGATGCAGGATT
>ITS_P2_B10_ITS4
CGATACGTAATGCGAATTGCAGAATTCAGTGAGTCATCGAAATTTTGAACGCACATTGCA
CTTTCGGGATATTCCTGGAAGTATGCTTGTATCAGTGTCCGTACATCAAACTTGCCTTTC
TTTTTTTGTGTAGTCAAGGAGAGAAATGGCAGAATTTGAGGTGTCTCGCTGACTCCCTCT
TCGGAGGAGAAGACGCGAGTCCCTTTAAATGTACGTTCGCTCTTTCTTGTGTCTAAGATG
AAGTGTGACTTTCGAACGCAGTAATCTGTTTAGATCGCTTTGCGCGAGTGGGCGACTTCG
GTTAGAACATTAAAGGAAGCAACCTCTATTGGCGGTATGTTAGGCTTCGGCCCGACTTTG
CAGCTGACAGTGTGTTGTTTTCTGTTCTTTCCTTGAGGTGTACCTGTCTTGTGTGAGGCA
ATGGTCTGGGCAAATGGTTATTGTGTAGTAGATTGTTGCTGCGCTTGGGCGCCCTACTTT
ATTGTGGGGTAAAGAAGGCAACACCAATTTGGGACT
>ITS_P2_B12_ITS4
GTAGGTGAACCTGCGGAAGGATCATTCACAATGAGTGTTTTATGGCACTCTTTAAAAATC
CATATCCACCTTGTGTGCAATGTTTGTTGGGAGAGAGGCAACTCTTTCCCTTCACAAATA
TCAACCTATATCTTTAACAACATTCGTCTGATAACATATTATGAATATACTTAATTCAAA
ATATAACTTTCAACAACGGATCTCTTGGCTCTCGCATCGATGAAGAACGCAGCGAAATGC
GATACGTAATGTGAATTGCAGAATTCAGTGAATCATCGAATCTTTGAACGCATATTGCGC
TCTTTGGTATTCCGAAGAGCATGCTTGTTTGAGTATCAGTAAACACCTCAACCTCCTCTT
GTTTTTTCAAAAGGAGGGTGGACTTGAGCTATCCCAACAACCTTCACCGGTAGGCGGGCG
GCTTGAAATGCAGGTGCAGCTGGACTTTTATCTGAGCTAAAAGCAATCTATTTAGTCCTC
GTCAAACAGGATTATTACTATTGCTGCAGCTAGACATAGAAGGGATAATTGTCCTCATTG
CTGACTGATGCAGGATT
>ITS_P2_C03_ITS4
TCGTAACAAGGTCTCCGTAGGTGAACCTGCGGAGGGATCATTACACAAATATGAAGGCGG
GCTGGAACCTCTCGGGGTTACAGCCTTGCTGAATTATTCACCCTTGTCTTTTGCGTACTT
CTTGTTTCCTTGGTGGGTTCGCCCACCACTAGGACAAACATAAACCTTTTGTAATTGCAA
TCAGCGTCAGTAACAAATTAATAATTACAACTTTCAACAACGGATCTCTTGGTTCTGGCA
TCGATGAAGAACGCAGCGAAATGCGATAAGTAGTGTGAATTGCAGAATTCAGTGAATCAT
CGAATCTTTGAACGCACATTGCGCCCTTTGGTATTCCAAAGGGCATGCCTGTTCGAGCGT
CATTTGTACCCTCAAGCTTTGCTTGGTGTTGGGCGTCTTGTCTCTAGCTTTGCTGGAGAC
TCGCCTTAAAGTAATTGGCAGCCGGCCTACTGGTTTCGGAGCGCAGCACAAGTCGCACTC
TCTATCAGCAAAGGTCTAGCATCCATTAAGCC
>ITS_P2_C04_ITS4
GTAACAAGGTCTCCGTAGGTGAACCTGCGGAGGGATCATTACACAAATATGAAGGCGGGC
TGGAACCTCTCGGGGTTACAGCCTTGCTGAATTATTCACCCTTGTCTTTTGCGTACTTCT
TGTTTCCTTGGTGGGTTCGCCCACCACTAGGACAAACATAAACCTTTTGTAATTGCAATC
AGCGTCAGTAACAAATTAATAATTACAACTTTCAACAACGGATCTCTTGGTTCTGGCATC
GATGAAGAACGCAGCGAAATGCGATAAGTAGTGTGAATTGCAGAATTCAGTGAATCATCG
AATCTTTGAACGCACATTGCGCCCTTTGGTATTCCAAAGGGCATGCCTGTTCGAGCGTCA
TTTGTACCCTCAAGCTTTGCTTGGTGTTGGGCGTCTTGTCTCTAGCTTTGCTGGAGACTC
GCCTTAAAGTAATTGGCAGCCGGCCTACTGGTTTCGGAGCGCAGCACAAGTCGCACTCTC
TATCAGCAAAGGTCTAGCATCCATTAAGCC
>ITS_P2_C05_ITS4
TCCGTAGGTGAACCTGCGGAGGGATCATTACACAAATATGAAGGCGGGCTGGAACCTCTC
GGGGTTACAGCCTTGCTGAATTATTCACCCTTGTnTTTTGCGTACTTCTTGTTTCCTTGG
TGGGTTCGCCCACCACTAGGACAAACATAAACCTTTTGTAATTGCAATCAGCGTCAGTAA
CAAATTAATAATTACAACTTTCAACAACGGATCTCTTGGTTCTGGCATCGATGAAGAACG
CAGCGAAATGCGATAAGTAGTGTGAATTGCAGAATTCAGTGAATCATCGAATCTTTGAAC
GCACATTGCGCCCTTTGGTATTCCAAAGGGCATGCCTGTTC
>ITS_P2_C07_ITS4
GTAACAAGGTCTCCGTAGGTGAACCTGCGGAGGGATCATTACACAAATATGAAGGCGGGC
TGGAACCTCTCGGGGTTACAGCCTTGCTGAATTATTCACCCTTGTCTTTTGCGTACTTCT
TGTTTCCTTGGTGGGTTCGCCCACCACTAGGACAAACATAAACCTTTTGTAATTGCAATC
AGCGTCAGTAACAAATTAATAATTACAACTTTCAACAACGGATCTCTTGGTTCTGGCATC
GATGAAGAACGCAGCGAAATGCGATAAGTAGTGTGAATTGCAGAATTCAGTGAATCATCG
AATCTTTGAACGCACATTGCGCCCTTTGGTATTCCAAAGGGCATGCCTGTTCGAGCGTCA
TTTGTACCCTCAAGCTTTGCTTGGTGTTGGGCGTCTTGTCTCTAGCTTTGCTGGAGACTC
GCCTTAAAGTAATTGGCAGCCGGCCTACTGGTTTCGGAGCGCAGCACAAGTCGCACTCTC
TATCAGCAAAGGTCTAGCATCCATTAAGCC
>ITS_P2_C08_ITS4
GTAACAAGGTCTCCGTAGGTGAACCTGCGGAGGGATCATTACACAAATATGAAGGCGGGC
TGGAACCTCTCGGGGTTACAGCCTTGCTGAATTATTCACCCTTGTCTTTTGCGTACTTCT
TGTTTCCTTGGTGGGTTCGCCCACCACTAGGACAAACATAAACCTTTTGTAATTGCAATC
AGCGTCAGTAACAAATTAATAATTACAACTTTCAACAACGGATCTCTTGGTTCTGGCATC
GATGAAGAACGCAGCGAAATGCGATAAGTAGTGTGAATTGCAGAATTCAGTGAATCATCG
AATCTTTGAACGCACATTGCGCCCTTTGGTATTCCAAAGGGCATGCCTGTTCGAGCGTCA
TTTGTACCCTCAAGCTTTGCTTGGTGTTGGGCGTCTTGTCTCTAGCTTTGCTGGAGACTC
GCCTTAAAGTAATTGGCAGCCGGCCTACTGGTTTCGGAGCGCAGCACAAGTCGCACTCTC
TATCAGCAAAGGTCTAGCATCCATTAAGCC
>ITS_P2_C12_ITS4
GTAACAAGGTTTCCGTAGGTGAACCTGCGGAAGGATCATTCATAATAAGTGTTTTATGGC
ACTTTTTAAATCCATATCCACCTTGTGTGCAATGTCAGTCGGTCTTCTTTATGGAGATCG
GCCAAACATCAACCTAATTTTTTAACTCTTTGTCTGAAAAATATTATGAATAAAATAATT
CAAAATACAACTTTCAACAACGGATCTCTTGGCTCTCGCATCGATGAAGAACGCAGCGAA
ATGCGATACGTAATGTGAATTGCAGAATTCAGTGAATCATCGAATCTTTGAACGCATATT
GCGCTCTTTGGTATTCCGAAGAGCATGCTTGTTTGAGTATCAGTAAACACCTCAAAACTT
TTTTTTATTTTTGAAAAACAGTTTTGGACTTGAGCAATCCCAACACCAATCTTTTTTAGA
TCGGTGGCGGGTTGCTTGAAATGCAGGTGCAGCTGGACATTCTCCTGAGCTAAAAGCATA
TTTATTTAGTCCCGTCAAACGGATTATTACTTTTGCTGCAGCTAATATAAAGGGAGTTTG
ACCGTTTGGCTGACTGATGCAGGATTTCACAAGGGTCGGCAACGA
>ITS_P2_D01_ITS4
GTTGGTGAACCAGCGGAGGGATCATTACCGAGTTTACAACTCCCAAACCCCAATGTGAAC
GTTACCAAACTGTTGCCTCGGCGGGATTTCTGCCCCGGGCGCGTCGCAGCCCCGGACCAA
GGCGCCCGCCGGAGGACCAACCCAAAACTCTTTTGTATACCCCCTCGCGGGTTTTTTATA
TCTGAGCCTTCTCGGCGCCCCTAGCGGGCGTTTCGAAAATGAATCAAAACTTTCAACAAC
GGATCTCTTGGTTCTGGCATCGATGAAGAACGCAGCGAAATGCGATAAGTAATGTGAATT
GCAGAATTCAGTGAATCATCGAATCTTTGAACGCACATTGCGCCCGCCAGTATTCTGGCG
GGCATGCCTGTCCGAGCGTCATTTCAACCCTCGAACCCCTCCGGGGGTCCGGCGTTGGGG
ATCGGCCCTTAACCGGCCGGCCCCGAAATACAGTGGCGGCCTTGCCGCAGCCTCTCATGC
GCAGTAGTTTGCACACTCGCACCGGGAGCGCGGCGCGGCCACAGCCGTAAAACAAACCAA
ACTCTGAAATGTGACC
>ITS_P2_E07_ITS4
TAACAAGGTTTCCGTAGGTGAACCTGCGGAAGGATCATTCATAATAAAGTGTTTTATGGC
ACTTTTTAAAAATCCATATCCACCTTGTGTGCAATGTTAGATCTCGTCAATCTTGGCGAG
ATTTTTATACATCAACTCATTCTTTAACTAATTTGTCTGAAAAATATTATGAATACTTAA
TTCAAAATACAACTTTCAACAACGGATCTCTTGGCTCTCGCATCGATGAAGAACGCAGCG
AAATGCGATACGTAATGTGAATTGCAGAATTCAGTGAATCATCGAATCTTTGAACGCATA
TTGCGCTCTCTGGTATTCCGGAGAGCATGCTTGTTTGAGTATCAGTAAACACCCCTCAGA
ACTTTTTGATTTTCGAATCTGGAGCTCTGGATTTGAGTGATCCCAACGCGTTCTTTCGCA
GAACAGGCGGGCCACTTGAAATGCAGGTGCAGCTGGACTTTCTT
>ITS_P2_E09_ITS4
GTAACAAGGTCTCCGTAGGTGAACCTGCGGAGGGATCATTACACAAATATGAAGGCGGGC
TGGAACCTCTCGGGGTTACAGCCTTGCTGAATTATTCACCCTTGTCTTTTGCGTACTTCT
TGTTTCCTTGGTGGGTTCGCCCACCACTAGGACAAACATAAACCTTTTGTAATTGCAATC
AGCGTCAGTAACAAATTAATAATTACAACTTTCAACAACGGATCTCTTGGTTCTGGCATC
GATGAAGAACGCAGCGAAATGCGATAAGTAGTGTGAATTGCAGAATTCAGTGAATCATCG
AATCTTTGAACGCACATTGCGCCCTTTGGTATTCCAAAGGGCATGCCTGTTCGAGCGTCA
TTTGTACCCTCAAGCTTTGCTTGGTGTTGGGCGTCTTGTCTCTAGCTTTGC
>ITS_P2_E10_ITS4
TCGTAACAAGGTCTCCGTAGGTGAACCTGCGGAGGGATCATTACACAAATATGAAGGCGG
GCTGGAACCTCTCGGGGTTACAGCCTTGCTGAATTATTCACCCTTGTCTTTTGCGTACTT
CTTGTTTCCTTGGTGGGTTCGCCCACCACTAGGACAAACATAAACCTTTTGTAATTGCAA
TCAGCGTCAGTAACAAATTAATAATTACAACTTTCAACAACGGATCTCTTGGTTCTGGCA
TCGATGAAGAACGCAGCGAAATGCGATAAGTAGTGTGAATTGCAGAATTCAGTGAATCAT
CGAATCTTTGAACGCACATTGCGCCCTTTGGTATTCCAAAGGGCATGCCTGTTCGAGCGT
CATTTGTACCCTCAAGCTTTGCTTGGTGTTGGGCGTCTTGTCTCTAGCTTTGCTGGAGAC
TCGCCTTAAAGTAATTGGCAGCCGGCCTACTGGTTTCGGAGCGCAGCACAAGTCGCACTC
TCTATCAGCAAAGGTCTAGCATCCATTAAGCC
>ITS_P2_F12_ITS4
AACAAGGTTTCCGTAGGTGAACCTGCGGAAGGATCATTCATAATAAAGTGTTTTATGGCA
CTTTTTAAAAATCCATATCCACCTTGTGTGCAATGTTAGATCTCGTCAATCTTGGCGAGA
TTTTTATACATCAACTCATTCTTTAACTAATTTGTCTGAAAAATATTATGAATACTTAAT
TCAAAATACAACTTTCAACAACGGATCTCTTGGCTCTCGCATCGATGAAGAACGCAGCGA
AATGCGATACGTAATGTGAATTGCAGAATTCAGTGAATCATCGAATCTTTGAACGCATAT
TGCGCTCTCTGGTATTCCGGAGAGCATGCTTGTTTGAGTATCAGTAAACACCCCTCAGAA
CTTTTTGATTTTCGAATCTGGAGCTCTGGATTTGAGTGATCCCAACGCGTTCTTTCGCAG
AACATGGCGGGCCACTTGAAATGCAGGTGCAGCTGGACTTTCTT
>ITS_P2_G01_ITS4
AACAAGGTTTCCGTAGGTGAACCTGCGGAAGGATCATTCATAATAAGTGTTTTATGGCAC
TTTTTAAATCCATATCCACCTTGTGTGCAATGTCAGTCGGTCTTCTTTATGGAGATCGGC
CAAACATCAACCTAATTTTTTAACTCTTTGTCTGAAAAATATTATGAATAAAATAATTCA
AAATACAACTTTCAACAACGGATCTCTTGGCTCTCGCATCGATGAAGAACGCAGCGAAAT
GCGATACGTAATGTGAATTGCAGAATTCAGTGAATCATCGAATCTTTGAACGCATAnTGC
GCTNTTTGGTATTCCGAAGAGCNTGCTTGTNTGAGTATCAGTAAACACCTCAAAACTTTT
TTTTATTTTTGAAAAACAGTTTTGGACTTGAGCAATCCCAACACC
>ITS_P2_G07_ITS4
AACAAGGTTTCCGTAGGTGAACCTGCGGAAGGATCATTCACAATGAGTGTTTTATGGCAC
TCTTTAAAAATCCATATCCACCTTGTGTGCAATGTTTGTTGGGAGAGAGGCAACTCTTTC
CCTTCACAAATATCAACCTATATCTTTAACAACATTCGTCTGATAACATNTTATGAATAT
ACTTAATTCAAAATATAACTTTCAACAACGGATCTCTTGGCTCTCGCATCGATGAAGAAC
GCAGCGAAATGCGATACGTAATGTGAATTGCAGAATTCAGTGAATCATCGAATCTTTGAA
CGCATAnTGCGCTCTTTGGTATTCCGAAGAGCATGCTTGTNTGAGTATCAGTAAACACCT
CAACCTCCTCTTGTTTTTTCAAAAGGAGGGTGGACTT
>ITS_P2_G08_ITS4
AACAAGGTTTCCGTAGGTGAACCTGCGGAAGGATCATTCATAATAGAGTGTTTTATGGCA
CTCTAAAAAAAATCCATATCCACCTTGTGTGAAATGTTAATTCCTTGTCTTTATTGACGA
GGTAATTTTTATATCAACTCTTTATATTTATATTTATTTTTTTGTCAGTAAAACGTTATG
AATTACTTAATTCAAAACACAACTTTCAACAACGGATCTCTTGGCTCTCGCATCGATGAA
GAACGCAGCGAAATGCGATACGTAATGTGAATTGCAGAATTCAGTGAATCATCGAATCTT
TGAACGCATATTGCGCTCTCTGGTATTCCGGAGAGCATGCTTGTTTGAGTATCAGTAAAC
ACCTCAAATTCTATCAATTGATT
>ITS_P2_G09_ITS4
TCGTAACAAGGTTTCCGTAGGTGAACCTGCGGAAGGATCATTACAGAGTTCATGCCCGAA
AGGGTAGACCTCCCACCCTTGTGTATTATTACTTTGTTGCTTTGGCGAGCTGCCTTCGGG
CCT
>ITS_P2_G12_ITS4
AACAAGGTTTCCGTAGGTGAACCTGCGGAAGGATCATTCACAATGAGTGTTTTATGGCAC
TCTTTAAAAATCCATATCCACCTTGTGTGCAATGTTTGTTGGGAGAGAGGCAACTCTTTC
CCTTCACAAATATCAACCTATATCTTTAACAACATTCGTCTGATAACATATTATGAATAT
ACTTAATTCAAAATATAACTTTCAACAACGGATCTCTTGGCTCTCGCATCGATGAAGAAC
GCAGCGAAATGCGATACGTAATGTGAATTGCAGAATTCAGTGAATCATCGAATCTTTGAA
CGCATAnTGCGCTCTTTGGTATTCCGAAGAGCATGCTTGTnTGAGTATCAGTAAACACCT
CAACCTCCTCTTGTTTTTTCAAAAGGAGGGTGGACTTGAGCTATCCCAACAACCTTCACC
GGTAGGCGGGCGGCTTGAAATGCAGGTGCAGCTGGACTTT
>ITS_P2_H01_ITS4
GTCGTAACAAGGTTTCCGTAGGTGAACCTGCGGAAGGATCATTCACAATGAGTGTTTTAT
GGCACTCTTTAAAAATCCATATCCACCTTGTGTGCAATGTTTGTTGGGAGAGAGGCAACT
CTTTCCCTTCACAAATATCAACCTATATCTTTAACAACATTCGTCTGATAACATATTATG
AATATACTTAATTCAAAATATAACTTTCAACAACGGATCTCTTGGCTCTCGCATCGATGA
AGAACGCAGCGAAATGCGATACGTAATGTGAATTGCAGAATTCAGTGAATCATCGAATCT
TTGAACGCATATTGCGCTCTTTGGTATTCCGAAGAGCATGCTTGTTTGAGTATCAGTAAA
CACCTCAACCTCCTCTTGTTTTTTCAAAAGGAGGGTGGACTTGAGCTATCCCAACAACCT
TCACCGGTAGGCGGGCGGCTTGAAATGCAGGTGCAGCTGGACTTTTAT
>ITS_P2_H03_ITS4
GTAACAAGGTTTCCGTAGGTGAACCTGCGGAAGGATCATTCACAATGAGTGTTTTATGGC
ACTCTTTAAAAATCCATATCCACCTTGTGTGCAATGTTTGTTGGGAGAGAGGCAACTCTT
TCCCTTCACAAATATCAACCTATATCTTTAACAACATTCGTCTGATAACATATTATGAAT
ATACTTAATTCAAAATATAACTTTCAACAACGGATCTCTTGGCTCTCGCATCGATGAAGA
ACGCAGCGAAATGCGATACGTAATGTGAATTGCAGAATTCAGTGAATCATCGAATCTTTG
AACGCATATTGCGCTCTTTGGTATTCCGAAGAGCATGCTTGTTTGAGTATCAGTAAACAC
CTCAACCTCCTCTTGTTTTTTCAAAAGGAGGGTGGACTTGAGCTATCCCAACAACCTTCA
CCGGTAGGCGGGCGGCTTGAAATGCAGGTGCAGCTGGACTTTTATnTGAGCTAAAAGCAT
ATCTATTTAGTCCTCGTCAAACAGGATTATTACTATTGCTGCAGCTAACATAAAGGATAA
TTGTCCTCATTGCTGACTGATGCAGGATTTACGCACAC
>Otu001_Saprolegnia_sp_KM033283_98.907
ACCAAAAAACACCCCACGTGAATGTACTCTGTATTAGGCTTTCATGCTCCTCGGAGCGGA
TCGCCGAAGGTTTCGTTTGAAACCGATGTATTTTTAATCCCTTTTATTAAATGACTGATC
AAAAACTGCAGACAGAAATGTGTGCATTCAATTGAAATACAACTATATCCAGTGGATGTC
TAG
>Otu003_Leptolegnia_eccentrica_KT213553_93.717
ACCAAAAAAATTTCCACGTGAATGTACTCTGTATGAGGTTTTGTGTTGCTCCATTATGGA
GCGACTAGCCGAAGGTTTCGTAAGAAACCGATGTATCTTTAATCCCTTTTAACTAATTAC
TGAAAATAATTGCAGGCAGAAATGTGTGCATGAAATTGAAATACAACTTTCAACAGTGGA
TGTCTAG
>Otu004_Lagena_radicicola_KJ716869_86.957
ACCTAAAAACTTTCCACGTGAATCGTTCAATATAGCTTTGTGCTTTGCGGAAACGCGAGG
CTAAGCGAAGGATTAGTAAAGTAGTACTTCGGTGCGAAACACTTTTCCGATGTATTTTTC
AAACCCTTTTACTTATACTGAACTATACTCTAGGACGAAAGTCTTGGTTTTAATCCACAA
CAACTTTCAGCAGTGGATGTCTAG
>Otu005_Pythium_sp_KU892280_85.821
ACCTAAAAACAATCCACGTGAACCGTTGCACATAGTTCTGTGTTTTTATTTCGATAAAGA
CTGAACGAAGGTGGTCGTAAGACTACCGATGTACTTTTAAACCCATTCTTAATTACTGAT
ATCTACTCTATGGATGAAAATCTATAGTTTGAAAAGAATAACAACTTTCAGCAGTGGATG
TCTAG
>Otu006_Pythium_coloratum_KU211401_100
ACCAAAAAAACTTTCCACGTGAACCGTTGTAACTATGTTCTGTGCTCTCTTCTCGGAGAG
AGCTGAACGAAGGTGGGCTGCTTAATTGTAGTCTGCCGATGTACTTTTAAACCCATTAAA
CTAATACTGAACTATACTCCGAAAACGAAAGTCTTTGGTTTTAATCAATAACAACTTTCA
GCAGTGGATGTCTAG
>Otu007_Phytopythium_sp_KX378944_94.515
ACCTAAAAATCTTTCCACGTGAACTGTTTTGTAATTTTGGGCTTCGCCTGCTGTGCTTTT
TTGCTTCCTTTTTTGGTTGTGAGGAGTGCGGCGGCTTGAGGCCATCAGGGTGCGCTTGCT
TGATTTTTGTATTGGAATCGGGCGAGTGCGCTCTTTGTCAACCCATTTCTTTTGAAACTG
ATTATACTGTGGGGACGAAAGTCTCTGCTTTTAACTAGATAGCAACTTTCAGCAGTGGAT
GTCTAG
>Otu008_Pythium_sp_EF152508_92.797
ACCTAAAAATCTTTCCACGTGAATTGTTTTGCTGTAACGTTGGGCTTCGCCGTTGTTTTC
CTTTTCGCGAGAGAAGGGAGCGCGGTTGGAGGCCATCAGGGGTGCGTTCGTCGCGACGGT
GTTTGCGCGAATGCGTCCTTTTGTCAACCCATTTCTTTTGAAAACTGATCATACTGTGGG
GACGAAAGTCTCTGCTTTTAACTAGATAGCAACTTTCAGCAGTGGATGTCTAG
>Otu009_Phytophthora_sp_EU240099_100
ACCTAAAAAACTTTCCACGTGAACCGTATCAACCCCTATAATTCGGGGGCTTGCTCGGCG
GCGTGCGTGCTGGCCTGTAATGGGTCGGCGTGCTGCTGCTGGGCGGGCTCTATCATGGGC
GAGCGCTTGGGCTTCGGCTCGAGCTAGTAGCTTTTTCTTTTAAACCCATTCTTTAAATAC
TGAACATACTGTGGGGACGAAAGTCTCTGCTTTTAACTAGATAGCAACTTTCAGCAGTGG
ATGTCTAG
>Otu011_Pythium_sp_JN863967_100
ACCAAAAAAACTTTCCACGTGAACCGTTGTAAATTTGTTCTGTGCTTTCCCTCGGGAGAG
CTGAACGAAGGTGAGCCGCTTTATTGTGGCTTACCGATGTACTTTCAAACCCATTTACTA
AATACTGAACTATACTCCGAAAACGAAAGCTTTTGGTTTTAATCAATAACAACTTTCAGC
AGTGGATGTCTAG
>Otu012_Aphanomyces_stellatus_AY455774_87.817
ACCAAAAAACTATCCACGTGAATGTATTCTTTATGAGGTTTGTGCTGATTTATTCTTCGG
AATATTTTGGCTAGCCGAAGGTTTCGCAAGAGACCGATGTACTTTTAATCCCTTTTAAAC
AAACTACTGATAAAAACTAGCATCAGAAATGTTGCTTGAAATTTAAATACAACTTTCAAC
AGCGGATGTCTAG
>Otu013_Saprolegnia_sp_KM047898_80.303
ACCAAAAAAATATCCACGTGAATGTATTCTTTATGAGGTTTGTGTCGAGTTGTTCTTTGG
AATGGCTTGACTAGCCGAAGGTTTCGCAAGAAGCCGATGTATCTTTCATCCCTTTAAAAA
ATAAACTGATTAAACTAGACAGTCAGAAATGATTGCTTGAAATTTAAATACAACTTTCAA
CAGCGGATGTCTAG
>Otu014_Pythium_monospermum_AY598621_90.338
ACCAAAAAACTTTCCACGTGAACCGTTGTAATTATGTTCTGTGCTTTTCTTCGGAAGAGC
TGAACGAAGGTGAGCTGCTGTAATTAATTTTATAGTGGTTTACCGATGTACTTTTAAACC
CATTCTTAAATACTGAACTATACTCCAAGAACGAAAGTCTTTGGTTTTAATCCATAACAA
CTTTCAGCAGTGGATGTCTAG
>Otu015_Aphanomyces_sp_MH517683_92.268
ACCAAAAAAATATCCACGTGAATGTATTCTTTATGAGGCTTGTGCTAGGCATCTTTCGGG
ATGTCGGGCTAGCCGAAGGTTTCGAAAGGAACCGATGAATTTTTAATCCCTTTTAAACAA
ATTACTGATAATCTTAGCCATCAGAAATGATAGCTTGTAATTAAAATACAACTTTCAACA
GTGGATGTCTAG
>Otu016_Saprolegnia_torulosa_KP189447_100
ACCAAAAAACACCCCACGTGAATGTATTCTGTATGAGGCTTGTGCTGCTCACCAGCGGCT
AGCCGAAGGTTTCGCAAGAAGCCGATGTCTATTTGAATCCTTTTAACATACTACTGATCA
AAACTGCAGACAGAAATGCCTGCATTAAATTGAAATACAACTTTCAACAGTGGATGTCTA
G
>Otu018_Pythium_sp_DQ217606_97.949
ACCTAAAAACTTTCCACGTGAACCGTTGAACAAAGATTTTGTGCTTGTCTAGGCTTTAGT
CTAGTACTTGCTAATCGAAGGTAGTCGTAAGATTACCGATGTTCTTTCAAACCATTTAAT
ATTTACTGATCCTTACTCTGAAGACGAAAGTCTACAGTTTTAATCCACAACAACTTTCAG
CAGTGGATGTCTAG
>Otu019_Phytophthora_sp_MG752979_100
ACCTAAAAAACTTTCCACGTGAACCGTATCAACCCCTTAAGATTGGGAGCTTGCTCGGCG
GCGTGCGTGCTGGCCTGTAATGGGTCGGCGTGCTGCTGCTGGGCGGGCTCTATCATGGGC
GAGCGTTTGGGCTTCGGCTCGAGCTAGTAGCTTTTTCTTTTAAACCCCTTCTTTAATTAC
TGAAATACTGTGGGGACGAAAGTCTCTGCTTTTAACTAGATAGCAACTTTCAGCAGTGGA
TGTCTAG
>Otu020_Pythium_coloratum_KU211401_96.41
ACCAAAAAACTTTCCACGTGAACCGTTGTAACTATGTTCTGTGCTCTGTCTCGGCAGAGC
TGAACGAAGGTGGGCTGCTTAATTGTAGTCTGCCGATGTACTTTTAAACCCATTACATTA
ATACTGAACTATACTCCGAAAACGAAAGTCTTTGGTTTTAATCAATAACAACTTTCAGCA
GTGGATGTCTAG
>Otu021_Pythium_sp_KX378879_97.326
ACCAAAAAACTTTCCACGTGAACCGTTGTAAATATGTTCTGTGCTCTCTCTCGGGAGGGC
TGAACGAAGGTGAGCTGCTTAATTGTAGTTTGCCGATGTACTTTTAAACCCATTAAACTA
ATACTGAACTATACTCCGAAAACGAAAGTCTTTGGTTTTAATCAATAACAACTTTCAGCA
GTGGATGTCTAG
>Otu022_Saprolegnia_sp_KM033281_92.35
ACCAAAAAACACCCCACGTGAACGTACTCTGTATCAGGCTTTCGCTCCTCGGAGCGGTTG
CCGAAGGTTTCGTCAGAAACCGATGTATCTTTCATCCCTTTTAAACAACGACTGATCAAA
AACTGCAGGCAGAAATGCATGCATTCAATTGAAATACAACTATATCCAGTGGATGTCTAG
>Otu023_Globisporangium_sp_MK178589_99.119
ACCTAAAAAACTTTCCACGTGAACTGTCAAACCTGTTCTGTGCTTGTGCTGGGTCTGCGT
TTTCGGACGCGGACACGGTGGAGGCTGAACGAAGGTTGGTTTTCTTCTTGTGAGAGACCA
GCTGATATATTTTTCAAACCCCTTTTTACAAAATGACTGATCAATACTGTGAGAACGAAA
GTTCTTGCTTTAAACTAGATAACAACTTTCAGCAGTGGATGTCTAG
>Otu024_Achlya_racemosa_KM061710_98.936
ACCAAAAAAATATCCACGTGAATGTACTCTTGTATGAGGTTTGTGTCACTCTTCGGAGTG
ACTAGCCGAAGGTTTCGTAAGAAACCGATGTATTTTTTAATCCCTTTTAAAACAATAACT
GAACAATAATTGCAAACAGAAATGTGTGCATACAAATTGAAATACAACTTTCAACAGTGG
ATGTCTAG
>Otu026_Pythium_sulcatum_DQ528744_94.819
ACCAAAAAACTTTCCACGTGAACCGTTGTAATTATGTTTTGTGCCTTCCCTCGGGAGGGC
TAAACGAAGGTGGGCCGCTTTATTGTGGTCTGCCGATGTACTTTTCAAACCCATTTACTT
ATACTGATCTATACTCCAAAAACGAAAGTTTATGGTTTTAATCAATAACAACTTTCAGCA
GTGGATGTCTAG
>Otu027_Lagena_radicicola_KJ716869_85.922
ACCTAAAAACTTTCCACGTGAATCGTTCAATATAGCTTTTGTGCTTTGCGGAAACGCGAG
GCTAAGCGAAGGATTAGCTAAGTAGTACTTCGGTGCGAAACACTTTTCCGATGTATTTTT
CAAACCCTTTTACTTATACTGATTTTTACTCTAGGACGAAAGTCTTGGTTTTAATCCATA
ACAACTTTCAGCAGTGGATGTCTAG
>Otu028_Apodachlya_minima_HQ643126_76.812
ACCAAAAAAAACACCCCACGTGAATCTGTACTGTATAGTTGTCGTGTCTGTGAAAACGGA
CTCAACGAAGGTGATTAGTTTTTAACTATGAACCGATGTACTTTTAAACACCTTTTTTTA
TTTTAAATCTGATATTTTATATTGTAATAATGAAAATTGTTACTCTTAATTTGAAATACA
ACTTTCAACAGTGGATGTCTAG
>Otu029_Lagena_radicicola_KJ716869_96.535
ACCTAAAAACTTTCCACGTGAACCGTTTAATATTGTTTTGTGCTTTGCGGAAACGTAAAG
CTAAACGAAGGTCGAACCGAGTAGTACTTCGGTACAAAAGGATCCCGATGTATTTTTCAA
ACCCTTTTACTTATACTGAACTATACTCTAGGACGAAAGTCTTGGTTTTAATCCACAACA
ACTTTCAGCAGTGGATGTCTAG
>Otu030_Pythium_monospermum_AY598621_98.049
ACCAAAAAAAACTTTCCACGTGAACCGTTGTAATTATGTTCTTGTGCTTTCCTTCGGGAA
GGCTGAACGAAGGTGAGCCGCTTTATTTTTTGTATCGTGGCTTGCCGATGTACTTTTCAA
ACCCATTTACTTAATACTGAACTATACTCCGAAAACGAAAGTCTTTGGTTTTAATCAATA
ACAACTTTCAGCAGTGGATGTCTAG
>Otu031_Pythium_monospermum_AY598621_97.044
ACCAAAAAAACTTTCCACGTGAACCGTTGTAATTATGTTCTTGTGCTTTCCTTCGGGAAG
GCTGAACGAAGGTGAGCTGCGATTTATTTTGTGGCTTGCCGATGTACTTTTCAAACCCAT
TTACTTAATACTGAACTATACTCCGAAAACGAAAGTCTTTGGTTTTAATCAATAACAACT
TTCAGCAGTGGATGTCTAG
>Otu032_Pythium_sp_MK454539_95.876
ACCATAAAACTTTCCACGTGAACCGTTGTAATTATGTTCTGTGCTCTCTCTCGGGAGGGC
TGAACGAAGGTGGAGCCATTTGTTTGGATCTGCCGATGTACTTTTAAACCCCTTACCTAA
ATACTGAACTATACTCCGAGAACGAAAGTTTTTGGTTTTAATCCATAACAACTTTCAGCA
GTGGATGTCTAG
>Otu033_Globisporangium_heterothallicum_MK794701_100
ACCTAAAAAACTTTCCACGTGAACTGTCAAACCTGTTCTGTGCTTGTGCTGGGTCTGCGT
TTTCGGACGCGGACGCGGCGGAGGCTGAACGAAGGCTGGTTTCATTTGTATGAGATCAGC
TGATATATTTTTTCAAACCCCTTTTTTACAAAATGACTGATCAATACTGTGAGAACGAAA
GTTCTTGCTTTAAACTAGATAACAACTTTCAGCAGTGGATGTCTAG
>Otu034_Saprolegnia_sp_KM033283_94.536
ACCAAAAAAAACCCCACGTGAATGTACTCTGTATTAGGCATTTTTCTCCTCGGAGTCGAT
TGCCGAAGGTTTCGTTAGAAACCGATGTATTTTTAATCCCTTTTAATAAATGACTGATCA
AAAACTGCAGACAGAAATGTGTGCATTCAATTGAAATACAACTATATCCAGTGGATGTCT
AG
>Otu035_Pythium_sp_JN863967_95.855
ACCAAAAAAACTTTCCACGTGAACCGTTGTAATTATGTTCTGTGCTCTCCCTCGGGAGGG
CTGAACGAAGGTGAGCCGCTTTATTGTGGCTTGCCGATGTACTTTCAAACCCATTTACTT
AATACTGAACTATACTCCGAAAACGAAAGTCTTTGGTTTTAATCAATAACAACTTTCAGC
AGTGGATGTCTAG
>Otu036_Achlya_androgyna_KP006459_97.253
ACCAAAAAAAACCCACGTGAATGTACTCTTTTATTAGGCATGGCCGGTCCTCGGACGTAG
CTAGCCGAAGGTTTCGTATGAAACCGATGTCATTTCATCCCTTTTAAATAAATTCTGATC
AAAACTGCAGACAGAAATGTGTGCATTCAATTGAAATACAACTTTCAACAGTGGATGTCT
AG
>Otu037_Pythium_chondricola_AY598620_99.482
ACCAAAAAAACTTTCCACGTGAACCGTTGAAAATGTGTTCTGTGCTCCTCTCGGGGAGCT
GAACGAAGGTGAGCTGCTGTTATGGTGGCTTGCCGATGTACATTTCAAACCCATTACTTT
AATACTGAACTATACTCCAAAAACGAAAGTCTTTGGTTTTAATCAATAACAACTTTCAGC
AGTGGATGTCTAG
>Otu038_Elongisporangium_sp_MN872724_81.48
ACCTAAAAACTTTCCACGTGAACCGTTTTACATAGTTTTGTGTCCTAATTCGTTAGGACT
AAACGAAGGCTTGTTTTATAATAAGCCGATGTTTTTTAAACCCATTCTTAATTACTGATG
TCTACTCTAAGGATGAAAGTCTTTAGTTTGAACGTAATAACAACTTTCAGCAGTGGATGT
CTAG
>Otu039_Pythium_sp_JN863982_94.059
ACCAAAAAAAACTTTCCACGTGAACCGTTGTAATTATGTTCTTGTGCTTCCCTTCGGGGA
GGCTGAACGAAGGTGAGCCGCTTTATTGTGGCTTGCCGATGTAACTTTTCAAACCCATTT
ACTTAATACTGAACTATACTCCGAAAACGAAAGTCTTTGGTTTTAATCAATAACAACTTT
CAGCAGTGGATGTCTAG
>Otu040_Saprolegnia_sp_FJ794911_93.158
ACCAAAAAACTATCCACGTGAACGTATTCTGTATGAGGTTTGTGCTGTGTCGCAAGGCAC
GGCTAGCCGAAGGTTTCATTTGAAACCGATGTATCTTTTAATCCCTTCAAATATTTAATT
ACTGAAACAAAACTGCAGACAGAAATGTGTGCATTTAATTGAAATACAACTTTCAACAGT
GGATGTCTAG
>Otu041_Aphanomyces_stellatus_AY455774_96.891
ACCAAAAAAATATCCACGTGAATGTATTCTTTATGAGGCTTGTGCTAGGCATCTCTCGGG
ATGTCTGGCTAGCCGAAGGTTTCGCAAGAAACCGATGTACTTTTAATCCCTTTTAAAACA
ATTAACTGATAAACTTAGCCATCAGAAATGATAGCTTGTAATTAAAATACAACTTTCAAC
AGTGGATGTCTAG
>Otu042_Saprolegnia_sp_KP189436_100
ACCAAAAAAACACCCACGTGAATGTATTCTTTATTAGGCTTGCATGCCCTTCGGGGCGAG
CTTGCCGAAGGTTTCGTAAGAGACCGATGTACTTTTAATCCCTTTTAAAAAATGACTGAT
CAAACATTGCAGACAGAAATGTGTGCATTTAATTGAAATACAACTCTGACCAGTGGATGT
CTAG
>Otu043_Achlya_sp_KM061712_100
ACCAAAAAAAATCCACGTGAACGTACTCTGTATTAGGATCGTACTGCTCCTTGTGGGCAG
TTATCCGAAGGTTTCGAAAGAGACCGATGTCTATTTAATCCCTTTTAAATTATATCTGAT
CAACATTGCAGACAGAAATGTGTGCATGAAATTGAAATACAACTTTCAACAGTGGATGTC
TTG
>Otu044_Aphanomyces_stellatus_AY455774_81.407
ACCAAAAAAAATATCCACGTGAATGTATTCTTTATTAGGTTTGTGCCGGCCATTTATTTG
GTGCAGGCTAGCAGAAGGTTCAGAAATGAACCGATGTACTTTTAATCCCTTTTACTTTAA
ATATACTGATTTTTAAATAGCAGTTAGAAATAATTGCTTTCAATTTAAATACAACTTTCA
ACAGCGGATGTCTAG
>Otu045_Pythiopsis_intermedia_KP098348_90.811
ACCAAAAAAATATCCACGTGAATGTACTCTGTATGAGGTTTTGTGTTGCTTTTCGGAGCG
ACTAACCGAAGGTTTCGTATCGAAACTGATGTACTTTTAAATCCCTTTTATATAATGACT
GATCAAAAACTGCAGACAGAAATGTGTGCATTAAATTGAAATACAACTTTCAACAGTGGA
TGTCTTG
>Otu047_Aphanomyces_sp_EU136623_85.567
ACCAAAAAAATATCCACGTGAATGTATTCTTTATGAGGCTTGCGTCTGCCGTTCTTCGGG
ATGGTGGACTAGCCGAAGGTTTCGCAAGGGACCGATGTCTTTTTAATCCCTTTTACACAA
TATACTGATTAAAATCGAGCAGTCCGAAACGATTGCTTTAAATTTTATACAACTTTCAAC
AGCGGATGTCTAG
>Otu048_Phytophthora_gonapodyides_KT148894_100
ACCTAAAAAAACTTTCCACGTGAACCGTATCAACCCCTATAATTTGGGGGCTTGCTCGGC
GGCGTGCGTGCTGGCCTGTAATGGGTCGGCGTGCTGCTGCTGGGCGGGCTCTATCATGGG
CGAGCGTTTGGGCTTCGGCTCGAGCTAGTAGCTATCAATTTTAAACCCTTTCTTAAATAC
TGAACATACTGTGGGGACGAAAGTCTCTGCTTTTAACTAGATAGCAACTTTCAGCAGTGG
ATGTCTAG
>Otu049_Pythium_volutum_KX266867_99.034
ACCAAAAAACTTTCCACGTGAACCGTTATAATTATGTTCTGTGCCTTCTCTCGGGAGGGC
TGAACGAAGGTTGGCTGCAAATGTAGTTTATTCTGTATGCGCGGTCTTCCGATGTATTTT
TAAACCCCTTACTTAATACTGAACTATACTCCGAGAACGAAAGTTTTTGGTTTTAATCCA
TAACAACTTTCAGCAGTGGATGTCTAG
>Otu050_Saprolegnia_sp_FJ794911_97.354
ACCAAAAAAACTTTCCACGTGAACGTATTCTGTATGAGGTTTGTGCTGTGTCGCAAGACA
CGGCTAGCCGAAGGTTTCTTTTGAAACCGATGTATCTTTTAATCCCTTTAATACCTAATG
ACTGAAACAAAACTGCAGACAGAAATGTGTGCATTTAATTGAAATACAACTTTCAACAGT
GGATGTCTAG
>Otu052_Aphanomyces_euteiches_AY647190_81.633
ACCAAAAAAACTATCCACGTGAACGTATTCTTTATGATGCATTGTGCTCTTTTGTCCTCG
GATGAAATCGAGCTTGCAGAAGGTTTCGCAAGGAACCGATGAACTTTTAATCCTTTTTAC
AAAATAACTGAACAAACTAGCATCAGAAATGTTGCTTTTAAAATATACAACTTTCAACAG
TGGATGTCTAG
>Otu053_Saprolegnia_sp_KM033283_91.803
ACCAAAAAACACCCCACGTGAATGTACTCTGTATTAGGCTTTCATGCTCCTCGGAGCGGA
TCGCCGAAGGTTTCGTTTGAAACCGATGTATTTTTAATCCCTTTTAACTAATTACTGAAA
ATAATTGCAGGCAGAAATGTGTGCATGAAATTGAAATACAACTTTCAACAGTGGATGTCT
AG
>Otu054_Pythium_sp_JN863967_95.855
ACCAAAAAAACTTTCCACGTGAACCGTTGTAAATTTGTTCTGTGCTCTCTCTCGGGAGGG
CTGAACGAAGGTGGGCTGCTTAATTGTGGCGTACCGATGTACTTTCAAACCCCTTTACTA
AATACTGAACTATACTCCGAAAACGAAAGCTTTTGGTTTTAATCAATAACAACTTTCAGC
AGTGGATGTCTAG
>Otu055_Pythium_aff_monospermum_JF431913_100
ACCAAAAAAACTTTCCACGTGAACCGTTGTAATTATGTTTTGTGCTTTCCTTCGGGATCG
CTAAACGAAGGTCTGGCTGCTTTGCTCTTTGGGTATCGCGGCTGTACCGATGTACTTTTC
AAACCCATTTACTTAATACTGAAACTATACTCCGAGAACGAAAGTTTTTGGTTTTAATCC
ATAACAACTTTCAGCAGTGGATGTCTAG
>Otu056_Lagenidium_sp_KT257379_84.898
ACCTAAAAAACTTTCCACGTGAATCTGTTCTATACGTTTTGTGCGTTTTCGAGTCTAATG
TTTTGCCTTCGGGTGAGATATGGAATTGTTAATGCTGAACGAAGGTTGATGTTGCTGTTA
TGGTAGCATTGGCTGATGTATTTTTAAACCCCTTTACTTAATTACTGATATATACTCTGA
GAACGAAAGTTCTTAGTTTTAACTAGATAACAACTTTCAGCAGTGGATGTCTAG
>Otu057_Lagenidium_sp_KT257379_94.366
ACCTAAAAAACTTTCCACGTGAACCTGTTCTGACATTTTTGAAGGCTGATTCTGTTGTTC
TTTATGGACGATAGAGTTAGCTGATGAATTTTTCAAACCCCTTACCTAATTACTGATAAA
TACTCTGAGAACGAAAGTTCTTAGTTTTAACTAGATAACAACTTTCAGCAGTGGATGTCT
AG
>Otu058_Saprolegnia_sp_KM033283_92.896
ACCAAAAAAACCCCACGTGAATGTACTCTGTATTAGGCTTTCTGCTCTTCGGAGCGGGTT
GCCGAAGGTTTCATTTGAGACCGATGTATTTTTAATCCCTTTTACTAAATGACTGATCAA
AAACTGCAGACAGAAATGTGTGCATTCAATTGAAATACAACTTTAATCAGTGGATGTCTA
G
>Otu060_Saprolegnia_sp_KM033283_97.238
ACCAAAAAACACCCCACGTGAATGTACTCTGTATTAGGCTTTCATGCTCCTCGGAGCGGA
TCGCCGAAGGTTTCGTTTGAAACCGATGTATTTTTAATCCCTTTTATTAAATGACTGATC
AAAAACTGCAGACAGAAATGTGTGCATTAAATTGAAATACAACTTTCAACAGTGGATGTC
TTG
>Otu061_Lagena_radicicola_KJ716869_86.765
ACCTAAAAACTTTCCACGTGAATCGTTCAATATAGCTTTGTGCTTTGCGGAAACGCGAGG
CTAAGCGAAGGATTAACTGAGTAGCGCTTCGGTGCGAAACGTTTTCCGATGTATTTTTCA
AACCCTTTTAATTATACTGATCTATACTCCAGGACGAAAGTCATGGTTTTAATCCACAAC
AACTTTCAGCAGTGGATGTCTAG
>Otu062_Phytophthora_gallica_KF286894_100
ACCTAAAAAACTTTCCACGTGAACCGTATTACCACCCAGTTGGGGACTCTCTGTTGGTGG
TTGGGGCTGGCTAGCGCTGGCTTTGACTGTCGATGGGTTGAGACCTATCAAACGACGCGT
TTGGGCTGCAAGGCCTGAGTGTTGTCTGTTTCTCTTGTAAACCCATTTCTAAAAACTGAA
TATACTGTGGGGACGAAAGTCTCTGCTTTTAACTAGATAGCAACTTTCAGCAGTGGATGT
CTAG
>Otu063_Aphanomyces_stellatus_AY455774_84
ACCAAAAAAATATCCACGTGAATGTATTCTTTATTAGGCTTTGTGTCTGTACTTTTTCGG
AAGTATTGGACTAGCAGAAGGTTTCGCAAGAGACCGATGTTCTTTTAATCCCTTTTTTAC
TTAATATACTGATTTTAAATTAGCAGTCAGAAATGGTTGCTTTCAATTTAAATACAACTT
TCAACAGCGGATGTCTAG
>Otu064_Saprolegnia_sp_FJ794900_95.699
ACCAAATAAACTATCCACGTGAACGTATACTTATATTGGGTTTGTGTTGCTCCCTCGGGA
GTGACTAACCGAAGGTTTCGAAAGAAACCGATGAACTTTGAATTCCTTTTACTTGATGTC
TGAACCAATTCGGCATACAGACATGTGTGCTTACAATTGACATACAACTTTCAACAGTGG
ATGTCTAG
>Otu065_Lagena_radicicola_KJ716869_89.32
ACCTAAAAACTATCCACGTGAACCGTTTAATATTGTTTTGTGCTTTTGCGGAAACGTGAA
GCTAAACGAAGGTCGAGCAGAGTAACACTTCGGTGTAAAACGTTCTTCCGATGTATTTTT
CAAACCCTTTACTTATACTGATCTATACTCTAAGACGAAAGTCTTGGTTTTAATCCACAA
CAACTTTCAGCAGTGGATGTCTAG
>Otu066_Blastulidium_paedophthorum_KR869810_98.985
ACCAAATAAAAAACACCCCACGTGAAAACAATACTGTATTAGTCGTGTGTTAGGCATTCG
CAAGAGTGTGCTGGCTGGACGAAGGTTGCGTAAAACCCAACCGATGTATTATTTAAACCC
CAATAAATTAAAGTTACTGATTGATTATATTGCAAAAGCGAAAGCTTGTGCTCTTAATTT
ACAATACAACTTTCAACAGTGGATGTCTAG
>Otu067_Phytopythium_litorale_HQ643386_99.655
GGAAGGATCATTACCACACCTAAAAATCTTTCCACGTGAATTGTTTTGCTGTACCTTTGG
GCTTCGCCGTTGTCTTGTTCTTTTGTAAGAGAAAGGGGGAGGCGCGGTTGGAGGCCATCA
GGGGTGTGTTCGTCGCGGTTTGTTTCTTTTGTTGGAACTTGCGCGCGGATGCGTCCTTTT
GTCAACCCATTTTTTGAATGAAAAACTGATCATACTGTGGGGACGAAAGTCTCTGCTTTT
AACTAGATAGCAACTTTCAGCAGTGGATGTCTAGGCTCGCACACCGATGA
>Otu068_Lagenidium_sp_HQ111472_96.703
ACCTAAAAACTTTCCACGTGAACCGTTTAAATTTGTTTCGTGCCGAGCGGAAACGCAAGG
CTGAACGAAGGTCGAGTGTAAAAGCTCTTCCGATGTATTTTTCAAACCCTTTTACTTAAT
ACTGAACTATACTCCGACGACGAAAGTCTTTGGTTTTAATCCATAACAACTTTCAGCAGT
GGATGTCTAG
>Otu069_Pythium_sp_JN863967_95.876
ACCAAAAAAACTTTCCACGTGAACCGTTGTAAATTAGTTCTGTGCTCTCTCTCGGGAGGG
CTGAACGAAGGTGGGCTGCTTTATTGTGGCTTACCGATGTACTTTCAAACCCATTACTTA
AATACTGAACTATACTCCGAAAACGAAAGCTTTTGGTTTTAATCAATAACAACTTTCAGC
AGTGGATGTCTAG
>Otu070_Aphanomyces_sp_MH517683_91.237
ACCAAAAAAATATCCACGTGAATGTATTCTTTATGAGGCTTGTGCCTGGCGTCTGACGTC
GGGCTAGCCGAAGGTTTCGCAAGGAACCGATGTACTTTTAATCCCTTTAAACAATTTACT
GATAAACTTAGCCATCAGAAATGATAGCTTGTAATTAAAATACAACTTTCAACAGTGGAT
GTCTAG
>Otu071_Pythium_intermedium_MF446840_80.242
ACCTAAAAAACTTTCCACGTGAACTGTTCAAGCAATGTTTTGTGCCTCGTCTTACTGTGT
GGTATCTCCGGAGAAAGCATGGAAAGACTTGAGGCTGAACGAAGGTTGATTTACACCTTG
GTGTGAATTAGCTGATATATTTTTTAAACCCATTACCTAATTACTGATTTATACTGTGAG
AACGAAAGTTCTTGCTTTTAACTAGATAACAACTTTCAGCAGTGGATGTCTAG
>Otu072_Pythium_chondricola_KP843570_98.936
ACCAAAAAACTTTCCACGTGAACCGTTGAAAATGTGTTCTGTGCTCTTCTTCGGAAGGGC
TGAACGAAGGATTGTCGCGTAAGTGACTTTCCGATGTACATTTCAAACCCATTACTTAAA
TACTGAACTATACTCCAAAAACGAAAGTCTTTGGTTTTAATCAATAACAACTTTCAGCAG
TGGATGTCTAG
>Otu073_Peronospora_sp_MF095132_95.781
ACCTAAAAACTTTCCACGTGAACCGTATCAAACCAAATTGGGGGTTTGTTTGGTAGCGGC
TATTGGCATCTTTTGCTGGATAGCTGTTGCGGAGCAAGCTCTATCATGGCGAATGTTTGG
ACTTCGGTCTGAACTAGTAGCTTCATTTTAAACCATTTCTTAAATACTGATTATACTGTA
AGGACGAAAGTCCTTGCTTTTAACTAGATAACAACTTTCAGCAGTGGATGTCTAG
>Otu074_Aphanomyces_sp_DQ861921_93.855
ACCAAAAAAACCTCCACGTGAATGTATTCTTTATGAGGCTTGTGCTTTCGGGCTAGCCGA
AGGTTTCGAAAGGAACCGATGTAATTTTAATCCCTTTTTATAAAATATGACTGAAACCCG
TAGCATTCAGAAATGGATTGCTTGTAATTTATATACAACTTTCAACAGTGGATGTCTCG
>Otu075_Phytophthora_parasitica_KM519189_100
ACCTAAAAAACTTTCCACGTGAACCGTTTCAACCCAATAGTTGGGGGTCTTATTTGGCGG
CGGCTGCTGGCTTAATTGTTGGCGGCTGCTGCTGAGTGAGCCCTATCAAAAAAAAGGCGA
ACGTTTGGGCTTCGGCCTGATTTAGTAGTCTTTTTTTCTTTTAAACCCATTCCTTAATAC
TGAATATACTGTGGGGACGAAAGTCTCTGCTTTTAACTAGATAGCAACTTTCAGCAGTGG
ATGTCTAG
>Otu076_Pythium_sp_KF420260_100
ACCAAAAAACTTTCCACGTGAACCGTTGTAAATATGTTCTGTGTCTTCTCTCGGGAGGAC
TGAACGAAGGTGGGCTGCTTTATTGTAGTCTGCCGATGTATTTTAAACCCATTACTTAAT
ACTGATCTATACTCCGAAACGAAAGTTTTTGGTTTTAATCAATAACAACTTTCAGCAGTG
GATGTCTAG
>Otu077_Pythium_kashmirense_KU211400_100
ACCATAAAACTTTCCACGTGAACCGTTGTAATTATGTTCTGTGCTCTCTCTCGGGAGGGC
TGAACGAAGGTGGAGCCGTCAGGTTCTGCCGATGTACTTTTAAACCCCTTTACTAAATAC
TGAACTATACTCCGAGAACGAAAGTTTTTGGTTTTAATCAATAACAACTTTCAGCAGTGG
ATGTCTAG
>Otu078_Globisporangium_sp_FJ415946_90.511
GGATCATTACCACACCTAAAAAACTTTCCACGTGAACTGTCTTACTTAGTTTTGTGCTGT
TACGGAGTGTTCTGTGCGCTTTTGTGTACAGAGTATTCTGTGACGGCTGAACGAAGGTTG
GTTGAGTGTTGTCTCTGTGTGCTTTATTGTATGCGAGACGTACGCCGCCGGCTGACTTAT
TTTTTCAACCCCATACTTTAACAACTGAACTATACTGTGAGAACGAAAGTTCTCGCTTTT
AACTAGATAACAACTTTCAGCAGTGGATGTCTAGGCTCGCACACCG
>Otu079_Lagenidium_sp_HQ111470_80.269
ACCTAAAAACTTTCCACGTGAACCGTTATAACTATGTTTTGTGTCTTTCTGTCTGCGCGC
CGCTCTTCTGGAGTGGTGCAAGGATGGCGAAACTAAACGAAGGTTGACTGTTATGGTCAG
CTGATGTCTTTTAAACCCTTTACTTATTACTGATCTATACTCCTCGGACGAAAGTCTTTG
GTTTTAATCCATAACAACTTTCAGCAGTGGATGTCTAG
>Otu080_Apodachlya_minima_HQ643126_83.251
ACCAAAAAAAAAACCCACGTGAATTTGTACTGTATTTGTTTTGTGTCCTCTTTTGGGCTA
AACGAAGGTTTCGAAAGAAACTGATGTACCTTATTTAAACCCCTTTTAAATTAATTACTG
ATATTTTAAATTGTAGAAATGAAAATTTTTACTCATAATTTAAATACAACTTTCAACAGT
GGATGTCTAG
>Otu081_Globisporangium_intermedium_DQ083529_100
ACCTAAAAAACTTTCCACGTGAACTGTCATTATTTGTTGTGCGCTCTCTGCGGTGTCGGT
GGCGTCTGTTGGCTGTATTTGATACTGCTGGCGGGTGCGAGCCGGATGCAGAGGCTGAAC
GAAGGTCGAGTTGCTTTGCTCTCGGCTGACTTATTTTTCAAACCCAATACCCAACTTACT
GATTATACTGTGAGAACGAAAGTTCTTGCTTTTAACTAGATAACAACTTTCAGCAGTGGA
TGTCTAG
>Otu082_Lagena_radicicola_KJ716869_89.268
ACCTAAAAACTTTCCACGTGAACCGTTTAATATTGTTTTGTGCTTTGCGGAAACGCAGAG
CTAAACGAAGGTTGAGTCTAGTAGTGCTTCGGTGCGAAAAGCTCTTCCGATGTATTTACA
AACCCTTTACTATATACTGATCTATACTCTAGGACGAAAGTCCTGGTTTTAATCCACAAC
AACTTTCAGCAGTGGATGTCTAG
>Otu083_Globisporangium_rostratifingens_KU210406_97.444
ACCTAAAACTATCCACGTGAACCGTTAACCAAACAAGTTAAGGCAGGCGCGATTGATGGG
GAGTTTGGGAAACGCTTGGAGATCTTTTCGGATCTTTTCGGGCCTAGTACTGGACACTCT
GTCGACCGGAGTCGGCTAAACGAAGGTCGGGAGTTCGCTTGCGGAGCGACGTACGTTTGT
CGTATGTCGCTGCAATGGCTCGAGCAAACGGCTGATTTATCTCTTTTACACCATACCTCA
TTTACTGATTATACTGTGAGGACGAAAGTCCTTGCTTTTACTAGATAACAACTTTCAGCA
GTGGATGTCTAG
>Otu084_Peronospora_paula_AY198277_96.624
ACCTAAAAACTTTCCACGTGAACCGTATCAACCAATTATTTGGGGATTTAATTAGTGGTT
GCTGTTGGCATCTTTTTGCTGACTGGCGACTGCTGAGCGAATCCTATCATCGTGAGCGCT
CTGACCTCGGTTGGAGTTAGCTTCAATTATAAACCCATTCTTAAATACTGAATATACTGT
AGGGACGAAAGTCTCTGCTTTTAACTAGATAGCAACTTTCAGCAGTGGATGTCTAG
>Otu085_Aphanomyces_sp_MH517683_82.143
ATCTAAAAAACTATCCACGTGAATGTATTCTTTATTAGGCTTGGGCCACTTGTCTTTCGA
GGCAGAAGTGCTAGCCGAAGGTTTCGCAAGGAACCGATGTAATTTTTAATCCAATTTTAA
AACAATATACTGATAAAAACTAGCTCCAGAAATGTTGCTTTTAATTCTATACAACTTTCA
GCAGTGGATGTCTAG
>Otu086_Pythium_sp_KF420260_96.335
ACCAAAAAACTTTCCACGTGAACCGTTGTAAATATGTTCTGTGCCTTCTCTCGGGAGGGC
TGAACGAAGGTGGGCCGCTTTATTGTGGTCTGCCGATGTACTTTTAAACCCATTACTTAA
TACTGATCTATACTCCGAGAACGAAAGTTTTTGGTTTTAATCCATAACAACTTTCAGCAG
TGGATGTCTAG
>Otu087_Aphanomyces_sp_EU136623_83
ACCAAAAAAATTATCCACGTGAATGTATTCTTTATGAGGCTTGTGTCTTCTTTTTTCTTT
ACGGAAAATAGAGGACTAGCCGAAGGTTTCGAAAGAAACCGATGTACTTTTAATTCCTTT
TACTTTATATACTGAAAACTTAGACTGTCAGAAATGATAGCTTGTAATTTAAATACAACT
TTCAACAGCGGATGTCTAG
>Otu088_Leptolegnia_eccentrica_KT213553_90.625
ACCAAAAAAATTTCCACGTGAATGTACTCTGTATGAGGTTTTGTGTTGCTCCATTATGGA
GCGACTAGCCGAAGGTTTCGTAAGAAACCGATGTATCTTTAATCCCTTTTATTAAATGAC
TGATCAAAAACTGCAGACAGAAATGTGTGCATTCAATTGAAATACAACTATATCCAGTGG
ATGTCTAG
>Otu089_Pythium_sp_KX378879_97.861
ACCATAAAAACTTTCCACGTGAACCGTTGTAAATATGTTCTGTGCTCTCTCTCGGGAGAG
CTGAACGAAGGTGGGCTGCTTAATTGTAGACTGCCGATGTACTTTTAAACCCATTAAACT
AATACTGATCTATACTCCTAAAACGAAAGTTTTTGGTTTTAATCAATAACAACTTTCAGC
AGTGGATGTCTAG
>Otu090_Globisporangium_middletonii_AY598640_99.603
ACCAAAAATACTTTCCACGTGAACTGTCTTACGAGATTCGCGCCGTGACGTGTGTTGTCG
CTGTGTGTGCTGTATTTATATCGTGCGCATGGTGTCGACTGCGTGGGTCGGCTGATCGAA
GGTCGCGTTGTGCTTTATTGCGCATTGCGGCTGACTTATTCTTTCAAACCCATTTCTTTA
TTACTGATTCATACTGTGAGGACGAAAGTCTTTGCTTTTACTAGATAACAACTTTCAGCA
GTGGATGTCTAG
>Otu091_Achlya_oligacantha_JQ974990_100
ACCAAAAAAAACCCACGTGAACGTACTCTGTATTAGGATCGTACTGCCCCTTGTGGGTGG
TTATCCGAAGGTTTCGAAAGAGACCGATGTCTATTTAATCCCTTTTAAACAATATCTGAT
CAACATTGCAGACAGAAATGTGTGCATGAAATTGAAATACAACTTTCAACAGTGGATGTC
TAG
>Otu092_Pythium_conidiophorum_KU210410_98.507
ACCATAAAACTTTCCACGTGAACCGTTAAAATTATGTTCTGTGCCTTCTCTCGGGAGGGC
TGAACGAAGGTGGCCTGCGATGCTTTATTGCGTTGCGGACTGCCGATGCTTTTTCAAACC
CATTACCTAATACTGATCTATACTCCTAAAACGAAAGTTTTTGGTTTTAATCCATAACAA
CTTTCAGCAGTGGATGTCTAG
>Otu093_Globisporangium_violae_AY598717_99.351
ACCTAAAAAACTTTCCACGTGAACTGTCTGTATTTGTTTTGTGTCTGCGCGTTGCTGGCG
TGCGTTTGCTTGTGCTTCGGCGTTTGCGAGTGCGTGTTGGTGGTGCGCGGACTGAACGAA
GGTTGTGTTGCTGTGTGCCTGCTGCACTGCTGACTTTGCATTAAGTTGTATCGTCTTGGC
GGAGCAGCGGGTGCTGATGCGACCGGCTGACTTATTTTTTCAAACCCCATACCTAAATTA
CTGATTATACTGTGAGAACGAAAGTTCTTGCTTTTACTAGATAACAACTTTCAGCAGTGG
ATGTCTAG
>Otu094_Apodachlya_brachynema_HQ643124_81.373
ACCAAAAAAACTCATCCCACGTGAATTTGTACTCGTTTTGTTTTGTGTCGTTGGCGTTAA
AAAACCAATGACTAAACGAAGGTTTCGGAAGAAGCCGATGTATCTTTATACCACTTTTAT
AATTTTATTACACTGTAAATTATATTGCAGAAATGAAGATTTTTGCTCTTAATTTTAAAT
ACAACTTTCAACAGTGGATGTCTAG
>Otu096_Pythiopsis_intermedia_KP098348_89.305
ACCAAAAAAATATCCACGTGAATGTACTCTGTATGAGGTTTTGTGTTGCTTTTCGGAGCG
ACTAACCGAAGGTTTCGTATCGAAACTGATGTACTTTTAAATCCCTTTTATATAATGACT
GATCAAAAACTGCAGACAGAAATGTGTGCATTCAATTGAAATACAACTATATCCAGTGGA
TGTCTAG
>Otu097_Pythium_coloratum_KU211401_97.959
ACCAAAAGAAACTTTCCACGTGAACCGTTGTAACTATGTTCTGTGCTCTCTTCTCGGAGA
CTGAACGAAGGTGGGCTGCTTAATTGTAGTCTGCCGATGTACTTTTAAACCCATTAAACT
AATACTGAACTATACTCCGAAAACGAAAGTCTTTGGTTTTAATCAATAACAACTTTCAGC
AGTGGATGTCTAG
>Otu098_Pythium_apiculatum_KP862939_98.155
CGGAAGGATCATTACCACACCTTAAAACTATCCACGTGAACCGTTTGTACCAAGATTTGC
GCCGAGATGTTTGTGCGTATTTGTTGTATCACTGTGTATTCGTACGCGGTGTGTGTCAAA
TATGTATGTCGCTTGGCTGATCGAAGGTCGTATCGCACTGTATTGTGTGTGTCGGCTGAC
TTATTTTTCAAACCCATTCTTACATACTGATTATACTGTGAAGACGAAAGTCTTTGCTTT
TACTAGATAACAACTTTCAGCAGTGGATGTCTAGGCTCGCACACCGATGA
>Otu099_Aphanomyces_sp_MH517683_86
ACCAAAAAAATTGTCCACGTGAATGTATTCTTTATGAGGCTTGTGTCCGGTTGTTTTTCG
AAACGGCTGGGCTAGCCGAAGGTTTCATATGAAACCGATGTAACTTTTAATCCCTTTAAA
CTATTTACTGATCATAACTTAGCCATCAGAAATGATAGCTTGTAATTCAAATACAACTTT
CAACAGTGGATGTCTAG
>Otu100_Pythiopsis_intermedia_KP098348_91.935
ACCAAAAAAATATCCACGTGAATGTACTCTGTATGAGGTTTTGTGTTGCTCTTCGGAGCG
ACTAACCGAAGGTTTCGTAAGAAACTGATGTACCTTTTAATCCCTTTAAAAAATTACTGA
TCAAAACTGCAGACAGAAATGTGTGCATTAAATTGAAATACAACTTTCAACAGTGGATGT
CTAG
>Otu101_Globisporangium_heterothallicum_MK794701_98.238
ACCTAAAAAACTTTCCACGTGAACTGTCAAACCTGTTCTGTGCTTGTGCTGGGTCTGCGT
TTTCGGACGCGGACGCGGCAGAGGCTGAACGAAGGCTGGTTTCATTTTGTATGAGATCAG
CTGATATATTTTTCAAACCCCTTTTTACAAAATGACTGATCAATACTGTGAGAACGAAAG
TTCTTGCTTTAAACTAGATAACAACTTTCAGCAGTGGATGTCTAG
>Otu102_Globisporangium_sp_FJ415946_90.357
AAGGATCATTACCACACCTAAAAAACTTTCCACGTGAACTGTCTTACTTAGTTTTGCGCT
GCTGTGGGGTATTCTGCGCACTTTTGTGTCGAGTATTCTGCGGCGGCTGAACGAAGGTTG
GTTGAGTGTTGTCTCTGCGTGCTTTATTGTATGTGGGACGTACTCCGCCGGCTGACTTAT
TTTTTCAACCCCTTACTTTAACAACTGAACTATACTGTGAGAACGAAAGTTCTCGCTTTT
AACTAGATAACAACTTTCAGCAGTGGATGTCTAGGCTCGCACACCGATG
>Otu103_Pythium_sp_JN863967_94.819
ACCAAAAAAACTTTCCACGTGAACCGTTGTAATTATGTTCTGTGCTCTCCTTTGGGAGAG
CTGAACGAAGGTCGGCCGCTTTATTGTGGCTTGCCGATGTACTTTCAAACCCATTTACTA
AATACTGAACTATACTCCGAAAACGAAAGTCTTTGGTTTTAATCAATAACAACTTTCAGC
AGTGGATGTCTAG
>Otu104_Saprolegnia_sp_FJ794911_87.435
ACCAAAAAAAATTTCCACGTGAACGTATTCTGTATTAGGCTTTGTGTCTACTCGCAAGAG
CGGACTAGCCGAAGGTTTCTCTGAAACCGATGTATTTTCATCCCTTTTATAAACAATTAC
TGAAACAAAACTGCAGACAGAAATGTGTGCATTAAATTAAAATACAACTTTCAACAGTGG
ATGTCTAG
>Otu105_Pythium_sp_JN863967_93.846
ACCAAAAAAACTATCCACGTGAACCGTTGTAATTATGTTCTGTGCTTTCCTTCGGGAAGG
CTGAACGAAGGTGAGCCGCTTTATTGTGGCTTGCCGATGTAACTTTTCAAACCCATTTAC
TTAATACTGAACTATACTCCGAAAACGAAAGTCTTTGGTTTTAATCAATAACAACTTTCA
GCAGTGGATGTCTAG
>Otu106_Aphanomyces_sp_MH517683_88.442
ACCAAAAAAATTATCCACGTGAATGTATTCTTTATGAGGCTTGTGCCTGGTTGTTTTTCG
GAATGACCGGGCTAGCCGAAGGTTTCGTCAGAAACCGATGTAACTTTTAATCCCTTTAAA
CTATTTACTGATTATAACTTAGCCATCAGAAATGATAGCTTGTAATTCAAATACAACTTT
CAACAGTGGATGTCTAG
>Otu107_Aphanomyces_sp_MH517683_88.325
ACCAAAAAAATGTCCACGTGAATGTATTCTTTATGAGGCTTGTGCTTGGTTGTTTTTCGA
AACGGCCAGGCTAGCCGAAGGTTTCGTATGAAACCGATGTAACTTTAATCCCTTTAAACC
ATATACTGATCATAACTTAGCCATCAGAAATGATAGCTTGTAATTCAAATACAACTTTCA
ACAGTGGATGTCTAG
>Otu108_Globisporangium_heterothallicum_MK910128_100
ACCTAAAAAACTTTCCACGTGAACTGTCAAACCTGTTCTGTGCCTGTGCTGGGTCTGCGT
TTTCGGACGCGGATGCGGCGGAGGCTGAACGAAGGCTGGTCTCCTGTTTTATATATGGGA
TCAGCTGATATACTTTTTCAAACCCCTTCTTTATACCAAATAACTGATCAATACTGTGAG
GACGAAAGTTCTTGCTTTAAACTAGATAACAACTTTCAGCAGTGGATGTCTAG
>Otu109_Apodachlya_brachynema_HQ643124_81.25
ACCAATAAAAACACCCCACGTGAATCTGTACTGTTTTGTTTTGTGTTTTCTTCGGAGAAC
TAAACGAAGGTTTCGAAAGAAACTGATGTACCTATTTAAACCCCTTATAAATTATAACTG
ATTAAATTACTACGCAGAAATGAAAATTTTTGCTCATAATTTAAATACAACTTTCAACAG
TGGATGTCTAG
>Otu110_Saprolegnia_parasitica_MG597031_91.667
ACCAAAAAACACCCCACGTGAATGTACTCTTTATGAGGCTTTGTGCAGCCCTTGTGGCAG
CTAGCCGAAGGTTTCGCAAGAAGCCGATGTCAATTTGAATCCTTTTAAACTACGACTGAT
CAAAACTGCAGATAGAAATGTCTGCATGCAATTGAAATACAACTTTCAACAGTGGATGTC
TAG
>Otu111_Aphanomyces_sp_FJ794892_92.268
ACCAAAAAAATACCCACGTGAATGTATTCTTTATAAGGCTTGTGCTTGGTCGTTTTTCGG
AATGACTCGGCTAGCAGAAGGTTTCGCAAGGAACCGATGTACTTTTAATCCCTTTAACTA
AAATACTGAAAAAACTAGCCGTCAGAAATGATAGCTTTTAATTAAATACAACTTTCAACA
GTGGATGTCTAG
>Otu112_Apodachlya_minima_HQ643126_78.365
ACCAAAAAACAAACCCCACGTGAATTAATACTGTCAAGTTTTGTGCCCATTCGCCTTTAT
TGGCGTCTAAGGGCTGAACGAAGGCCGCAAGGCCGATGTATCTATTTTAAACCCTTTTTT
TATTGTGATTTGAGAAAAACATTGCAGAAATGAAAATTTTTGCTCTTAATTTCAAATACA
ACTTTCAACAGTGGATGTCTAG
>Otu113_Aphanomyces_sp_MH517683_87.5
ACCAAAAAAATTGTCCACGTGAATGTATTCTTTATGAGGCTTGTGTCTGATTGTTTTTCG
AAATAATTGGGCTAGCCGAAGGTTTCGCAAGAAACCGATGTAACTTTTAATCCCTTTACA
CTATTTACTGATCAAAACTTAGCCATCAGAAATGATAGCTTGTAATTAAAATACAACTTT
CAACAGTGGATGTCTAG
>Otu114_Pythium_kashmirense_KU211400_91.005
ACCAAAAAACTTTCCACGTGAACCGTAGTAACTCTGTTCTGTGCTGTCCTTCGGGACGGC
TGAACGAAGGTGGACCGTAAGGTTCGCCGATGTACTTTTAAACCCATTACCTAAATACTG
AACTATACTCCAGAAACGAAAGTCTTTGGTTTTAATCAATAACAACTTTCAGCAGTGGAT
GTCTAG
>Otu115_Aphanomyces_astaci_JF827153_91.282
ACCAAAAAAACCCCACGTGAATGTATTCTTTATGAGGCTTGTGCTGGGATGTTCTTCGGA
ACGACCCGGCTAGCAGAAGGTTTCGCAAGGAACCGATGTACTTTTAATCCCTTTAAACAA
AATACTGATAAATCTAGCCGTCAGAAATGATAGCTTTAAATTAAAATACAACTTTCAACA
GTGGATGTCTAG
>Otu116_Globisporangium_pleroticum_AY598642_100
CACACCAAAAACAACTTTCCACGTGAACTGTCTTACGAGATTCGCGCCGTGACGCGTGTT
GACGCTGTGTGTGTTTGTGTCTTCTTTCGAGAGGATATTGTGATGCAAACAGTGTTGACC
GTGTGGGTCGGCTGATCGAAGGTCGCTTTGTGCATTATTGTATGGAGCGGCTGACTTATT
CTTTCAAACCCATTACACAATACTACTGATTCATACTGTGAGGACGAAAGTCTTTGCTTT
TACTAGATAACAACTTTCAGCAGTGGATGTCTAGGCT
>Otu117_Pythium_oligandrum_GU323340_100
ACCTAAAAACTTTCCACGTGAACCGTTATAACTATGTTCTGTGCTTCGTCGCAAGACTTG
AGGCTGAACGAAGGTGAGTCTGCGTCTATTTTGGATGCGGATTTGCTGATGTTATTTTAA
ACACCTATTACTTAATACTGAACTATACTCCGAATACGAAAGTTTTTGGTTTTAACAATT
AACAACTTTCAGCAGTGGATGTCTAG
>Otu118_Saprolegnia_sp_FJ794911_95.263
ACCAAAAAAACTTTCCACGTGAACGTATTCTGTATGAGGTTTGTGCTGTGTCGAAAGACA
CGGCTAGCCGAAGGTTTCTTTTTGAAACCGATGTATCTTTAATCCCTTTAATATATAATT
ACTGAAACAAAACTGCAGACAGAAATGTGTGCATTTAATTGAAATACAACTTTCAACAGT
GGATGTCTAG
>Otu119_Phytophthora_syringae_MG696445_100
ACCTAAAAAACTTTCCACGTGAACCGTATCAAAACCCTTTTATTGGGGGCTTCTGTCTGG
TCTGGCTTCGGCTGGATTGGGTGGCGGCTCTATCATGGCGACCGCTCTGAGCTTCGGCCT
GGAGCTAGTAGCCCACTTTTTAAACCCATTCTTAATTACTGAACAAACTGTGGGGACGAA
AGTCTCTGCTTTTAACTAGATAGCAACTTTCAGCAGTGGATGTCTAG
>Otu120_Aphanomyces_stellatus_AY455774_88.265
ACCAAAAAACTATCCACGTGAATGTATTCTTTATGAGGTTTGTGCTGATTTATCTTTCGG
GGTATTTCGGCTAGCCGAAGGTTTCGCAAGAGACCGATGTAATTTTAATCCCTTTTAAAC
AATTTACTGATAAAACTAGCATCAGAAATGTTGCTTCAAATTTAAATACAACTTTCAACA
GCGGATGTCTAG
>Otu121_Saprolegnia_sp_JQ974993_97.283
ACCAAAAAAACACCCACGTGAATGTATTCTTTATTAGGCTTGCATACCCCTTGGGGTGAG
CTTGCCGAAGGTTTCGTAAGAGACCGATGTACTTTTAATCCCTTTTATAAAATAACTGAT
CAAACATTGCAGACAGAAATGTGTGCATTTAATTGAAATACAACTCTGACCAGTGGATGT
CTAG
>Otu122_Pythiopsis_cymosa_EU240083_96.045
ACCAAAAAAACCCCACGTGAATGTACTCTGTATTAGGCCTTCTGCTCTTCGGAGCGGTTT
GCCGAAGGTTTCTTTTGAGACCGATGTATCTTTAATCCCTTTTATTTAATTCCTGATCAA
ACATTGCAGACAGAAATGTGTGCATTCAATTGAAATACAACTTTAATCAGTGGATGTCTA
G
>Otu123_Lagenidium_sp_HQ111472_91.061
ACCTAAAAACCATCCACGTGAACCGTTTAAATTAGTTCTTGTGCTAGCGGAAACGCAAGC
TGAACGAAGGTCGAGTGTAAAAGCTCTTCCGATGTATTTTTCAAACCCTTTACTTAATAC
TGATCTATACTCCGAAGACGAAAGTCATTGGTTTTAATCCACAACAACTTTCAGCAGTGG
ATGTCTAG
>Otu124_Pythium_monospermum_AY598621_90.196
ACCAAAAAACTTTCCACGTGAACCGTTGTAATTATGTTCTGTGTTTTCTTTCGAGAAAGC
TGAACGAAGGTGAGCTGCTGTATTCTATATGGTGGTTTACCGATGTACTTTTAAACCCAT
TCTTAAATACTGAACTATACTCCAAAAACGAAAGTATTTGGTTTTAATCCATAACAACTT
TCAGCAGTGGATGTCTAG
>Otu125_Globisporangium_aff_rostratum_MN306111_92.628
ACCAAAAAACTATCCACGTGAACCGTTAAGCAAAACTATAGTTGGCTTGTTTGTTCGGGA
GTGTTGGGAACAGCTTCGAGATGTCTTCGGATATTTCGATGCGTAGTACTGGCGATTCTG
GCGACCGAGTCGGCTAGCAACGAAGGTCGGGAGTTCGCTTGCGGACTGATGTGCGCTTGT
CGCATGTCGGGCCAAAGGCTTGAGCAAACGGCTGATCTATTACTTTTAAACCATACCTGA
ACTACTGATTATACTGTGGGGACGAAAGTCCTTGCTTTTATTTACAACAACTTTCAGCAG
TGGATGTCTAG
>Otu126_Pythium_grandisporangium_AY598692_97.2
ACCTAAAAACTTTCCACGTGAACCGTTATAATTATGTTCTGTGCTTTGCTGTTGCTAAGC
TGTTTCTTTCGGGAGACGGCATGGCGGCGGTGAAGCTGAACGAAGGTTAGCTTAGTACGT
CTGCGGCTTCGGCTGCGAGCGGAAAAGCTTTCCGATGTTTTTCAAACCCATTTACTAAAT
ACTGATCTATACTCCAAAGACGAAAGTTTTTGGTTTTAATTCATAACAACTTTCAGCAGT
GGATGTCTAG
>Otu127_Pythium_acanthicum_MK794969_98.598
ACCTAAAAACTTTCCACGTGAACCGTTATAACTATGTTCTGTGTCTCGTCTTGTCAAAAG
ATTTGAGGCTGAACGAAGGTGAGTCTGTGTCGATTTTTTTTGATGCGGATTCGCTGATGT
TCTTTTAAACACCTATTACTTTATACTGAACTATACTCCGAATACGAAAGTTTTTGGTTT
TAACAATTAACAACTTTCAGCAGTGGATGTCTAG
>Otu128_Lagena_radicicola_KJ716869_93.564
ACCTAAAAACTTTCCACGTGAACCGTTTTATATTGTTTTGTGCTCTGCGGAAACGTGGAG
CTAAACGAAGGGAAACCGAGTAGTACTGATGTACCAAAGGCTCCCGATGTATTTTTCAAA
CCCTTTTACTTATACTGATCTATACTCTAGGACGAAAGTCTTAGTTTTAATCCACAACAA
CTTTCAGCAGTGGATGTCTAG
>Otu129_Pythium_pyrilobum_MH922823_98.969
ACCATAAAAACTTTCCACGTGAACCGTTACAATTATGTTCTGTGCCTTCTCTCGGGAGGG
CTGAACGAAGGTGGGCCGCTTTATTGTGGTCTGCCGATGTATTTTTCAAACCCATTTTAT
TAATACTGAACTATACTCCGAGAACGAAAGTTTTTGGTTTTAATCAATAACAACTTTCAG
CAGTGGATGTCTAG
>Otu131_Pythium_sp_EU740395_100
ACCTAAAAACTTTCCACGTGAACCGTTATAACTATGTTCTGTGCCTCGTCGAAAGACTTG
AGGCTGAACGAAGGTGAATCTGTGTCTTTTTGATGCGGGTTTGCTGATGTTATTTTAAAC
TCCTATTACCTAATACTGAACTATACTCCGAGAACGAAAGTTTTTGGTTTTAATCATTAA
CAACTTTCAGCAGTGGATGTCTAG
>Otu132_Aphanomyces_sp_FJ794892_85.641
ACCAAAAAAATATCCACGTGAATGTATTCTTTATGAGGCTTTGTGTCCATAGTTCTTCGG
GACGGTGGACTAGCCGAAGGTTTCGCAAGAGACCGATGTTTTTTAATCCCTTTTACTTTA
AATACTGATTATAAACTAGCAGTCAGAAATGGTTGCTTTTAATTGAAATACAACTTTCAA
CAGCGGATGTCTAG
>Otu133_Pythiogeton_sp_JQ610199_93.281
ACCTAAACTTTTCCACGTGAACCGTTATTGAATCTGTTTTATGCTTCGCTGATGCGTTGC
TCGGCACTATGTGTTGGGTGGTGCAGAGGCTTGAGGCTGAACTCGGCGTTGGTGCGCTCG
GCGTTTTGTCTTCGGATGGAATGGCCTTGAGTAATCCGATGCTTCTTTTAAACCATAACC
TAATTACTGTATATACTCTGAGGACGAAAGTCTTTGGTTTTAATTCCAACAACTTTCAGC
AGTGGATGTCTAG
>Otu134_Globisporangium_rostratifingens_HQ643761_99.068
ACCTAAAAAACTATCCACGTGAACCGTTAAGCAAACAAGTTAAGGCAGGCGCGATTGGTG
GTGCGTCTGGGAAGCGCTTGTCGATATTCGATCGGATCGGATATTGTCGGGCGTCGTCCT
GGACACGCTGTCGATCGGAGTCGGCTAAACGAAGGTCGGGCGTTCGCTATCGGAGCGATG
TGCGCGTTGTCGCACGTTGCTGCAATGGCTCGAGCAAGCGGCTGATTTATGTCTTTCAAA
CCATACGTGACGTACTGATTATACTGTGAGGACGAAAGTCCTTGCTTTTACTAGATAACA
ACTTTCAGCAGTGGATGTCTAG
>Otu135_Saprolegnia_sp_FJ794908_89.071
ACCAAAAAACACCCCACGTGAACGTACTCTGTATCAGGCTTTCGCTCCTCGGAGCGGTTG
CCGAAGGTTTCGTCAGAAACCGATGTATCTTTCATCCCTTTTAAACTACGACTGATCAAA
ACTGCAGATAGAAATGTCTGCATGCAATTGAAATACAACTTTCAACAGTGGATGTCTAG
>Otu136_Elongisporangium_undulatum_MF446836_80.789
ACCAAAAAATCTTCCATGTGAACTGTTTTAGTTTTGTTTTGTGGCAGTTATATATAATAT
GTTCTAATGTGTATTCTGTACATAATGGAATATATAATATTGAGTCTATCATTTTTGAAT
TTATACATTTATGGTTGAGTTTGTTTTGTACGAGTTAATGAATTCCTATATTGTATAATG
TAAATTTGTGCGATTCCTGCCTAAACGAAGGTTGAGTCCTAAGTGTATTGATATTATGTC
GATATATTTGGTTGATTTGGCCTATTCTTTTTTAAATCCTTACCTATTTTACTGTATATT
GTAAAATCGAAAGATTTTACTTGAATAGACAACAACTTTCAGCGGTGGATGTCTAG
>Otu137_Lagena_radicicola_KJ716869_85.238
ACCTAAAAACTTTCCACGTGAACCGTTTAAATCTGTTTAGTGCCACGCGGAAACGCGAGG
CTGAACGAAGGTCGAGTCTTAGTAGTACTTCGGTGCAAAAAGCTCTTCCGATGTATTTTT
CAAACCCTTTACTTAATACTGAACTATACTCCGATAACGAAAGTCATTGGTTTTAATCAA
TAACAACTTTCAGCAGTGGATGTCTAG
>Otu138_Aphanomyces_raphani_MK513783_84
ACCAAAAAATTTCCAACGTGAATGTATTCTTTATAAGGTTTGTGCTTTACGCAAGTAAGG
CTAACCGAAGGTTTCGAAAGGAACCGATGTATTTTAATCCCTTTTAAACAAATTACTGAA
ACAAATAGCAGTCAGAAATGATTGCTTGAAATTGAAATACAACTTTCAACAGCGGATGTC
TAG
>Otu139_Pythium_contiguanum_KU210844_99.482
ACCATAAAACTTTCCACGTGAACCGTTACAATTATGTTCTGTGCCTTCTCTCGGGAGGGC
TGAACGAAGGTGAGCCGCTTTATTGTGGCTTGCCGATGTATTTTTCAAACCCATTTACTA
AATACTGAACTATACTCCGAGAACGAAAGTTTTTGGTTTTAATCAATAACAACTTTCAGC
AGTGGATGTCTAG
>Otu140_Phytophthora_gonapodyides_KT148894_97.992
ACCTAAAAAACTTTCCACGTGAACCGTATCAACCCCTTAAGATTGGGAGCTTGCTCGGCG
GCGTGCGTGCTGGCCTGTAATGGGTCGGCGTGCTGCTGCTGGGCGGGCTCTATCATGGGC
GAGCGTTTGGGCTTCGGCTCGAGCTAGTAGCTATCAATTTTAAACCCTTTCTTAAATACT
GAACATACTGTGGGGACGAAAGTCTCTGCTTTTAACTAGATAGCAACTTTCAGCAGTGGA
TGTCTAG
>Otu141_Leptolegnia_eccentrica_KT213553_92.147
ACCAAAAAAATTTCCACGTGAATGTACTCTGTATGAGGTTTTGTGTTGCTCCATTATGGA
GCGACTAGCCGAAGGTTTCGTAAGAAACCGATGTATCTTTAATCCCTTTTAACTAATTAC
TGAAAATAATTGCAGGCAGAAATGTGTGCATTCAATTGAAATACAACTATATCCAGTGGA
TGTCTAG
>Otu142_Aphanomyces_sp_DQ889220_87.94
ACCAAAAAAATATCCACGTGAATGTATTCTTTATTAAGCTTGTGTCTGACTCCTAGAGTT
GGACTAGCAGAAGGTTTCGAAAGAAACCGATGTACTTTTTAATCCCTTTTACTTAAAATA
CTGATTTAAACTTAGTTGTCAGAAATGATAGCTTATAATGTCTATACAACTTTCAACAGT
GGATGTCTAG
>Otu143_Pythium_sp_JN863967_95.918
ACCAAAAAAAACTTTCCACGTGAACCGTTGTAATTATGTTCTTGTGCTTCCCTTCGGGGA
GGCTGAACGAAGGTGAGCCGCTTTATTGTGGCTTACCGATGTACTTTCAAACCCATTTAC
TAAATACTGAACTATACTCCGAAAACGAAAGCTTTTGGTTTTAATCAATAACAACTTTCA
GCAGTGGATGTCTAG
>Otu144_Aphanomyces_astaci_JF827153_91.837
ACCAAAAAACTACCCACGTGAATGTATTCTTTATAAGGCTTGTGCTGGGATGTTTTTCGG
AACGACCCGGCTAGCCGAAGGTTTCGCAAGGAACCGATGAACTTTTAATCCCTTTAAACA
AAATACTGATAAAATCTAGCCGTCAGAAATGATAGCTTTAAATTAAAATACAACTTTCAA
CAGTGGATGTCTAG
>Otu145_Aphanomyces_astaci_JF827153_85.787
ACCAAAAAACTATCCACGTGAATGTATTCTTTATGAGGTTTGTGTTGTGTTGTCTCTCGG
GACGGCACGGCTAGCCGAAGGTTTCGCAAGAAACCGATGTAATTTTAATCCCTTTTAAAC
AAATAACTGATAAAACTAGCATCAGAAATGTTGCTTTAAATTTAAATACAACTTTCAGCA
GCGGATGTCTAG
>Otu146_Lagenidium_sp_KT257379_80.709
ACCTTTAAAACTTTTCACGTGAACCTGTTCTACATGTTTTGTGTTTTGCTTAGTACCGTC
CGATTGCCTTATGGTGAGAAGAAGTGGGAACGGTGAGACTGAACGAAGGCTTTGAGTGCT
GTTGACCTTAATTGGATGACGGTGCTTGGCTGATATATTTTTCAAACCCATTAAACTATT
TACTGATTATACTCTGAGAACGAAAGTTCTTGGTTTTACTAGATAACAACTTTCAGCAGT
GGATGTCTAG
>Otu147_Globisporangium_sp_MG799186_91.026
GAAGGATCATTACCACACCAAAAAACTATCCACGTGAACCGTTCAATTAAAGTTAAGCGC
TTCGACGCTTTGTTTTGTATGGCGTAAGATATCTTTGTGTATTTTGCAATGTGCGAAGCG
AAGTGGACTTGGCATAACGAAGGTCGTACGTCTCTATTTAGAGGCGAATGGCTGATTTAT
TCTTTCAAACCCTTTAAACTACTAAACTGATTATACTGTGAGGACGAAAGTCCTTGCTTT
TACTAGATAACAACTTTCAGCAGTGGATGTCTAGGCTCGCACACCGATG
>Otu148_Pythiopsis_intermedia_KP098348_95.676
ACCAAAAAACACCCCACGTGAATGTATTCTGTATGAGGCTTGTGCTGCTCTTAGGGGCGG
CTAGCCGAAGGTTTCGCAAGAGACCGATGTATTTTTAATCCCTTTTATTAAATGACTGAT
CAAAAACTGCAGACAGAAATGTGTGCATTCAATTGAAATACAACTTTCAACAGTGGATGT
CTAG
>Otu149_Apodachlya_brachynema_HQ643124_99.51
ACCAAATAAAAAAACTCACCCCACGTGAATTTGTACTGTATGTGTTTTGTGTTATGTATG
TAAATATGTAACTAAACGAAGGTTTCGCAAGGAACCGATGTACTTTTAAACCCCTTTTAT
AAATAAACGTACGGCAAATTATATTGCAGATATGAAAATGTTTGCTCTTAATTTAAAATA
CAACTTTCAACAGTGGATGTCTAG
>Otu150_Pythium_coloratum_KU211401_96.429
ACCAAAAAAACTTTCCACGTGAACCGTTGTAACTATGTTCTGTGCTCTCTTCTCGGAGAG
AGCTGAACGAAGGTGGGCTGCTTAATTGTAGTCTGCCGATGTACTTTTAAACCCCTTACC
TAAATACTGAACTATACTCCGAGAACGAAAGTTTTTGGTTTTAATCCATAACAACTTTCA
GCAGTGGATGTCTAG
>Otu151_Leptolegnia_eccentrica_KT213553_85.417
ACCAAAAAAATTTCCACGTGAATGTACTCTGTATGAGGTTTTGTGTTGCTCCATTATGGA
GCGACTAGCCGAAGGTTTCGCAAGAAGCCGATGTATCTTTCATCCCTTTAAAAAATAAAC
TGATTAAACTAGACAGTCAGAAATGATTGCTTGAAATTTAAATACAACTTTCAACAGCGG
ATGTCTAG
>Otu152_Peronospora_hiemalis_KM058097_97.51
ACCTAAAAACTTTCCACGTGAACCGTATCAACCACATTAGTTGGGGGTTTGATTGGCGGC
TGCTGCTGACATCTTTTTGCTGGCTGGCGACTGCTGAGCGAACCCTATCCTGGCGAGCGT
TCTGACCTCGGTTGGAGCTAGTAGCTTGCATTTTAAACCCATTCTTAATTACTGAACATA
CTGTGGGGACGAAAGTCTCTGCTTTTAACTAGATAGCAACTTTCAGCAGTGGATGTCTAG
>Otu153_Saprolegnia_sp_JQ974993_90.217
ACCAAAAAACACCCCACGTGAATGTATTCTGTATTAGGCGTTTGTACTCTTCGGAGTACG
TGTGCCGAAGGTTTCGCAAGAGACCGATGTATCTTTAATCCCTTTTATTAAATAACTGAT
CAAAAACTGCAGACAGAAATGTGTGCATTTAATTGAAATACAACTCTGACCAGTGGATGT
CTAG
>Otu154_Pythium_monospermum_AY598621_85.577
ACCAAAAAACTTTCCACGTGAACCGTTGTAATTATGTTCTGTGCTTTTCTTCGGAAGAGC
TGAACGAAGGTGAGCTGCTGTAATTAATTTTATAGTGGTTTACCGATGTACTTTTAAACC
CATTCTTTAAATACTGAACATACTGTGGGGACGAAAGTCTCTGCTTTTAACTAGATAGCA
ACTTTCAGCAGTGGATGTCTAG
>Otu155_Myzocytiopsis_osiris_KT257376_98.616
AGGATCATTACCACACCAAATTAAAATATCCCACGTGAATTTTTTACTGTTTTGTTTTGT
GCTGTTTTCCATCTTTCTTAGGTGGAGAATGGCTAAACGACAGTTAGGTTTCGAGTTTTT
TCTTTATGTAAAGACTCTTTATCTAACACGTCAGAAATTATTTAAGTCCTTTTACACTTT
ATATATAAAACTGATGTTTTTTATTTTTAATAAATTGCAATTACGAAAGTTCTTGCTCTT
AATTTAAATACAACTTTCAACAGTGGATGTCTAGGCTCGCACACCGAT
>Otu157_Pythium_sp_DQ887064_100
ACCAAAAAACTTTCCACGTGAACCGTTGTAATTTTGTTTTGTGCCTTCTTTCGGGAGGGC
TAAACGAAGGTTGTCCGCAAGTGTAGTTAATTCTGTACGCGTGGTCTTCCGATGTCTTTT
TAAACCCATTACTTAATACTGATCTATACTCCGAGAACGAAAGTTTTTGGTTTTAATCCA
TAACAACTTTCAGCAGTGGATGTCTAG
>Otu158_Aphanomyces_sp_FJ794892_87.166
ACCAAAAAAATATCCACGTGAATGTATTCTTTATGAGGTTTGTGTCTTCTTTTCGAAGAG
GACTAGCCGAAGGTTTCGAAAGAAACCGATGTACTTTTAATCCCTTTAATGTATATACTG
AAAACTTAGACTGTCAGAAATGATAGCTTGTAATTTAAATACAACTTTCAACAGCGGATG
TCTAG
>Otu159_Pythium_sp_DQ217606_98.974
ACCTAAAAACTTTCCACGTGAACCGTTGAACAAAGATTTTGTGCTTGTCTAGGCTTTTAG
TTTGGACTTGCTAATCGAAGGTAGTCGTAAGATTACCGATGTTCTTTCAAACCATTTAAT
ATTTACTGATCCTTACTCTGAAGACGAAAGTCTACAGTTTTAATCCACAACAACTTTCAG
CAGTGGATGTCTAG
>Otu160_Aphanomyces_cladogamus_KT935285_97.778
ACCAAAAAAACTGTCCACGTGAATGTATTCTTTATGAGGCTTGTGCTCTAACGGGCTAGC
CGAAGGTTTCGAAAGGAACCGATGTATTTTTTAATCCCTTTTATACTTAATGACTGATAA
CACTTAGCGTTCAGAAATGATTGCTTGTAATTTCTATACAACTTTCAACAGTGGATGTCT
AG
>Otu161_Pythium_monospermum_AY598621_99.015
ACCTAAAAAACTTTCCACGTGAACCGTTGTAATTATGTTCTTGTGCTTTCCTTCGGGAAG
GCTGAACGAAGGTGAGCTGCTTTATTTTTGTATTGTGGCTTACCGATGTACTTTTCAAAC
CCATTTACTTAATACTGAACTATACTCCGAAAACGAAAGTCTTTGGTTTTAATCAATAAC
AACTTTCAGCAGTGGATGTCTAG
>Otu162_Globisporangium_rostratum_AY598696_93.711
ACCAAAAAAACTATCCACGTGAACCGTTAATGCAAAGCTCTTGTTGGCTTGTTTGTTGGG
AAGTGTTGGGAAAAGCTTGGAGATGTCTTCGGATATTTCTCGATGCGTAGTACTGGACAT
TCTGTCGAGCGAGTCGGCTAGCAACGAAGGTCGGGAGTTCGCTTGCGGACTGATGTGCGC
TTGTCGCATGTCGGTCGAAAGGCTTGAGCAACCGGCTGATCTATTCCTTTTAAACCATAC
CTGAAGTACTGATTATACTGTGGGGACGAAAGTCCTTGCTTTTATTGACAACAACTTTCA
GCAGTGGATGTCTAG
>Otu163_Pythium_deliense_KP183964_94.819
ACCAAAAAACTATCCACGTGAACCGTTGTAATTATGTTCTGTGCCTTCTCTCGGGAGGGC
TGAACGAAGGTGGGCTGCTTAATTGTGGTCTGCCGATGTATTTTTCAAACCCATTACCTA
ATACTGATCTATACTCCGAGAACGAAAGTTTTTGGTTTTAATCCATAACAACTTTCAGCA
GTGGATGTCTAG
>Otu164_Apodachlya_minima_HQ643126_79.245
ACCAAATAAAACAACCCCACGTGAATGTATACTGTATGAGCTTTGTGTGATGTGTTTTCG
GACATGTTGCTAAGCGAAGGTTCTCCGTCAAAACGAGAACCGATTTACTTTTAAACACCC
TTATTTTAAATTGTACGGATTATATTGCAAGCGTGAAAACGAATGCTCTTAATTAAATAC
AACTTTCAACAGTGGATGTCTAG
>Otu166_Leptolegnia_eccentrica_KT213553_86.294
ACCAAAAAAATATCCACGTGAATGTATTCTTTATGAGGTTTGTGTCGAGTTGTTCTTTGG
AATGGCTTGACTAGCCGAAGGTTTCGCAAGAAGCCGATGTATCTTTAATCCCTTTTAACT
AATTACTGAAAATAATTGCAGGCAGAAATGTGTGCATGAAATTGAAATACAACTTTCAAC
AGTGGATGTCTAG
>Otu167_Leptolegnia_eccentrica_KT213553_92.105
ACCAAAAAAATTTCCACGTGAATGTACTCTGTATGAGGTTTTGTGTTGCTCCATTATGGA
GCGACTAGCCGAAGGTTTCGTAAGAAACCGATGTATCTTTAATCCCTTTTATATAATGAC
TGATCAAAAACTGCAGACAGAAATGTGTGCATTAAATTGAAATACAACTTTCAACAGTGG
ATGTCTTG
>Otu168_Paralagenidium_sp_MH375343_83.983
ACCAAAAACATTTTCCACGTGAACCGTTATCGTATGGTTTTGTACTGCTGCATTCTTTCG
GGTTTGCGGCGGTTAAACAATGCTTGCGTTGATTGATTCTGATTCGTTCGGAGTCTCCGC
AAGTGCCATTTTTAAACCCCTTTAAATTACTTTATATTCTGATTCCGATCGAGAACGAAA
GTTCTTGGTTTAGACATATAACAACTTTCAGCAGTGGATGTCTAG
>Otu169_Pythiopsis_intermedia_KP098348_94.595
ACCAAAAAACACCCCACGTGAATGTACTCTGTATGAGACTTGTGTTGCTTTTCGGAGCGA
CTAGTCGAAGGTTTCGCAAGAAACCGATGTATCTTTAATCCCTTTTATTTAATAACTGAT
CAAAAACTGCAGACAGAAATGTGTGCATTCAATTGAAATACAACTTTCAACAGTGGATGT
CTAG
>Otu170_Saprolegnia_sp_FJ794911_98.942
ACCAAAAAACTTTCCACGTGAACGTATTCTGTATGAGGTTTTGTGCTGTGTCGAAAGACA
CGGCTAGCCGAAGGTTTCGTATGAAACCGATGTATCTTTTAATCCCTTTAATACCTAATG
ACTGAAACAAAACTGCAGACAGAAATGTGTGCATTTAATTGAAATACAACTTTCAACAGT
GGATGTCTAG
>Otu171_Lagenidium_sp_HQ111460_100
ACCTAAAAAACTTCCATGTGAACCGTTCTACTTGTTTTGTGCGCGACTGCGAAAGCAGAA
GTGCTGAACGAAGGTTAATGTTGGCGCAAGCTAGCATTGGCTGATGAACTTTTAAACCCC
TTTATACCTAATTACTGATAAATACTCTAGGAACGAAAGTTCTTAGTTTTAATTAGACAA
CAACTTTCAGCAGTGGATGTCTAG
>Otu172_Hyaloperonospora_sp_MF095134_100
ACCTAAAAAACTTTCCACGTGAACCGTATTAACAATTATAATTGGGGGTGATCTTAATGG
AGGCTACTAGTCATTTTGGCTGGAGGCTACTATCGAGTGAACCTTATCATGGCGAAAAAC
TAGACTTTTGTTTGGTGAAGTAGTGAAAATTTTAAACCTTACTTAAATACTGATTATACT
GTGGGGACGAAAGTCTCTACTTTTATTCTAGATAACAACTTTCAGCAGTGGATGTCTAG
>Otu173_Hyaloperonospora_sp_GU583836_97.89
ACCTAAAAACTTTCCACGTGAACCGTATCAACAACTTTAATTGGGGGTGATCTTGACGGT
AGCTACTGGTTTTTTACTGGCGGTAACCATTGAGTGAACCTCATCATGACGAACCGTTGG
GCTTTTGCCTGACGTAGTAGAATAAATTTTAAACCCTTACTTAATTACTGATTATACTGT
GGGGACGAAAGTCTCTGCTTTTATTCTAGATAACAACTTTCAGCAGTGGATGTCTAG
>Otu174_Pythium_sp_JN863967_97.409
ACCAAAAAACTTTCCACGTGAACCGTTGTAAATATGTTCTGTGCTCTCTCTCGGGAGGGC
TGAACGAAGGTGAGCCGCTTTATTGTGGCTTACCGATGTACTTTCAAACCCATTTACTAA
ATACTGAACTATACTCCGAAAACGAAAGCTTTTGGTTTTAATCAATAACAACTTTCAGCA
GTGGATGTCTAG
>Otu175_Pythium_sp_JN863967_96.923
ACCAAAAAAACTTTCCACGTGAACCGTTGTAAATTTGTTCTGTGCTTTCCCTCGGGAGAG
CTGAACGAAGGTGAGCCGCTTTATTGTGGCTTGCCGATGTAACTTTTCAAACCCATTTAC
TTAATACTGAACTATACTCCGAAAACGAAAGTCTTTGGTTTTAATCAATAACAACTTTCA
GCAGTGGATGTCTAG
>Otu176_Pythium_acanthicum_AY598617_99.524
ACCTAAAAACTTTCCACGTGAACCGTTATAACTATGTTCTGTGCCTCGTCTTGTTGAAAG
ATTTGAGGCTGAACGAAGGTGAGTCTGTGTCTTTTTGATGCGGATTTGCTGATGTTATTT
TAAACACCTATTACTTAATACTGAACTATACTCCGAATACGAAAGTTTTTGGTTTTAACA
ATTAACAACTTTCAGCAGTGGATGTCTAG
>Otu177_Pythium_sp_JN863967_97.423
ACCAAAAAAACTTTCCACGTGAACCGTTGTAAATTTGTTCTGTGCTTTCCCTCGGGAGAG
CTGAACGAAGGTGAGCCGCTTTATTGTGGCTTACCGATGTACTTTCAAACCCATTAAACT
AATACTGAACTATACTCCGAAAACGAAAGTCTTTGGTTTTAATCAATAACAACTTTCAGC
AGTGGATGTCTAG
>Otu178_Pythium_sp_KX266868_98.507
ACCAAAAAACTTTCCACGTGAACCGTTATAATTATGTTTTGTGCTTTCTCTCGGGAAGGC
TGAACGAAGGTTGGCCGCATGTGCTTTTGTATGTGTGGTATTCCGATGTATTTTTAAACC
CATTACTTAATACTGATCTATACTCCGAGAACGAAAGTTTTTGGTTTTAATCCATAACAA
CTTTCAGCAGTGGATGTCTAG
>Otu179_Aphanomyces_astaci_JF827153_93.299
ACCAAAAAAATATCCACGTGAATGTATTCTTTATGAGGTTTGTGCTGGGTTGTTTTTCGG
AACGATCTGGCTAGCCGAAGGTTTCGCAAGAGACCGATGTACTTTTAATCCCTTTTAAAT
AAAATACTGATAAACTTAGCCGTCAGAAATGATAGCTTGTAATAAAATACAACTTTCAAC
AGTGGATGTCTAG
>Otu180_Saprolegnia_sp_FJ794911_85.938
ACCAAAAAACAATCCACGTGAACGTATTCTGTCTGGCTTGTGCCTAGTCGAAAGACATGG
CTAGCCGAAGGTTTCTTTATTGAAGCCGATGTTTATTTAATCCCTTTTTACACTAAATAC
TGAAACAAAACTGCAGACAGAAATGTTTGCTTTTAATTGAAATACAACTTTCAACAGTGG
ATGTCTAG
>Otu181_Aphanomyces_sp_DQ861921_93.407
ACCAAAAAAAACCTCCACGTGAATGTATTCTTTATGAGGCTTGTGCTTTCGGGCTAGCCG
AAGGTTTCGAAAGGAACCGATGTAATTTTTAATCCCTTTTTATAAAATATGACTGAAACC
TAGCATTCAGAAATGGATTGCTTGTAATTTATATACAACTTTCAACAGTGGATGTCTAG
>Otu182_Phytophthora_sp_EU240099_94.779
ACCTAAAAAACTTTCCACGTGAACCGTATCAACCCCTATAATTCGGGGGCTTGCTCGGCG
GCGTGCGTGCTGGCCTGTAATGGGTCGGCGTGCTGCTGCTGGGCGGGCTCTATCATGGGC
GAGCGCTTGGGCTTCGGCTCGAGCTAGTAGCTTTTTCTTTTAAACCCATTCTTAAATACT
GAACTATACTCCAAGAACGAAAGTCTTTGGTTTTAATCCATAACAACTTTCAGCAGTGGA
TGTCTAG
>Otu183_Aphanomyces_stellatus_AY455774_93.782
ACCAAAAAAATATCCACGTGAATGTATTCTTTATGAGGCTTGTGCGAGGCGTCTTTCGGG
ATGTCAAGCTAGCCGAAGGTTTCGCAAGAAACCGATGTACTTTTAATCCCTTTTAAACAA
TAAACTGATAACTTAGCCATCAGAAATGATAGCTTGTAATTAAAATACAACTTTCAACAG
TGGATGTCTAG
>Otu184_Pythium_oopapillum_KU209418_94.241
ACCAAAAAACTTTCCACGTGAACCGTTGTAACTATGTTCTGTGCTCTGTCTCGGCAGAGC
TGAACGAAGGTGGGCTGCTTAATTGTAGTCTGCCGATGTACTTTTAAACCCATTCTTAAA
TACTGAACTATACTCCAAGAACGAAAGTCTTTGGTTTTAATCCATAACAACTTTCAGCAG
TGGATGTCTAG
>Otu185_Aphanomyces_sp_AY353921_82.99
ACCAAAAAAACTATCCACGTGAATGTATTCTTTATGAGGTTTGTGCAGCTGTTCTTCGGA
ATGGTGGCTAATCGAAGGTTTCGAAAGGAACCGATGTATCTTTTAATCCCTTTTACTTAA
TAAACTGAAAAACTAGACAATCGGAAACGATTGCTTTGAAATCTATACAACTTTCAACAG
CGGATGTCTAG
>Otu186_Aphanomyces_invadans_AF396684_87.31
ACCAAAAAAATTGTCCACGTGAATGTATTCTTTATGAGGCTTGTGCCTGGCTGTTTCTCG
AAACGGTCGGGCTAGCCGAAGGTTTCATATGAAACCGATGTAACTTTTAATCCCTTTAAA
CTAAATACTGATCATAACTTAGCCATCAGAAATGATAGCTTGTAATTCAAATACAACTTT
CAACAGTGGATGTCTAG
>Otu187_Aphanomyces_stellatus_AY455774_78.5
ACCTAAAAAACTCCAACGTGAATGTATTCTTTATTAGGTTTGTGTTTGGTAGTTCTTTGG
ACTGCCAGACTAACCGAAGGTTTCGAAAGGAACTGATGTTTTATTTTAATCCATATTTAA
TAAACTACTGATAACTAGACAGTCAGAAATGATTGTTTTGAAAAATATACAACTTTCAAC
AGCGGATGTCTAG
>Otu188_Phytophthora_gonapodyides_MT420398_97.959
ACCTAAAAAACTTTCCACGTGAACCGTAACAACCCCTTTAATTTGGGGGCTTGCTCGGCG
GCGTGCGTGCTGGCCTGTAATGGGTCGGCGTGCTGCTGCTGGGCGGGCTCTATCATGGGC
GAACGCTTGGGCTTCGGCTCGAGCTAGTAGCTTTAATTTTAAACCCATTCTTAAATACTG
AACATACTGTGGGGACGAAAGTCTCTGCTTTTAACTAGATAGCAACTTTCAGCAGTGGAT
GTCTAG
>Otu189_Aphanomyces_sp_MH517683_88.718
ACCAAAAAAATATCCACGTGAATGTATTCTTTATAAGGTCCGTGCTTGGCTGTTTTTCGG
AACGGCTCGGCTAGCTGAAGGTTTCGCAAGGAACCGAGGAACTTTTAATCCCTTTAACTA
AATTACTGAAAACCTAGCCATCAGAAATGATAGCTTTGAATAAAATACAACTTTCAACAG
TGGATGTCTAG
>Otu190_Phytophthora_tentaculata_KF501392_92.827
ACCTAAAAAAATTTCACGTGAACCGTTTCAAACAAATAGTTGGGGGTTTTGTTTGGCGGC
GGCTGCTGACTTTATTGTTGGCGGCTGCTGCTGGGCGAGCCCTATCATGGCGAACGTTTG
GACTTTGGTCTGAGCTAGTAGCTTTTTTAAACCCATTCCTTAATACTGATTATACTGTGG
GGACGAAAGTCTCTGCTTTTAACTAGATAGCAACTTTCAGCAGTGGATGTCTAG
>Otu191_Phytophthora_infestans_KT363858_100
ACCTAAAAACTTTCCACGTGAACCGTTTCAACCCAATAGTTGGGGGTCTTACTTGGCGGC
GGCTGCTGGCTTTATTGCTGGCGGCTACTGCTGGGCGAGCCCTATCAAAAGGCGAGCGTT
TGGACTTCGGTCTGAGCTAGTAGCTTTTTTATTTTAAACCCTTTACTTAATACTGATTAT
ACTGTGGGGACGAAAGTCTCTGCTTTTAACTAGATAGCAACTTTCAGCAGTGGATGTCTA
G
>Otu192_Globisporangium_paddicum_AY598707_87.869
GGAAGGATCATTACCACACCTAAAAAACTTTCCACGTGAACTGTCTTACTTAGTTTTGCG
CTGCTGTGGTGTATTCGCACTTTTTGTGTCGAGTATTCTGCGGCGGCTGAACGAAGGTTG
GTTGAGTGTTGTCTCCGCGTGCTTTATTGTATGCGAGACGTACGCCGCCGGCTGACTTAT
TTTTTCAACCCCATACTTTAACAACTGAACTATACTGTGAGAACGAAAGTTCTCGCTTTT
AACTAGATAACAACTTTCAGCAGTGGATGTCTAGGCTCGCACAACGATGA
>Otu193_Lagenidium_sp_HQ111472_97.207
ACCTAAAAACTTTCCACGTGAACCGTTTAAATTTGTTTCGTGCCGAGCGGAAACGCAAGG
CTGAACGAAGGTCGAGTGAAAGCTCTTCCGATGTTTTTCAAACCCCTTTACTTATACTGA
ACTATACTCCGACGACGAAAGTCTTTGGTTTTAATCCATAACAACTTTCAGCAGTGGATG
TCTAG
>Otu194_Peronospora_viciae_MN450315_99.582
ACCTAAAAACTTTCCACGTGAACCGTATCAACCCAATTAATTGGGGGTTTACTTGGCGGC
GGCTGCTGGCATAGTTTTGCTGGCTGCTGCTGCCGAGTGAGCCCTATCATGGCGAGTGTT
TGGACCTCGGTCTGAGCTAGTAGCATTAATTTCAAACCCATTCTTAATTACTGAATATAC
TGTGGGGACGAAAGTCTCTGCTTTTAACTAGATAGCAACTTTCAGCAGTGGATGTCTAG
>Otu195_Pythium_insidiosum_KF318041_84.407
AAGGATCATTACCACACCTAAAAAACTTTCCACGTGAACCGTTGCAACTATGTTCTGTGC
TTCGTCACTGCAGTGGTGTCTCTTTCGGGAGGCGGCATAGCGGAGGCTTGAGGCTGAACG
AAGGTAGACCAAGTACGTTGGTGGCTTTTGGCTATCGATTGGAACAGTTTGCCGATGTTT
CTTTCAAACCCATTTATTTTTAATACTGATCTATACTCTGAGGACGAAAGTCTTTGGTTT
TAATCCTAAACAACTTTCAGCAGTGGATGTCTAGGCTCGCACAACGATG
>Otu196_Aphanomyces_sp_FJ794892_83.854
ACCAAACAAATTACCCACGTGAATGTATTCTTTATGAGGTTTGTGTTTTCTTCTTCGGGA
GAAAACTAGCCGAAGGTTTCGAAAGAAACCGATGTACTTTTAATCCCTTTTAATTTATAT
ACTGAAAACTTAGACTGTCAGAAATGATAGCTTGTAATTAAATATACAACTTTCAACAGC
GGATGTCTAG
>Otu197_Saprolegnia_parasitica_MG597031_90
ACCAAAAAACACCCCACGTGAATGTACTCTTTATGAGGCTCGCGCTGCCTTCGTGGCAGC
TAGCCGAAGGTTTCGCAAGAAGCCGATGTCAATTTGAATCCTTTTTAAAATACGACTGAT
CAAAACTGCAGATAGAAATATTTGCATTCAATTGAAATACAACTTTCAGCAGTGGATGTC
TAG
>Otu198_Pythium_sp_JN863967_96.891
ACCAAAAAACTTTCCACGTGAACCGTTGTAATTATGTTCTGTGCTTTTCTTCGGAAGAGC
TGAACGAAGGTGAGCCGCTTTATTGTGGCTTACCGATGTACTTTCAAACCCATTTACTAA
ATACTGAACTATACTCCGAAAACGAAAGCTTTTGGTTTTAATCAATAACAACTTTCAGCA
GTGGATGTCTAG
>Otu199_Pythiogeton_sp_JQ610199_90.551
ACCTAAACTTATCCACGTGAACCGTTATTGAATCTGTTTTATGCTTCGCTGATGCGTTGC
TCGGCACTATGTGTTGGGCGGTGCAGAGGCTTGAGGCTGAACTCGGTGTTGGGGAGCTCG
GCGCTTGGTCTTCGGATAGAGTGGCCTTGAGTAACCTGATGCTACTTTTAAACCATAAAC
TTAATACTGTATATACTCCGAGGACGAAAGTCTTTGGTTTTAATTCCAACAACTTTCAGC
AGTGGATGTCTAG
>Otu200_Saprolegnia_diclina_KM061644_93.989
ACCAAAAAACACCCCACGTGAATGTACTCTTTATGAGGCTCGCGCTGCCTTCGTGGCAGC
TAGCCGAAGGTTTCGCAAGAAGCCGATGTCAATTTGAATCCTTTTAAACAACGACTGATC
AAAAACTGCAGGCAGAAATGCATGCATTCAATTGAAATACAACTATATCCAGTGGATGTC
TAG
>Otu201_Pythium_catenulatum_KM061699_96.447
ACCATAAAACTTTCCACGTGAACCGTTACAATTATGTTCTGTGCTCTCTCTCGGGAGGGC
TGAACGAAGGTCGAGCTGCATGTATGTGCGGCTTTGCCGATGTACTTTCAAACCCATTTA
CTAAATACTGAACTATACTCCGAAAACGAAAGCTTTTGGTTTTAATCAATAACAACTTTC
AGCAGTGGATGTCTAG
>Otu202_Aphanomyces_sp_MH517683_93.846
ACCAAAAAACACCCCACGTGAATGTATTCTTTATTAGGTTTTGTGCTAGGAAGTCTTTCG
GGACGACCAGGCTAGCCGAAGGTTTCGCAAGGAACCGATGTACTTTAAATCCCCTTAACA
TAAATACTGATAAACTTAGCCGTCAGAAATGATAGCTTGTAATTAAAATACAACTTTCAA
CAGTGGATGTCTAG
>Otu203_Pythium_sp_FJ415976_92.179
ACCTAAAAAACATCTTTCCACGTGAACCGTTTGTGACATTGTTGGGCTTGTCTTGCGCGA
GCGGGGCGAGCTATCTGTAAACTTGTCAAACCCATTCTAGCAATAAACTGAAACATACTG
TGGGGACGAAAGTCTCTGCTTTGAACTAGATAGCAACTTTCAGCAGTGGATGTCTAG
>Otu204_Saprolegnia_diclina_KM061644_95.628
ACCAAAAAACGCCCCACGTGAATGTACTCTTTATGAGGCTCGCGCTGCCCTTGCGGCAGC
TAGCCGAAGGTTTCGCAAGAAGCCGATGTCCATTTGAATCCTTTTTAATCAACGCCTGAT
CAAAACTGCAGATCGAAATGTCTGCATGCAATTGAAATACAACTTTCAACAGTGGATGTC
TAG
>Otu205_Pythium_coloratum_KU211401_98.462
ACCAAAAAAACTTTCCACGTGAACCGTTGTAACTATGTTCTGTGCTCTCTCTCGAGAGAG
CTGAACGAAGGTGGGCTGCTTAATTGTAGTCTGCCGATGTACTTTTAAACCCATTAAACA
AATACTGAACTATACTCCGAAAACGAAAGTCTTTGGTTTTAATCAATAACAACTTTCAGC
AGTGGATGTCTAG
>Otu206_Myzocytiopsis_lenticularis_KT257374_85.294
ACCTAATAAAACTTCCACGTGAATCTGTTCTACAAGTTTTGTGCTTCGCCACGTTTGTTG
TGTTTCACAGCAATTGAGGTTGAGGCTGAACGAAGGTTGATTTTGTTGTATGACAAAATG
AACTGATGTACTTTTCAAACCCCTTTAACGAAATACTGATAATTACTCTAAGGACGAAAG
TTCTTAGTTTTAACTAGATAACAACTTTCAGCAGTGGATGTCTAG
>Otu207_Globisporangium_sp_MN306127_100
ACCTAAAAAACTTTCCACGTGAACTGTCTGTATTTGTTTTGTGACTGCGCGTTGCTGGCG
TGCGTTTGCTTGCACTTTTGTGTTTGCGAGTGCGTGCTGGCGGTGCGCGGACTGAACGAA
GGTTGTGTTGCTGTGTGCGTGCTGCACTGCTGACTTTGCATGAATTTGTATCGTCTTGGC
GGAGCGGCGGGTGCTGATGCGGCCGGCTGACTTATTTTTTCAAACCCCATACCTAACTTA
CTGATTATACTGTGAGAACGAAAGTTCTTGCTTTTACTAGATAACAACTTTCAGCAGTGG
ATGTCTAG
>Otu208_Peronospora_sp_MF095132_100
ACCTAAAAACTTTCCACGTGAACCGTATCAAACCAAACTTGGGGGTTTGTTTGGTAGCGG
CTATTGGCATCTTTTTGCTGGTTAGCTGTTGCTGAGCAAGCTCTATCATGGCGAATGTTT
GGACTTCGGTCTGAATTAGTAGCTTACTTGTAAACCATTTCTTAAATACTGATTATACTG
TGGGGACGAAAGTCCTTGCTTTTAACTAGATAACAACTTTCAGCAGTGGATGTCTAG
>Otu209_Phytophthora_cinnamomi_MN755668_100
ACCTAAAAAACTTTCCACGTGAACCGTATCAACCCAATTAGTTGGGGGCCTGCTCTGGGC
GGCGGCTGTCGATGTCAAAGTCGACGGCTGCTGCTGCGTGGCGGGCCCTATCACTGGCGA
GCGTTTGGGTCCCTCTCGGGGGAACTGAGCTAGTAGCCTCTCTTTTAAACCCATTCTGTA
ATACTGAACATACTGTGGGGACGAAAGTCTCTGCTTTTAACTAGATAGCAACTTTCAGCA
GTGGATGTCTAG
>Otu210_Lagena_radicicola_KJ716869_86.538
ACCTAAAAACTTTCCACGTGAACCGTTTAAAATAGCTTTGTGTCCTGCGGAAACGTGGGG
CTAAGCGAAGGTCGAGTCTGAGTAGCGCTTCGGTGCCAAAAGCTCTTCCGATGTATTTTT
CAAACCCTTTTACTTAATACTGATCTATACTCCAGGACGAAAGTCTTTGGTTTTAATCTA
TAACAACTTTCAGCAGTGGATGTCTAG
>Otu211_Pythium_sp_KX378879_95.722
ACCAAAAAACTTTCCACGTGAACCGTTGTAAATATGTTCTGTGCCTTCTCTCGGGAGGGC
TGAACGAAGGTGGGCCGCTTTATTGTGGTCTGCCGATGTACTTTTAAACCCATTAAACTA
ATACTGAACTATACTCCGAAAACGAAAGTCTTTGGTTTTAATCAATAACAACTTTCAGCA
GTGGATGTCTAG
>Otu212_Lagenidium_sp_HQ111470_79.279
ACCTAAAAACTTTCCACGTGAACCGTATTAACTATGTTTTGTGCTTTATTATTTGAGTAT
TATCTCTTCTGGAGTAATATGAAGATAATTGAAGCTAAACGAAGGTTGACTGTTATGGTC
AGCTGATGTTCTTTTAAACCCTTTTATTTATTACTGATCTATACTCCTCGGACGAAAGTC
TTTGGTTTTAATCCATAACAACTTTCAGCAGTGGATGTCTAG
>Otu214_Pythium_sp_JN863967_94.301
ACCAAAAAACTTTCCACGTGAACCGTTGTAAATATGTTCTGTGCTCTCTCTCGGGAGGGC
TGAACGAAGGTGAGCTGCTTAATTGTAGTTTGCCGATGTACTTTTAAACCCATTTACTAA
ATACTGAACTATACTCCGAAAACGAAAGCTTTTGGTTTTAATCAATAACAACTTTCAGCA
GTGGATGTCTAG
>Otu216_Aphanomyces_sp_FJ794892_99.457
ACCAAAAAAATACCCACGTGAATGTATTCTTTATAAGGCTTGTGCTTGGTTTCGACCCGG
CTAGCCGAAGGTTTCGCAAGAAACCGATGTACTTTTAATCCCTTTAACTAAAATACTGAA
AAAACTAGCCGTCAGAAATGATAGCTTTTAATTGAAATACAACTTTCAACAGTGGATGTC
TAG
>Otu217_Pythium_sulcatum_DQ528744_92.746
ACCAAAAAACTTTCCACGTGAACCGTTGTAATTATGTTTTGTGCCTTCCCTCGGGAGGGC
TAAACGAAGGTGGGCCGCTTTATTGTGGTCTGCCGATGTACTTTTCAAACCCATTTACTT
ATACTGATCTATACTCTAAGACGAAAGTCTTGGTTTTAATCCACAACAACTTTCAGCAGT
GGATGTCTAG
>Otu218_Aphanomyces_sp_MH517683_89
ACCAAAAAACTATCCACGTGAATGTATTCTTTATAAGGTTTGTGCCGGGTTGTTTTTCGG
AACGACTGCAGGCTAGCCGAAGGGTCCGCAAGGAACCGATGTACTTTTTAATCCCTTTTT
TACACAATAAACTGAAATCTTAGCCATCAGAAATGATAGCTTGTAACAATATACAACTTT
CAACAGTGGATGTCTAG
>Otu219_Lagena_radicicola_KJ716869_93.627
ACCTAAAAACTTTCCACGTGAACCGTTTAATATTGTTTTGTGCTTTGCGGAAACGTAAAG
CTAAACGAAGGTCGAACCGAGTAGTACTTCGGTACAAAAGGATCCCGATGTATTTTTCAA
ACCCTTTTACTTATACTGAACTATACTCCGAAAACGAAAGTCTTTGGTTTTAATCAATAA
CAACTTTCAGCAGTGGATGTCTAG
>Otu220_Aphanomyces_raphani_MK513783_92.169
ACCAAAAAAAACCTCCACGTGAATGTATTCTTTATGAGGCTTGTGCTTTCGGGCTAGCCG
AAGGTTTCGAAAGGAACCGATGTAATTTTTAATCCCTTTTAAACAAATTACTGATAATCT
TAGCCATCAGAAATGATAGCTTGTAATTAAAATACAACTTTCAACAGTGGATGTCTAG
>Otu221_Saprolegnia_sp_KM033283_93.989
ACCAAAAAACACCCCACGTGAATGTACTCTGTATTAGGCTTTCATGCTCCTCGGAGCGGA
TCGCCGAAGGTTTCGTATCGAAACTGATGTACTTTTAAATCCCTTTTATATAATGACTGA
TCAAAAACTGCAGACAGAAATGTGTGCATTAAATTGAAATACAACTTTCAACAGTGGATG
TCTTG
>Otu222_Globisporangium_sp_KM047892_97.727
ACACCTAAAAAACTTTCCACGTGAACTGTCATGTAACGTTTCGCGCTTGCTGTGTGGGTC
AATGTATGTTGACTCGCTGGCAGCTGAACGAAGGTCGCATTGTGTGTGCCTGTGTGTGTT
GTTTGTTTTGTATTTCGGTACGAAGCGATCGCGCGCGGGTGTGCTTGCGGCTGACTTATT
TTTTCAAACCCCTTACCTAATAAACTGATCAATACTGTGAGAACGAAAGTTCTTGCTTTA
AACTAGATAACAACTTTCAGCAGTGGATGTCTAGGC
>Otu223_Saprolegnia_torulosa_KP189447_96.133
ACCAAAAAACACCCCACGTGAATGTATTCTGTATGAGGCTTGTGCTGCTCACCAGCGGCT
AGCCGAAGGTTTCGCAAGAAGCCGATGTCTATTTGAATCCTTTTAACATACTACTGATCA
AAACTGCAGACAGAAATGTGTGCATTCAATTGAAATACAACTATATCCAGTGGATGTCTA
G
>Otu224_Apodachlya_minima_HQ643126_81.773
ACCAAATAAAAACACCCCACGTGAATCTGTACTGTTTTGTTTTGTGTTCTCCTCGGAGAA
CTAAACGAAGGTTTTGAAAGAAACCGATGTACCTATTTAAACCCCTTATAAATTAAAAAC
TGATTAAATTAATTGCAGAAATGAAAATTTTTGCTCATAATTTAAATACAACTTTCAACA
GTGGATGTCTAG
>Otu225_Pythium_sp_JN863967_95.855
ACCAAAAAAACTTTCCACGTGAACCGTTGTAAATTAGTTCTGTGCCTTCCCTCGGGAGGG
CTGAACGAAGGTGAGCCGCTTAATTGTGGTTTACCGATGTACTTTCAAACCCCTTTACTA
AATACTGAACTATACTCCGAAAACGAAAGTCTTTGGTTTTAATCAATAACAACTTTCAGC
AGTGGATGTCTAG
>Otu226_Saprolegnia_sp_JQ974993_97.268
ACCAAAAAACACCCACGTGAATGTATTCTTTATTAGGCTTGCATACCTTTCGGGGTGAGC
TTGCCGAAGGTTTCGTAAGAGACCGATGTACTTTTAATCCCTTTTAACAAATAACTGATC
AAACATTGCAGACAGAAATGTGTGCATTTAATTGAAATACAACTCTGACCAGTGGATGTC
TAG
>Otu227_Aphanomyces_sp_MH517683_83.077
ACCAAAAAAATATCCACGTGAATGTATTCTTTATGAGGCTTGTGTCGTCAGTCTTTCGGG
ATTGGTGACTAGCCGAAGGTTTCGCAAGGAACCGATGATTTTTTATCCCTTTTACTTGAT
GTACTGATATTGAATAGCAATCAGAAATGGTTGCTTTAAATCATATACAACTTTCAACAG
CGGATGTCTAG
>Otu228_Globisporangium_aff_rostratum_MN306111_94.534
ACCAAAAAACTATCCACGTGAACCGTTAAACAACAGTCTAGTTGGCTTGTTTGTTGGGGA
GTTTGGGAAGAGCTTGGAGGTGTCTTCGGATATCTCTCGGCCTAGTACTGGACATTCTGG
CGAGCGAGTCGGCTAGCAACGAAGGTCGGGAGTTCGCTTGCGGACTGATGTGCGATTCTC
GCGTGTCGGGCCAACGGCTTGAGCAAACGGCTGATCTATTCCTTTCAAACCATACCTGAA
CTACTGATTATACTGTGGGGACGAAAGTCCTTGCTTTTATTTACAACAACTTTCAGCAGT
GGATGTCTAG
>Otu230_Saprolegnia_parasitica_MG597031_87.845
ACCAAAAAACACCCCACGTGAATGTACTCTTTATGAGGCTTTGTGCTGCCCTTGTGGCAG
CTAGCCGAAGGTTTCGCAAGAAGCCGATGTCAATTTGAATCCTTTTTAAAATACGACTGA
TCAAAAACTGCAGGCAGAAATGCATGCATTCAATTGAAATACAACTATATCCAGTGGATG
TCTAG
>Otu231_Saprolegnia_monoica_HQ643999_84.375
ACCAAAAAAAATCCACGTGAATGTATTCTGTATTAGGCTTTGTGCAGTGTCGAAAGGCGT
CTGCTAGCCGAAGGTTTCTTTATGGAGCCGATGTACTTTTAATCCCTTTTTACTTAATTA
CTGAAATAAAATTGCAGACAGAAATGTGTGCATTGAATTGAAATACAACTTTCAACAGTG
GATGTCTAG
>Otu232_Pythium_tracheiphilum_HQ643862_98.068
ACCAAAAAAACTTTCCACGTGAACCGTTAAAATTATGTTCTGTGCCTTCTCTCGGGAGGG
CTGAACGAAGGTGGACTGCGATGCAATTTCGGTTGTGTTGCGGGCTGCCGATGTATTTTT
CAAACCCATTAACTAATACTGATCTATACTCCTAAAACGAAAGTTTTTGGTTTTAATCCA
TAACAACTTTCAGCAGTGGATGTCTAG
>Otu233_Globisporangium_camurandrum_KU210729_92.759
ATTACCACGCCAAAAACTATCCACGTGAACCGTTAACCAAACAGAAAGGGTTGTCTTATT
GGATGCGACGTTTAGGAGATACTTCTAAACATTTCATCGAGTAGGGCGACTGTCGAAGGT
CGTGCGTTCGCCTATTGCGTAGCTTTTGTTGCGCTGTAAGCTTGAGCAAACGGCTGATTT
ATTCTTTTAAACCATACCTGAACCTACTGATTATACTGTGAGGACGAAAGTCCTTGCTTT
TACTAGATAACAACTTTCAGCAGTGGATGTCTAGGCTCGCAC
>Otu234_Aphanomyces_invadans_AF396684_93.407
ACCAAAAAAATACCCACGTGAATGTATTCTTTATAAGGCTTGTGCTGGAATTTATTCCGG
CTAGCCGAAGGTTTCGCAAGAAACCGATGTACTTTTAATCCCTTTAAATTAAATACTGAT
ACCTTAGCCATCAGAAATGATAGCTTGTAATTAAATACAACTTTCAACAGTGGATGTCTA
G
>Otu235_Aphanomyces_sp_MH517683_86.735
ACCAAAAAAATATCCACGTGAATGTATTCTTTATGAGGCTTGTGCTAGGCATCTTTCGGG
ATGTCGGGCTAGCCGAAGGTTTCGAAAGGAACCGATGAATTTTTAATCCCTTTTACACAA
TATACTGATTAAAATCGAGCAGTCCGAAACGATTGCTTTAAATTTTATACAACTTTCAAC
AGCGGATGTCTAG
>Otu236_Saprolegnia_sp_FJ794911_91.099
ACCAAAAAACATTCCACGTGAACGTATTCTGTATGAGGTTTGTGTTGTGTCGAAAGACTC
GGCTAGCCGAAGGTTTCTAAAACCGATGTATCTTTTAATCCCATATTTACACAATGACTG
AAACAAAACTGCAGACAGAAATGTGTGCATTGAACTGAAATACAACTTTCAACAGTGGAT
GTCTAG
>Otu237_Saprolegnia_parasitica_MG597031_87.845
ACCAAAAAACACCCCACGTGAATGTACTCTTTATGAGGCTTTGTGCTGCCCTTGTGGCAG
CTAGCCGAAGGTTTCGCAAGAAGCCGATGTCAATTTGAATCCTTTTTAAAAAATGACTGA
TCAAACATTGCAGACAGAAATGTGTGCATTTAATTGAAATACAACTCTGACCAGTGGATG
TCTAG
>Otu238_Pythium_sp_JN863967_95.337
ACCAAAAAAACTTTCCACGTGAACCGTTGTAAATTTGTTCTGTGCTTTCCCTCGGGAGAG
CTGAACGAAGGTGAGCCGCTTTATTGTGGCTTACCGATGTACTTTTAAACCCATTCTTAA
ATACTGAACTATACTCCAAGAACGAAAGTCTTTGGTTTTAATCCATAACAACTTTCAGCA
GTGGATGTCTAG
>Otu239_Lagena_radicicola_KJ716869_84.878
ACCTAAAAACTTTCCACGTGAATCGTTAATGTAGCTTTGTGCTTTGCGGAAACGCGAGGC
TAAGCGAAGGATTAGCTAAGTAGTACTTCGGTGCGAAACACTTTTCCGATGTATTTTCAA
CCCTTTTACATATACTGAACTATACTCTAGGACGAAAGTCTTAGTTTTAATCCATAACAA
CTTTCAGCAGTGGATGTCTAG
>Otu240_Saprolegnia_sp_KM047898_89.73
ACCAAAAAACACCCCACGTGAATGTACTCTGTATTAGGCTTTCATGCTCCTCGGAGCGAC
TAGCCGAAGGTTTCGTAAGAAACCGATGTATCTTTAATCCCTTTTAACTAATTACTGAAA
ATAATTGCAGGCAGAAATGTGTGCATGAAATTGAAATACAACTTTCAACAGTGGATGTCT
AG
>Otu241_Aphanomyces_stellatus_AY455774_86.528
ACCAAAAAACACCCCACGTGAATGTACTCTGTATTAGGCTTTCATGCTCCTCGGAGCGGA
TCGCCGAAGGTTTCGTTTGAAACCGATGTATTTTTAATCCCTTTTAAAACAATTAACTGA
TAAACTTAGCCATCAGAAATGATAGCTTGTAATTAAAATACAACTTTCAACAGTGGATGT
CTAG
>Otu242_Achlya_androgyna_KP006459_92.935
ACCAAAAAAAACCCACGTGAATGTACTCTTTTATTAGGCATGGCCGGTCCTCGGACGTAG
CTAGCCGAAGGTTTCGTATGAAACCGATGTCATTTCATCCCTTTTAATAAATGACTGATC
AAAAACTGCAGACAGAAATGTGTGCATTCAATTGAAATACAACTATATCCAGTGGATGTC
TAG
>Otu243_Pythium_dissotocum_KJ650553_96.842
ACCAAAAAACTTTCCACGTGAACCGTTGTAATTATGTTCTGTGCTTTTCTTCGGAAGAGC
TGAACGAAGGTGGGCTGCTTAATTGTAGTCTGCCGATGTACTTTTAAACCCATTACATTA
ATACTGAACTATACTCCGAAAACGAAAGTCTTTGGTTTTAATCAATAACAACTTTCAGCA
GTGGATGTCTAG
>Otu244_Pythium_volutum_KX266867_96.135
ACCAAAAAACTTTCCACGTGAACCGTTATAATTTTGTTTTGTGCCTTCTCTCGGGAGGGC
TGAACGAAGGTTGGCCGCATGTGTAGTTTATTCTGTATGTGCGGTCTTCCGATGTATTTT
TAAACCCTTTACTTAATACTGAACTATACTCCGAGAACGAAAGTTTTTGGTTTTAATCCA
TAACAACTTTCAGCAGTGGATGTCTAG
>Otu245_Aphanomyces_stellatus_AY455774_81.313
ACCAAAAAAACTTTCCACGTGAACGTATTCTTTATGAGGTTTTTTGTCGCCATTCTTCGG
AATGAGTGGGCTAACCGAAGGTTTCGCAAGAGACCGATGTACTTTTTAAATCCTTTACAT
AAATTACTGAAAAACTAGACAGTTAGAAATAACTGCTTTAAATTGAAATACAACTTTCAA
CAGCGGATGTCTAG
>Otu246_Lagenidium_sp_KT257379_79.92
ACCTAATAAAACTTTTCACGTGAATCTGTTCTACCAGTCTTTTGTGTCTCTCTAATCCGA
TTGAATTGCCTAATGGTGAGACGATTGGTGCATTGTAGACTAAGCGAAGGTTAATTTTGC
TGCTCTTTTAGAATGGCGAAGTTGGCTGATTTATTTTTCAAACCCATTACCTTAATACTG
ATTATACTCCGAGAACGAAAGTTCTTGGTTTTACTAGATAACAACTTTCAGCAGTGGATG
TCTAG
>Otu247_Phytopythium_sp_OP910310_90.8
ACCTAAAAATCTTTCCACGTGAACTGTTTTGTAATTTTGGGCTTCGCCTGCTGTGCTTTT
TTGCTTCCTTTTTTGGTTGTGAGGAGTGCGGCGGCTTGAGGCCATCAGGGGTGCGTTCGT
CGCGACGGTGTTTGCGCGAATGCGTCCTTTTGTCAACCCATTTCTTTTGAAAACTGATCA
TACTGTGGGGACGAAAGTCTCTGCTTTTAACTAGATAGCAACTTTCAGCAGTGGATGTCT
AG
>Otu248_Globisporangium_camurandrum_KU210729_95.172
ATTACCACGCCAAAAACTATCCACGTGAACCGTTAAACAAACAGAAAGGGTTGTCCTATT
TGATGCGATGTTTAGGAGATACTTCTAGGCATTTCATTGAGTAGGGCGACTGTCGAAGGT
CGGGAGTTCGCCTATTGCGTAGCTTTTGTTGCGCTGTAAGCTTGAGCAAACGGCTGATTT
ATTCTTTTAAACCATACCTGAACCTACTGATTATACTGTGAGGACGAAAGTCCTTGCTTT
TACTAGATAACAACTTTCAGCAGTGGATGTCTAGGCTCGCAC
>Otu249_Pythium_monospermum_AY598621_91.748
ACCAAAAAACTTTCCACGTGAACCGTTGTAATTATGTTCTGTGCTTTTCTTCGGAAGAGC
TGAACGAAGGTGAGCTGCTGTAATTAATTTTATAGTGGTTTACCGATGTACTTTCAAACC
CATTTACTAAATACTGAACTATACTCCGAAAACGAAAGCTTTTGGTTTTAATCAATAACA
ACTTTCAGCAGTGGATGTCTAG
>Otu250_Aphanomyces_sp_FJ794892_86.598
ACCAAAAAAATATCCACGTGAATGTATTCTTTATGAGGCTTCGCGTCTACTGTTCTTCGG
GACACGGACTAGCCGAAGGTTTCGCAAGAGACCGATGTTTTTTAATCCCTTTTACTTTAA
ATACTGATTATAAACTAGCAGTCAGAAATGGTTGCTTTTAATTGAAATACAACTTTCAAC
AGCGGATGTCTAG
>Otu251_Pythium_sp_JN863967_96.891
ACCAAAAAACTTTCCACGTGAACCGTTGTAAATTTGTTCTGTGCTTTCCCTCGGGAGAGC
TGAACGAAGGTGAGCCGCTTTATTGTGGCTTACCGATGTACTTTCAAACCCATTTACTAA
ATACTGAACTATACTCCAAGAACGAAAGTCTTTGGTTTTAATCCATAACAACTTTCAGCA
GTGGATGTCTAG
>Otu252_Pythium_aquatile_KU751864_100
ACCAAAAAAACTTTCCACGTGAACCGTTGTAACTATGTTCTGTGCGATCTCCTCGGAGAG
AGCTGAACGAAGGTGGGCTGCTTAATTGTAGTCTGCCGATGTACTTTTAAACCCATTACA
CTAATACTGAACTATACTCCAAAAACGAAAGTATTTGGTTTTAATCAATAACAACTTTCA
GCAGTGGATGTCTAG
>Otu253_Pythium_grandisporangium_AY598692_95.2
ACCTAAAAACTTTCCACGTGAACCGTTATAATTATGTTCTGTGCTTTGCTGCAGCTAAGC
TGTTTCTTTCGGGAGACGGCATGGCGGTGGTGAAGCTGAACGAAGGTTAGCTTAGTACGT
CTGCGGCTTCGGCTGTGAGCGGGACGGCTTTCCGATGTTTTTCAAACCCATTTACTAAAT
ACTGATCTATACTCCAAAGACGAAAGTTTTTGGTTTTAATCAATAACAACTTTCAGCAGT
GGATGTCTAG
>Otu254_Achlya_racemosa_KM061710_91.327
ACCAAAAAAATATCCACGTGAATGTATTCTTTATGAGGCTTGTGCTAGGCATCTTTCGGG
ATGTCGGGCTAGCCGAAGGTTTCGAAAGGAACCGATGAATTTTTAATCCCTTTTAAAACA
ATAACTGAACAATAATTGCAAACAGAAATGTGTGCATACAAATTGAAATACAACTTTCAA
CAGTGGATGTCTAG
>Otu255_Pythium_grandisporangium_AY598692_94.8
ACCTAAAAACTTTCCACGTGAACCGTTATAATTATGTTCTGTGCTTTGCTGTTGCTAAGC
TGTTTCTTTCGGGAGACGGCATGGCGGCGGTGGAGCTGAACGAAGGTTAGCTTAGTATGT
CTGCGGCTTCGGCTGTGAGCAGGACGGCTTTCCGATGTTTTTCAAACCTATTTACTAAAT
ACTGATCTATACTCCAAAGACGAAAGTTTTTGGTTTTAATTCATAACAACTTTCAGCAGT
GGATGTCTAG
>Otu256_Pythium_coloratum_KU211401_95.918
ACCAAAAAAACTTTCCACGTGAACCGTTGTAACTATGTTCTGTGCTCTCTTCTCGGAGAG
AGCTGAACGAAGGTGGGCTGCTTAATTGTAGTCTGCCGATGTACTTTTCAAACCCATTTA
CTTATACTGATCTATACTCCAAAAACGAAAGTTTATGGTTTTAATCAATAACAACTTTCA
GCAGTGGATGTCTAG
>Otu257_Globisporangium_sylvaticum_MN901119_100
ACCTAAAAAACTTTCCACGTGAACTGTCGTTATTTGTTGTGTGTCTGCGCGTTGCTGGCG
TGCGTTTGCTTACGCTTCGGTGTTTGCGAGTGCGTGCTGGCGGTGCGCGGACTGAACGAA
GGTCGTGTTGCTGTGTGCCTGCTGCACTGCTGACTTTGCATTGATTTGCATGGTCTTGGC
GGAGCGGCGGGTGCTGTGCGTGCGCGGCTGACTTACTTTTTCAAACCCCATACCTAACTT
ACTGATTATACTGTGAGAACGAAAGTTCTTGCTTTTAACTAGATAACAACTTTCAGCAGT
GGATGTCTAG
>Otu259_Saprolegnia_sp_DQ393524_92.973
ACCAAAAAACACCCCACGTGAATGTATTCTGTATGAGGCTTGTGCTGCTCACCAGCGGCT
AGCCGAAGGTTTCGCAAGAAGCCGATGTCTATTTGAATCCTTTTATTAAATGACTGATCA
AAAACTGCAGACAGAAATGTGTGCATTCAATTGAAATACAACTATATCCAGTGGATGTCT
AG
>Otu260_Achlya_sp_JQ974992_95.628
ACCAAAAAACACCCCACGTGAACGTACACTTTATGAGGTTCGCGCTGCCTTCGTGGCAGC
TAACCGAAGGCTTTGCAAGAAGCCGATGTCTATTTGAATCCTTTTTAACCAACTACTGAA
ACAAAACTGCAGACAGAAATGTGTGCATTTAATTGAAATACAACTTTCAACAGTGGATGT
CTAG
>Otu261_Saprolegnia_sp_KP189436_96.739
ACCAAAAAAACACCCACGTGAATGTATTCTTTATTAGGCTTGCATGCCCTTTGGGGTGAG
CTTGCCGAAGGTTTCGTAAGAGACCGATGTACTTTGAATCCCTTTTAAAAAATGACTGAT
CAAACATTGCAGACAGAAATGTGTGCATTTAATTGAAATACAACTTTCAACAGTGGATGT
CTAG
>Otu262_Globisporangium_buismaniae_AY598659_97.153
ACCACACCTAATAAACTTTCCACGTGAACCGTCAACCCAACCAGTTTAGCGTCATCTTGT
GTGCGTCTTTTCTCGATTGCTTTTTAATTAAATTGCGAGAGAGGGGAAACAAGCGCAATT
TAGACAGAACGAAGGTCGAGCTGTTTTTCTATTCGTAGTGAGACGGCTTGGCTGATTTAT
CCTTTTCAAACCCATTACCTAAATACTGATTATACTGTGAGGACGAAAGTCCTTGCTTTT
ACTAGATAGCAACTTTCAGCAGTGGATGTCTAGGCTCGC
>Otu263_Globisporangium_sp_FJ415946_90.511
GGATCATTACCACACCTAAAAAACTTTCCACGTGAACTGTCTTACTTAGTTTTGTGCTGT
TGCCGAGTATTTTGTACGCTTTTGTGTACAGAGTATTCTGTGACAGCTGAACGAAGGTTG
GTTGAGTGTTGTCTCTGCGTACTTTATTGTATGTGGGACGTACGCCGCCGGCTGACTTAT
TTTTTCAACCCCTTACTTTAACAACTGAACTATACTGTGAGAACGAAAGTTCTCGCTTTT
AACTAGATAACAACTTTCAGCAGTGGATGTCTAGGCTCGCACAACG
>Otu264_Peronospora_sp_MF784751_99.17
ACCTAAAAACTTTCCACGTGAACCGTATCAACCCAATAAATTGGGGGTTTAATTGGCGGC
TGCTGCTGGCATCTTTTTGCTGGCTGGCTACTGCTGAGCAAACCCTATCATCGTGAGCGT
TCTGACCTCGGTTGGAGCTAGTAGCTTGAATTTTAAACCCATTCTTAAATACTGAATATA
CTGTGGGGACGAAAGTCTCTGCTTTTAACTAGATAGCAACTTTCAGCAGTGGATGTCTAG
>Otu265_Aphanomyces_sp_FJ794892_82.653
ACCAAAAAAAATTTCCACGTGAATGTATTCTTTATTAGGTTTGTGTTTAGTTGTTCTTCG
GAATGGCTAGACTAACCGAAGGTTTCGCAAGAAGCCGATGTAACTTTAATTCCTTTACTT
AATTTACTGATAAAAAACAGCAGTCAGAAATGATTGCTTTAAATTTAAATACAACTTTCA
ACAGTGGATGTCTAG
>Otu266_Pythium_coloratum_KU211401_94.924
ACCAAAAAAACTTTCCACGTGAACCGTTGTAATTATGTTCTTGTGCTTTCCTTCGGGAAG
GCTGAACGAAGGTGAGCTGCTTAATTGTAGTTTGCCGATGTACTTTTAAACCCATTAAAC
TAATACTGAACTATACTCCGAAAACGAAAGTCTTTGGTTTTAATCAATAACAACTTTCAG
CAGTGGATGTCTAG
>Otu267_Achlya_racemosa_KM061710_92.021
ACCAAAAAAATATCCACGTGAATGTACTCTTGTATGAGGTTTGTGTCACTCTTCGGAGTG
ACTAGCCGAAGGTTTCGTAAGAAACCGATGTATTTTTTAATCCCTTTTAATAAATGACTG
ATCAAAAACTGCAGACAGAAATGTGTGCATTCAATTGAAATACAACTATATCCAGTGGAT
GTCTAG
>Otu268_Pythium_sp_KF420260_94.271
ACCAAAAAACTTTCCACGTGAACCGTTGTAACTATGTTCTGTGCTCTGCCTCGGCAGAGC
TGAACGAAGGTGGGCTGCTTAATTGTAGTCTGCCGATGTACTTTTAAACCCATTACTTAA
TACTGATCTATACTCCGAGAACGAAAGTTTTTGGTTTTAATCCATAACAACTTTCAGCAG
TGGATGTCTAG
>Otu269_Phytophthora_asparagi_MN545892_85.597
ACCTTAAAACTTTCCACGTGAACCGTTTCAACCTTTTATTGGGGGCCTGCTAGGCGGAGG
CGTGTTGACCTATTATAGGCTGATATGCTACTGCTAGGCGGGCTCCATCAAAGGCGATTG
TTTGGACTTTTGTCTGAGCAGTTGCTTTTTATTTTAAACCATTTCTAAATACTGAATATA
CTGTGGGGACGAAAGTCTCTGCTTTTAACTAGATAGCAACTTTCAGCAGTGGATGTCTAG
>Otu270_Phytopythium_sp_KX378944_91.561
ACCTAAAAATCTTTCCACGTGAACTGTTTTGTAATTTTGGGCTTCGCCTGCTGTGCTTTT
TTGCTTCCTTTTTTGGTTGTGAGGAGTGCGGCGGCTTGAGGCCATCAGGGTGCGCTTGCT
TGATTTTTGTATTGGAATCGGGCGAGTGCGCTCTTTGTCAACCCTTTCTTAAATACTGAA
CATACTGTGGGGACGAAAGTCTCTGCTTTTAACTAGATAGCAACTTTCAGCAGTGGATGT
CTAG
>Otu271_Peronospora_conglomerata_AY1982463_100
ACCTAAAATCTTTCCACGTGAACCGTATCAACCCAATACATTGGGGGTTAGCTTGGTGGT
GGCTGCTGGCATCTTTTTGCTGGCTGGCTGCTGCTGAGCAAGCCCTATCATGGCGATCGT
ACGGACTTCGGTCTGAACTAGTAGCTTCAATTGTAAACCCATTCTTAATTACTGAACATA
CTGTGGGGACGAAAGTCTCTGCTTTTAACTAGATAACAACTTTCAGCAGTGGATGTCTAG
>Otu272_Aphanomyces_sp_EU136623_87.5
ACCAAAAAATTATCCACGTGAATGTATTCTTTATGAGGCTTGTGTCTGACTCGCAAGAGT
TGGACTAGCAGAAGGTTTCGCAAGGAACCGATGTATTTTTAATCCCTTTTAAACCAAAAT
ACTGATTTCAACTTAGCCATCAGAAATGATTGCTTGTAATTTCTATACAACTTTCAACAG
TGGATGTCTAG
>Otu273_Globisporangium_attrantheridium_JQ898456_95.062
ACCTAAAAACTTTCCACGTGAACTGTCGTTATTTGTTGTGCGCTCTCTGCGGTGTCGGTG
GCGTCTGCTGGCTTTGTTGCTGGCGGGTGCGAGCCGGATGCGGAGGCTGAACGAAGGTCG
AGTTGCTTTGCTCTCGGCTGACTTATTTTTCAAACCCCTTTTTTACAAAATGACTGATCA
ATACTGTGAGAACGAAAGTTCTTGCTTTAAACTAGATAACAACTTTCAGCAGTGGATGTC
TAG
>Otu274_Phytopythium_sp_EF152508_91.102
ACCTAAAAATCTTTCCACGTGAATTGTTTTGCTGTAACGTTGGGCTTCGCCGTTGTTTTC
CTTTTCGCGAGAGAAGGGAGCGCGGTTGGAGGCCATCAGGGGTGCGTTCGTCGCGAACGT
GTTTGCGCGAATGCGTCCTTTTGTCAACCCATTCTTTAAATACTGAACATACTGTGGGGA
CGAAAGTCTCTGCTTTTAACTAGATAGCAACTTTCAGCAGTGGATGTCTAG
>Otu275_Pythium_coloratum_KU211401_89.34
ACCAAAAAAACTTTCCACGTGAACCGTTGTAACTATGTTCTGTGCTCTCTTCTCGGAGAG
AGCTGAACGAAGGTGGGCTGCTTAATTGTAGTCTGCCGATGTACTTTTAAACCCATTCTT
AATTACTGATATCTACTCTATGGATGAAAATCTATAGTTTGAAAAGAATAACAACTTTCA
GCAGTGGATGTCTAG
>Otu276_Pythium_coloratum_KU211401_95.897
ACCAAAAAAACTTTCCACGTGAACCGTTGTAAATTTGTTCTGTGCTTTCCCTCGGGAGAG
CTGAACGAAGGTGAGCTGCTTAATTGTAGTTTGCCGATGTACTTTTAAACCCATTAAACT
AATACTGAACTATACTCCGAAAACGAAAGTCTTTGGTTTTAATCAATAACAACTTTCAGC
AGTGGATGTCTAG
>Otu277_Paralagenidium_sp_MH375343_81.277
ACCAAAAACATTTTCCACGTGAACCGTTCTTTGATCTGTTTTGTACTGCTGCATTCTTTC
GGGTTTGCGGCGGTTAAACAATGCTTGCATGTGATTGATTCTGATTCGTTCGGAGTCTCA
CTGCAGGTGCCCTTTTTAAACCCCTTTAAACTACATTATATTCTGATTCCGATCGAGAAC
GAAAGTTCTTGGTTTAGACATTATAACAACTTTCAGCAGTGGATGTCTAG
>Otu278_Pythium_sp_JN863967_92.929
ACCAAAAAACTTTCCACGTGAACCGTTGTAAATTAGTTCTGTGCCTTCCCTCTTTTGGGA
GGGCTGAACGAAGGTGGGCTGCTTTATTGTGGCGTACCGATGTACTTTTCAAACCCATTT
ACTAAATACTGAACTATACTCCGAAAACGAAAGTCTTTGGTTTTAATCAATAACAACTTT
CAGCAGTGGATGTCTAG
>Otu279_Aphanomyces_sp_DQ861921_86.667
ACCAAAAAAATATCCACGTGAATGTATTCTTTATGAGGCTTGTGCTAGGCATCTTTCGGG
ATGTCGGGCTAGCCGAAGGTTTCGAAAGGAACCGATGTAATTTTAATCCCTTTTTATAAA
ATATGACTGAAACCCGTAGCATTCAGAAATGGATTGCTTGTAATTTATATACAACTTTCA
ACAGTGGATGTCTCG
>Otu280_Saprolegnia_sp_KP189436_96.757
ACCAAAAAACACCCCACGTGAATGTACTCTTTATTAGGCTTGCATGCCCTTTGGGGTGAG
CTTGCCGAAGGTTTCGTAAGAGACCGATGTACTTTGAATCCCTTTTAAAAAATGACTGAT
CAAACATTGCAGACAGAAATGTGTGCATTTAATTGAAATACAACTCTGACCAGTGGATGT
CTAG
>Otu281_Aphanomyces_stellatus_AY455774_85.279
ACCAAAAAACTATCCACGTGAATGTATTCTTTATGAGGTTTGTGCTGATTTATTCTTCGG
AATATTTTGGCTAGCCGAAGGTTTCGCAAGAGACCGATGTACTTTTAATCCCTTTTAACT
AATTACTGAAAATAATTGCAGGCAGAAATGTGTGCATGAAATTGAAATACAACTTTCAAC
AGTGGATGTCTAG
>Otu282_Pythium_oopapillum_KU209418_95.288
ACCAAAAAACTTTCCACGTGAACCGTTGTAACTATGTTCTGTGCTCTGTCTCGGCAGAGC
TGAACGAAGGTGGGCTGCTTAATTGTAGTCTGCCGATGTACTTTTAAACCCATTTACTAA
ATACTGAACTATACTCCGAAAACGAAAGCTTTTGGTTTTAATCAATAACAACTTTCAGCA
GTGGATGTCTAG
>Otu283_Saprolegnia_sp_KM033283_92.896
ACCAAAAAACACCCCACGTGAATGTACTCTGTATTAGGCTTTCATGCTCCTCGGAGCGGA
TCGCCGAAGGTTTCGTTTGAAACCGATGTATTTTTAATCCCTTTTAACATACTACTGATC
AAAACTGCAGACAGAAATGCCTGCATTAAATTGAAATACAACTTTCAACAGTGGATGTCT
AG
>Otu284_Pythium_monospermum_AY598621_91.748
ACCAAAAAACTTTCCACGTGAACCGTTGTAATTATGTTCTGTGCTTTTCTTCGGAAGAGC
TGAACGAAGGTGAGCTGCTGTAATTAATTTTATAGTGGTTTACCGATGTACTTTTAAACC
CATTAAACTAATACTGAACTATACTCCGAAAACGAAAGTCTTTGGTTTTAATCAATAACA
ACTTTCAGCAGTGGATGTCTAG
>Otu285_Apodachlya_brachynema_HQ643124_80.556
ACCAAAAAAAAAACCCCACGTGAAATTGTACTGTATTTGTTTTGTGTCTGAGTAAAATTA
GACTAAACGAAGGTGATTAGTGAAAACTATGAACCGATGTACTTTTAAACCCCTTTTAAT
TATTTTTAATCTGATATTTTATATTGCAATAATGAAAATTGTTGCTCTTAATTTAAAATA
CAACTTTCAACAGTGGATGTCTAG
>Otu286_Aphanomyces_stellatus_AY455774_88.144
ACCAAAAAAATATCCACGTGAATGTATTCTTTATGAGGCTTGTGCTAGGCATCTCTCGGG
ATGTCTGGCTAGCCGAAGGTTTCGCAAGAAACCGATGTACTTTTAATCCCTTTTAACTAA
TTACTGAAAATAATTGCAGGCAGAAATGTGTGCATGAAATTGAAATACAACTTTCAACAG
TGGATGTCTAG
>Otu287_Aphanomyces_stellatus_AY455774_88.718
ACCAAAAAAATATCCACGTGAATGTATTCTTTATGAGGCTTGCGTCTGCCGTTCTTCGGG
ATGGTGGACTAGCCGAAGGTTTCGAAAGGAACCGATGAATTTTTAATCCCTTTTAAACAA
ATTACTGATAATCTTAGCCATCAGAAATGATAGCTTGTAATTAAAATACAACTTTCAACA
GTGGATGTCTAG
>Otu288_Achlya_racemosa_KM061710_90
ACCAAAAAAATATCCACGTGAATGTACTCTGTATGAGGTTTTGTGTTGCTTTTCGGAGCG
ACTAACCGAAGGTTTCGTATCGAAACTGATGTACTTTTAAATCCCTTTTAACTAATTACT
GAAAATAATTGCAGGCAGAAATGTGTGCATGAAATTGAAATACAACTTTCAACAGTGGAT
GTCTAG
>Otu289_Leptolegnia_eccentrica_KT213553_91.099
ACCAAAAAAATTTCCACGTGAATGTACTCTGTATGAGGTTTTGTGTTGCTCCATTATGGA
GCGACTAGCCGAAGGTTTCGTAAGAAACCGATGTATCTTTAATCCCTTTTAACATACTAC
TGATCAAAACTGCAGACAGAAATGCCTGCATTAAATTGAAATACAACTTTCAACAGTGGA
TGTCTAG
>Otu290_Pythium_coloratum_KU211401_98.413
ACCATAAAACTTTCCACGTGAACCGTTACAATTATGTTCTGTGCTCTCTTCTCGGAGAGA
GCTGAACGAAGGTGGGCTGCTTAATTGTAGTCTGCCGATGTACTTTTAAACCCATTAAAC
TAATACTGAACTATACTCCGAAAACGAAAGTCTTTGGTTTTAATCAATAACAACTTTCAG
CAGTGGATGTCTAG
>Otu291_Aphanomyces_invadans_AF396684_78.238
ACCTAAAAAACTATCCACGTGAATGTACTCTCTATGAGATCCAGTGCTCGCTTCGGCTAG
AGCTGATCGAAGGTGTATCCGCAAGGATCACTGATGTAATTTTCAATCCCTTTTATTTAA
AAACTGAAATTAAACTAGCATCAGAAATGATAGCTTGTAATCAAATACAACTTTCAACAG
CGGATGTCTAG
>Otu292_Leptolegnia_eccentrica_KT213553_88.021
ACCAAAAAAATTTCCACGTGAATGTACTCTGTATGAGGTTTTGTGTTGCTCCATTATGGA
GCGACTAGCCGAAGGTTTCGTAAGAAACCGATGTATCTTTAATCCCTTTTAAACAAACTA
CTGATAAAAACTAGCATCAGAAATGTTGCTTGAAATTTAAATACAACTTTCAACAGCGGA
TGTCTAG
>Otu293_Saprolegnia_sp_JX535255_88.649
ACCAAAAAACACCCCACGTGAATGTACTCTTTATGAGGCTTTGTGCTGCCCTTGTGGCAG
CTAGCCGAAGGTTTCGTCAGAAACCGATGTATCTTTCATCCCTTTTAAACAACGACTGAT
CAAAAACTGCAGGCAGAAATGCATGCATTCAATTGAAATACAACTATATCCAGTGGATGT
CTAG
>Otu294_Pythium_sp_MK454539_93.333
ACCATAAAACTTTCCACGTGAACCGTTGTAATTATGTTCTGTGCTCTCTCTCGGGAGGGC
TGAACGAAGGTGGAGCCATTTGTTTGGATCTGCCGATGTACTTTTAAACCCATTAAACTA
ATACTGAACTATACTCCGAAAACGAAAGTCTTTGGTTTTAATCAATAACAACTTTCAGCA
GTGGATGTCTAG
>Otu295_Saprolegnia_parasitica_MG597031_91.111
ACCAAAAAACACCCCACGTGAATGTACTCTTTATGAGGCTTTGTGCTGCCCTTGTGGCAG
CTAGCCGAAGGTTTCGCAAGAAGCCGATGTCAATTTGAATCCTTTTTAAAATACGACTGA
TCAAAACTGCAGATAGAAATATCTGCATGCAATTGAAATACAACTATATCCAGTGGATGT
CTAG
>Otu296_Saprolegnia_anisospora_JQ974998_99.459
ACCAAAAAACACCCCACGTGAACGTATTCTGTATGAGGCTTGTGCTGCTTTTCGGAGCGG
CTAGCCGAAGGTTTCGCAAGAAACCGATGTATCTTTTAATCCCTTTTACTAAACGACTGA
TAAAAAACTGCAGACAGAAATGTGTGCATTAAATTTAAATACAACTTTCAACAGTGGATG
TCTAG
>Otu297_Achlya_racemosa_KM061710_89.362
ACCAAAAAAATATCCACGTGAATGTACTCTTGTATGAGGTTTGTGTCACTCTTCGGAGTG
ACTAGCCGAAGGTTTCGTAAGAAACCGATGTATTTTTTAATCCCTTTTAAACAAATTACT
GATAATCTTAGCCATCAGAAATGATAGCTTGTAATTAAAATACAACTTTCAACAGTGGAT
GTCTAG
>Otu298_Achlya_racemosa_KM061710_91.534
ACCAAAAAAAACCCCACGTGAATGTACTCTGTATTAGGCATTTTTCTCCTCGGAGTCGAT
TGCCGAAGGTTTCGTTAGAAACCGATGTATTTTTAATCCCTTTTAAAACAATAACTGAAC
AATAATTGCAAACAGAAATGTGTGCATACAAATTGAAATACAACTTTCAACAGTGGATGT
CTAG
>Otu299_Pythium_contiguanum_KU210844_95.361
ACCATAAAAACTTTCCACGTGAACCGTTATAATTATGTTCTGTGCTCTCCCTCGGGAGGG
CTGAACGAAGGTGGGCCGCTTTATTGTGGTCTGCCGATGTACTTTTCAAACCCATTTACT
AAATACTGAACTATACTCCGAGAACGAAAGTTTTTGGTTTTAATCCATAACAACTTTCAG
CAGTGGATGTCTAG
>Otu300_Lagenidium_sp_HQ111472_92.857
ACCTAAAAACTTTCCACGTGAATCGTTCAATATAGCTTTGTGCCGAGCGGAAACGCAAGG
CTGAACGAAGGTCGAGTGTAAAAGCTCTTCCGATGTATTTTTCAAACCCTTTTACTTAAT
ACTGAACTATACTCCGACGACGAAAGTCTTTGGTTTTAATCCATAACAACTTTCAGCAGT
GGATGTCTAG
>Otu301_Leptolegnia_eccentrica_KT213553_91.146
ACCAAAAAAATTTCCACGTGAATGTACTCTGTATGAGGTTTTGTGTTGCTCCATTATGGA
GCGACTAGCCGAAGGTTTCGTATCGAAACTGATGTACTTTTAAATCCCTTTTATATAATG
ACTGATCAAAAACTGCAGACAGAAATGTGTGCATTAAATTGAAATACAACTTTCAACAGT
GGATGTCTTG
>Otu302_Apodachlya_brachynema_HQ643124_82.464
ACCAAATAAAAAACTCATCCCACGTGAATTTGTACTGTTATGTTATATGTATAGTATTTT
CGGATACTATATTAAACGAAGGTTTTGAAAGAAACCGATGTACTTTTTTTAAACCCCTTT
ATTTTATTGTACTGATTAATTATATTGCAGAAATGAAAGTTTTTGCTCTTAATTTTAAAT
ACAACTTTCAACAGTGGATGTCTAG
>Otu303_Globisporangium_buismaniae_AY598659_99.64
CCACACCTAATAAATTTTCCACGTGAACCGTCAACCCAGCCAGTTTAGCGTCACTTTGTG
TGCGTCTTTTCTCGATTGCCGTTTTTAATGAAATGGCGAGAGAGGGGAAACAAGCGCAAT
TTAGACAGAACGAAGGTCGAGCTGTTTTTCTATTCGTAGTGAGACGGCTTGGCTGATTTA
TTCTTTTCAAACCCATTACCTAAATACTGATTATACTGTGAGGACGAAAGTCCTTGCTTT
TACTAGATAGCAACTTTCAGCAGTGGATGTCTAGGCTC
>Otu304_Lagena_radicicola_KJ716869_86.538
ACCTAAAAACTATCCACGTGAACCGTTTAATATTGTTTTGTGCTTTTGCGGAAACGTGAA
GCTAAACGAAGGTCGAGCAGAGTAACACTTCGGTGTAAAACGTTCTTCCGATGTATTTTT
CAAACCCTTTACTTATACTGATCTATACTCCAAAAACGAAAGTTTATGGTTTTAATCAAT
AACAACTTTCAGCAGTGGATGTCTAG
>Otu305_Pythium_sp_JN863967_93.814
ACCAAAAAACTTTCCACGTGAACCGTTGTAAATATGTTCTGTGCTCTCTCTCGGGAGGGC
TGAACGAAGGTGAGCTGCTTAATTGTGGCTTGCCGATGTACTTTTCAAACCCATTTACTT
AATACTGAACTATACTCCGAAAACGAAAGTCTTTGGTTTTAATCAATAACAACTTTCAGC
AGTGGATGTCTAG
>Otu306_Saprolegnia_sp_KM047898_81.313
ACCAAAAAAATATCCACGTGAATGTATTCTTTATGAGGTTTGTGTCGGGTTGTTCTTCGG
AACAGCTCGACTAGCCGAAGGTTTCGCAAGAAGCCGATGTATCTTTAATTCCTTTAAAAA
ATATACTGATTAAACTAGACAGTCAGAAATGATTGCTTGAAATTTAAATACAACTTTCAA
CAGCGGATGTCTAG
>Otu307_Phytopythium_litorale_HQ643386_90.272
ACCTAAAAATCTTTCCACGTGAATTGTTTTGCTGTACCTTTGGGCTTCGCCGTTGTCTTG
TTCTTTTGTAAGAGAAAGGGGGAGGCGCGGTTGGAGGCCATCAGGGGTGTGTTCGTCGCG
ACGGTGTTTGCGCGAATGCGTCCTTTTGTCAACCCATTTCTTTTGAAAACTGATCATACT
GTGGGGACGAAAGTCTCTGCTTTTAACTAGATAGCAACTTTCAGCAGTGGATGTCTAG
>Otu308_Saprolegnia_sp_KM033281_90.71
ACCAAAAAACACCCCACGTGAACGTACTCTGTATCAGGCTTTCGCTCCTCGGAGCGGTTG
CCGAAGGTTTCGTCAGAAACCGATGTATCTTTCATCCCTTTTAAAAAATGACTGATCAAA
CATTGCAGACAGAAATGTGTGCATTTAATTGAAATACAACTCTGACCAGTGGATGTCTAG
>Otu309_Pythium_oopapillum_KU209418_93.194
ACCAAAAAACTTTCCACGTGAACCGTTGTAAATATGTTCTGTGCTCTCTCTCGGGAGGGC
TGAACGAAGGTGAGCTGCTTAATTGTAGTTTGCCGATGTACTTTTAAACCCATTCTTAAA
TACTGAACTATACTCCAAGAACGAAAGTCTTTGGTTTTAATCCATAACAACTTTCAGCAG
TGGATGTCTAG
>Otu310_Pythium_aphanidermatum_MW486431_93.333
ACCAAAAAAACTTTCCACGTGAACCGTTGTAAATTTGTTCTGTGCTCTCTCTCGGGAGGG
CTGAACGAAGGTGGGCTGCTTAATTGTGGCGTACCGATGTACTTTTCAAACCCATTTACT
TATACTGATCTATACTCCAAAAACGAAAGTTTATGGTTTTAATCAATAACAACTTTCAGC
AGTGGATGTCTAG
>Otu311_Aphanomyces_stellatus_AY455774_82.741
ACCAAAAAAACTTTCCACGTGAACGTATTCTGTATGAGGTTTGTGCTATCCGTTCCTAGG
AATGGTTGGCTAGCCGAAGGTTTCGCAAGAGACCGATGTATCTTTAAATCCCTTTTACAT
AAAATACTGAAAAACTAGACGGTTAGAAATAACTGCTTGAAATTTAAATACAACTTTCAA
CAGCGGATGTCTAG
>Otu312_Pythium_coloratum_KU211401_95.385
ACCAAAAAACTTTCCACGTGAACCGTTGTAACTATGTTCTGTGCTCTGCCTCGGCAGAGC
TGAACGAAGGTGGGCTGCTTAATTGTAGTCTGCCGATGTACTTTTAAACCCATTAAACTA
ATACTGATCTATACTCCTAAAACGAAAGTTTTTGGTTTTAATCAATAACAACTTTCAGCA
GTGGATGTCTAG
>Otu313_Globisporangium_sp_MG799186_100
ACCAAAAACATCCATCCACGTGAACCGTTGAATTAAAGTTAAGCGCTTCGACGCTTTGTT
TTGTATGGCGTAAGATATCTTTGTGTATTTTGCAATGTGCGAAGCGAAGTGGACTTGGCA
TAACGAAGGTCGTGCGTCTCTACTTGTGTTGCATTGCAACCATTATGGAGGCGAATGGCT
GATTTATTCTTTCAAACCCTTTAAACTACTAAACTGATCATACTGTGAGGACGAAAGTCC
TTGCTTTTACTAGATAACAACTTTCAGCAGTGGATGTCTAG
>Otu314_Saprolegnia_sp_KP189436_93.085
ACCAAAAAACACCCCACGTGAATGTACTCTTTATGAGGCTTTGTGCTGCCCTTGTGGCAG
CTAGCCGAAGGTTTCGTAAGAGACCGATGTACTTTGAATCCCTTTTAAAAAATGACTGAT
CAAACATTGCAGACAGAAATGTGTGCATTTAATTGAAATACAACTCTGACCAGTGGATGT
CTAG
>Otu315_Globisporangium_sp_FJ660491_98.921
ACCAAAAATCCTTTCCACGTGAACTGTCTTACGAGATTCGCGCCGTGACGCGTGTTGGCG
CTGTGTGTGTATGTCTGTGTCTTCTTTCGGGGAGATGTGGATTGTGTGCGCATGGTGCTG
ACCGCGTGGGTCGGCTGATCGAAGGTCGCTTTGTGCTGTATAGTGCGGAGTGGCTGACTT
ATTCTTTCAAACCCATTACTCAATACTACTGATTCATACTGTGAGGACGAAAGTCTTTGC
TTTTACTAGATAACAACTTTCAGCAGTGGATGTCTAG
>Otu316_Lagenidium_sp_HQ111472_93.37
ACCTAAAAACTTTCCACGTGAACCGTTTAAATTTGTTTCGTGCCGAGCGGAAACGCAAGG
CTGAACGAAGGTCGAGTGTAAAAGCTCTTCCGATGTATTTTTCAAACCCTTTTACTTATA
CTGATTTTTACTCTAGGACGAAAGTCTTGGTTTTAATCCATAACAACTTTCAGCAGTGGA
TGTCTAG
>Otu317_Saprolegnia_anisospora_JQ974998_88.77
ACCAAAAAACACCCCACGTGAACGTACTCTGTATCAGGCTTTCGCTCCTCGGAGCGGTTG
CCGAAGGTTTCGTCAGAAACCGATGTATCTTTTAATCCCTTTAATACCTAATGACTGAAA
CAAAACTGCAGACAGAAATGTGTGCATTTAATTGAAATACAACTTTCAACAGTGGATGTC
TAG
>Otu318_Pythiopsis_intermedia_KP098348_94.086
ACCAAAAAATATCCACGTGAATGTACTCTGTATGAGGTTTTGTGTTGCTCTTCGGAGCGA
CTAACCGAAGGTTTCGAAAGAAACCGATGTACCTTTTAATCCCTTTTAAAAAATTACTGA
TCAAAAACTGCAGACAGAAATGTGTGCATTAAATTGAAATACAACTTTCAACAGTGGATG
TCTAG
>Otu319_Pythium_sulcatum_DQ528744_95.855
ACCAAAAAACTTTCCACGTGAACCGTTGTAATTATGTTTTGTGCCTTCCCTCGGGAGGGC
TAAACGAAGGTGGGCCGCTTTATTGTGGTCTGCCGATGTACTTTTCAAACCCATTTACTA
AATACTGAACTATACTCCGAAAACGAAAGCTTTTGGTTTTAATCAATAACAACTTTCAGC
AGTGGATGTCTAG
>Otu320_Aphanomyces_stellatus_AY455774_89.231
ACCAAAAAAATTTCCACGTGAATGTACTCTGTATGAGGTTTTGTGTTGCTCCATTATGGA
GCGACTAGCCGAAGGTTTCGTAAGAAACCGATGTATCTTTAATCCCTTTTAAAACAATTA
ACTGATAAACTTAGCCATCAGAAATGATAGCTTGTAATTAAAATACAACTTTCAACAGTG
GATGTCTAG
>Otu321_Elongisporangium_undulatum_AY436638_81.818
ACCAAAAAAAACTTTCCACGTGAACCTGTACTGTTATGTTTTGTGCTGCACGCAAGTGTG
GCTAAACGAAGGTTGCTTTCGAGTGACCGATGTACATTTTTAAACCCATTCTAAACCATA
CTGATTTATACTGTAAGGACGAAAGTCTTTGCTTTTAACTAGATAACAACTTTCAACAGT
GGATGTCTAG
>Otu322_Saprolegnia_sp_KM033283_91.848
ACCAAAAAAAACCCCACGTGAATGTACTCTGTATTAGGCATTTTTCTCCTCGGAGTCGAT
TGCCGAAGGTTTCGTTAGAAACCGATGTATTTTTAATCCCTTTTAATAAATGACTGATCA
AAAACTGCAGACAGAAATGTGTGCATACAAATTGAAATACAACTTTCAACAGTGGATGTC
TAG
>Otu323_Phytopythium_litorale_HQ643386_95.349
ACCTAAAAATCTTTCCACGTGAATTGTTTTGCTGTAACGTTGGGCTTCGCCGTTGTTTTC
CTTTTCGCGAGAGAAGGGAGCGCGGTTGGAGGCCATCAGGGGTGTGTTCGTCGCGGTTTG
TTTCTTTTGTTGGAACTTGCGCGCGGATGCGTCCTTTTGTCAACCCATTTTTTGAATGAA
AAACTGATCATACTGTGGGGACGAAAGTCTCTGCTTTTAACTAGATAGCAACTTTCAGCA
GTGGATGTCTAG
>Otu324_Saprolegnia_sp_KM033281_90.164
ACCAAAAAACACCCCACGTGAACGTACTCTGTATCAGGCTTTCGCTCCTCGGAGCGGTTG
CCGAAGGTTTCGTCAGAAACCGATGTATCTTTCATCCCTTTTAAACAACGACTGATCAAA
AACTGCAGGCAGAAATATTTGCATTCAATTGAAATACAACTTTCAACAGTGGATGTCTAG
>Otu325_Pythium_monospermum_AY598621_94.634
ACCAAAAAAAACTTTCCACGTGAACCGTTGTAATTATGTTCTTGTGCTTTCCTTCGGGAA
GGCTGAACGAAGGTGAGCCGCTTTATTTTTTGTATCGTGGCTTGCCGATGTACTTTTCAA
ACCCATTTACTTAATACTGAACTATACTCTAGGACGAAAGTCTTGGTTTTAATCCACAAC
AACTTTCAGCAGTGGATGTCTAG
>Otu326_Globisporangium_paddicum_AY598707_88.779
AAGGATCATTACCACACCTAAAAAACTTTCCACGTGAACTGTCTTACTTAGTTTTGCGCT
GCTGTGGGATATTCTGCGCACTTTTGTGTCGAGTATTCTGCAGCGGCTGAACGAAGGTTG
GTGGAGTGTTGTCTCCGCGTGCTTTGTTGTATGCGGGACGTACGCCGCCGGCTGACTTAT
TTTTTCAACCCCATACTTTAACAACTGAACTATACTGTGAGAACGAAAGTTCTCGCTTTT
AACTAGATAACAACTTTCAGCAGTGGATGTCTAGGCTCGCACAACGATG
>Otu327_Pythium_sp_JN863967_95.855
ACCAAAAAAACTTTCCACGTGAACCGTTGTAAATTTGTTCTGTGCTTTCCCTCGGGAGAG
CTGAACGAAGGTGAGCCGCTTTATTGTGGCTTACCGATGTACTTTCAAACCCATTTACTA
AATACTGAACTATACTCTAGGACGAAAGTCTTGGTTTTAATCCACAACAACTTTCAGCAG
TGGATGTCTAG
>Otu328_Achlya_sp_KM061712_96.685
ACCAAAAAAAATCCACGTGAACGTACTCTGTATTAGGATCGTACTGCTCCTTGTGGGCAG
TTATCCGAAGGTTTCGAAAGAGACCGATGTCTATTTAATCCCTTTTAAATTATATCTGAT
CAACATTGCAGACAGAAATGTGTGCATTCAATTGAAATACAACTATATCCAGTGGATGTC
TAG
>Otu329_Pythium_sp_KF420260_96.875
ACCAAAAAACTTTCCACGTGAACCGTTGTAAATATGTTCTGTGTCTTCTCTCGGGAGGAC
TGAACGAAGGTGGGCTGCTTAATTGTAGTCTGCCGATGTACTTTTAAACCCATTACATTA
ATACTGAACTATACTCCGAAAACGAAAGTCTTTGGTTTTAATCAATAACAACTTTCAGCA
GTGGATGTCTAG
>Otu330_Pythium_grandisporangium_KT823948_81.224
ACCTAAAAACTTTCCACGTGAACCGTTGCAACTTTGTTCTGTGCTTCGTCACTGTAGTGA
TGGCTCTTTCGGGAGCTGACACGGCGGTGGCTTGAGGCTGAGCGAAGGTAGGCTTAGTAC
GTTGGTGGCTTCGGCAACCGATTGGAATAGCTTACCGATGTTTCTTTCAAACCATTACTT
AATACTGAACTATACTCCGAAAACGAAAGTCTTTGGTTTTAATCAATAACAACTTTCAGC
AGTGGATGTCTAG
>Otu331_Saprolegnia_sp_FJ794900_99.468
ACCAAATAAACTATCCACGTGAACGTATACTTATATTGGGTTTGTGTTGCTCCTTTGGGA
GTGACTAACCGAAGGTTTCGAAAGGAACCGATGCACTTTGAATCCCTTTTACTTTATGTC
TGAACCAATTCGGCATACAGAAATGTGTGCTTACAATTGACATACAACTTTCAACAGTGG
ATGTCTTG
>Otu332_Saprolegnia_sp_KP189436_92.391
ACCAAAAAAACACCCACGTGAATGTATTCTTTATTAGGCTTGCATGCCCTTTGGGGTGAG
CTTGCCGAAGGTTTCGTAAGAGACCGATGTACTTTGAATCCCTTTTAAAATACGACTGAT
CAAAACTGCAGATAGAAATATTTGCATTCAATTGAAATACAACTTTCAACAGTGGATGTC
TAG
>Otu333_Saprolegnia_sp_KM033283_96.175
ACCAAAAAAACCCCACGTGAATGTACTCTGTATTAGGCTTTCTGCTCTTCGGAGCGGGTT
GCCGAAGGTTTCGTTAGAAACCGATGTATTTTTAATCCCTTTTAATAAATGACTGATCAA
AAACTGCAGACAGAAATGTGTGCATTCAATTGAAATACAACTATATCCAGTGGATGTCTA
G
>Otu334_Pythium_monospermum_AY598621_93.596
ACCAAAAAACTTTCCACGTGAACCGTTGTAAATATGTTCTGTGCTCTCTCTCGGGAGGGC
TGAACGAAGGTGAGCTGCGATTTATTTTGTGGCTTGCCGATGTACTTTTCAAACCCATTT
ACTTAATACTGAACTATACTCCGAAAACGAAAGTCTTTGGTTTTAATCAATAACAACTTT
CAGCAGTGGATGTCTAG
>Otu335_Pythium_monospermum_AY598621_94.089
ACCAAAAAAACTTTCCACGTGAACCGTTGTAATTATGTTCTTATGCTTTCCTTCGGGAAG
GCTGAACGAAGGTGAGCTGCGATTTATTTTGTGGCTTACCGATGTACTTTCAAACCCATT
TACTAAATACTGAACTATACTCCGAAAACGAAAGCTTTTGGTTTTAATCAATAACAACTT
TCAGCAGTGGATGTCTAG
>Otu336_Pythium_sp_MK454539_94.764
ACCAAAAAAACTTTCCACGTGAACCGTTGTAACTATGTTCTGTGCTCTCCCTCGGGAGGG
CTGAACGAAGGTGGAGCCATTTGTTTGGATCTGCCGATGTACTTTTAAACCCCTTACCTA
AATACTGAACTATACTCCGAGAACGAAAGTTTTTGGTTTTAATCCATAACAACTTTCAGC
AGTGGATGTCCAG
>Otu337_Lagena_radicicola_KJ716869_89.216
ACCTAAAAACTTTCCACGTGAACCGTTTAATATTGTTTTGTGCTTTGCGGAAACGTAAGG
CTAAACGAAGGGAGAGCATAGTAGCGTTTCGGTGCCAATTGCTTTTCCGATGTATTTTTC
AAACCCTTTACTTATACTGAACTATACTCCAGGACGAAAGTCTTGGTTTTAATCCTAAAC
AACTTTCAGCAGTGGATGTCTAG
>Otu338_Phytopythium_sp_KC602494_89.151
ACCTAAAAATCTTTCCACGTGAATTGTTTGTTGCAATGTTGGGTCTCGCTGGGCGTTTAG
TTATCTATTCGCTCGGTTGGAGGCCATCAGGGCGTGTCGTTCTTGTGACGTTCGCTCTTT
TTGTAAACCCATTTAAATTGAAACTGATTATACTGTGGGGACGAAAGTCTCTGCTTTTAA
CTAGATAGCAACTTTCAGCAGTGGATGTCTAG
>Otu339_Halophytophthora_exoprolifera_KT455402_99.265
GGAAGGATCATTACCACACCTAAAATCTTTCCACGTGAACTGTTTTGCTGTTTTTGTTGG
GGCTGTTCTGTTCTGTTGTGCTGCTTTTTTGCGGTGGGGCGGGGCGGTTTGGCCTATCAA
CTGGGTTGTTGTGTGAGGGGAGCTAGCCTTTGTGGCGGGTACCTGTTGCGTGGCGCCTGG
TTTGTTTTAAACCCATTTGAAATGACTGATTTATATTGCGGGGGAGAAATCCTTTGCTCT
TAACTAGATACAACTTTCAGCAGTGGATGTCTAGGCTCGCACACCGATGA
>Otu340_Lagenidium_sp_KT257379_81.633
ACCATAAAAAACTTTCCATGTGAACCGTTCTACACGTTTGTACTTCGCTGAGGCTGCTGA
CTTGCTTTCGGGTGAGATGGCGGACGACGCTTGAGGTATACGAAGGTTGGCTTTGTTGTC
TTTATTGATGACGAGGCTAGCTGATGAACTTTCAAACCCCTTACCTAATTACTGATTTAT
ACTCCGAGAACGAAAGTTCTTGGTTTTATTAGACAACAACTTTCAGCAGTGGATGTCTAG
>Otu341_Pythium_coloratum_KU211401_96.429
ACCAAAAAAACTTTCCACGTGAACCGTTGTAACTATGTTCTGTGCTCTCTTCTCGGAGAG
AGCTGAACGAAGGTGGGCTGCTTAATTGTAGTCTGCCGATGTACTTTCAAACCCCTTTAC
TAAATACTGAACTATACTCCGAAAACGAAAGCTTTTGGTTTTAATCAATAACAACTTTCA
GCAGTGGATGTCTAG
>Otu342_Phytopythium_montanum_HQ643389_89.344
ACCTAAAAATCTTTCCACGTGAATTGTTTTGCTGTAACGTTGGGCTTCGCCGTTGTTTTC
CTTTTCGCGAGAGAAGGGAGCGCGGTTGGAGGCCATCAGGGTGCGCTTGCTTGATTTTTG
TATTGGAATCGGGCGAGTGCGCTCTTTGTCAACCCATTTCTTTTGAAACTGATTATACTG
TGGGGACGAAAGTCTCTGCTTTTAACTAGATAGCAACTTTCAGCAGTGGATGTCTAG
>Otu343_Globisporangium_attrantheridium_JQ898456_95.021
ACCTAAAAACTTTCCACGTGAACTGTCGTTATTTGTTGTGCGCTCTCTGCGGTGTCGGTG
GCGTCTGCTGGCTTTGTTGCTGGCGGGTGCGAGCCGGATGCGGAGGCTGAACGAAGGTCG
AGTTGCTTTGCTCTCGGCTGACTTATTTTTTCAACCCCTTACTTTAACAACTGAACTATA
CTGTGAGAACGAAAGTTCTCGCTTTTAACTAGATAACAACTTTCAGCAGTGGATGTCTAG
>Otu344_Pythium_coloratum_KU211401_95.385
ACCAAAAAAACTTTCCACGTGAACCGTTGTAAATTTGTTCTGTGCTCTCTCTCGGGAGGG
CTGAACGAAGGTGGGCTGCTTAATTGTGGCGTACCGATGTACTTTTAAACCCATTAAACT
AATACTGAACTATACTCCGAAAACGAAAGTCTTTGGTTTTAATCAATAACAACTTTCAGC
AGTGGATGTCTAG
>Otu345_Lagenidium_sp_HQ111472_93.333
ACCTAAAAACTTTCCACGTGAACCGTATCAATTTGTTTCGTGCCGAGCGGAAACGCAAGG
CTGAACGAAGGTTGAGTGAAAACTCTTCCGATGTATTTTTAAACCCTTTTACTTAATACT
GAACTATACTCCGAAAACGAAAGTCTTTGGTTTTAATCAATAACAACTTTCAGCAGTGGA
TGTCTAG
>Otu346_Pythium_sp_KX378879_87.047
ACCTAAAAACAATCCACGTGAACCGTTGCACATAGTTCTGTGTTTTTATTTCGATAAAGA
CTGAACGAAGGTGGTCGTAAGACTACCGATGTACTTTTAAACCCATTAAACTAATACTGA
ACTATACTCCGAAAACGAAAGTCTTTGGTTTTAATCAATAACAACTTTCAGCAGTGGATG
TCTAG
>Otu347_Pythium_sp_KF420260_95.312
ACCAAAAAACTTTCCACGTGAACCGTTGTAAATATGTTCTGTGCTCTCTCTCGGGAGGGC
TGAACGAAGGTGAGCTGCTTAATTGTAGTTTGCCGATGTACTTTTAAACCCATTACTTAA
TACTGATCTATACTCCGAGAACGAAAGTTTTTGGTTTTAATCCATAACAACTTTCAGCAG
TGGATGTCTAG
>Otu348_Pythium_chondricola_AY598620_95.939
ACCAAAAAAACTTTCCACGTGAACCGTTGTAACTATGTTCTGTGCTCTCTTCTCGGAGAG
AGCTGAACGAAGGTGAGCTGCTGTTATGGTGGCTTGCCGATGTACATTTCAAACCCATTA
CTTTAATACTGAACTATACTCCAAAAACGAAAGTCTTTGGTTTTAATCAATAACAACTTT
CAGCAGTGGATGTCTAG
>Otu349_Pythium_coloratum_KU211401_96.41
ACCAAAAAAACTTTCCACGTGAACCGTTGTAACTATGTTCTGTGCTCTCTTCTCGGAGAG
AGCTGAACGAAGGTGGGCTGCTTAATTGTAGTCTGCCGATGTACTTTTAAACCCATTAAA
CTAATACTGAACTATACTCTAGGACGAAAGTCTTGGTTTTAATCCACAACAACTTTCAGC
AGTGGATGTCTAG
>Otu350_Pythium_catenulatum_HM134860_97.99
TCCATAAAAACTTTCCACGTGAACCGTTACAATTATGTTCTGTGCTCTCTCTCGGGAGGG
CTGAACGAAGGTGGAGCTGCATGTCAAAGTGCGGTTTCTGCCGATGTACTTTTAAACCCA
TTACACTAATACTGAACTATACTCCGAAAACGAAAGCTTTTGGTTTTAATCAATAACAAC
TTTCAGCAGTGGATGTCTAG
>Otu351_Phragmosporangium_uniseriatum_KT213554_87.302
ACCAAAAAAATTACCCACGTGAATGTATTCTTTATGAGGTTTGTGTCTTCTTTTCGGAGA
GGACTAGCCGAAGGTTTCGAAAGAAACCGATGTACTTTTAATCCCTTTTAATTTATATAC
TGAAAACTTAGACAATCAGAAATGATTGCTTGTAATTTAAATACAACTTTCAACAGCGGA
TGTCTAG
>Otu352_Saprolegnia_sp_KM033283_94.536
ACCAAAAAAACCCCACGTGAATGTACTCTGTATTAGGCCTTCTGCTCTTCGGAGCGGTTT
GCCGAAGGTTTCTTTTGAGACCGATGTATCTTTAATCCCTTTTATTAAATGACTGATCAA
AAACTGCAGACAGAAATGTGTGCATTAAATTGAAATACAACTATATCCAGTGGATGTCTA
G
>Otu353_Lagena_radicicola_KJ716869_99.01
ACCTAAAAACTTTCCACGTGAACCGTTTAATATTGTTTTGTGCTTTGCGGAAACGTAGAG
CTAAACGAAGGTCGAACCGAGTAGTACTTAGGTACAAAAGGCTCCCGATGTATTTTTCAA
ACCCTTTTAATTATACTGAACTATACTCTAGAACGAAAGTCTTGGTTTTAATCCTAAACA
ACTTTCAGCAGTGGATGTCTAG
>Otu354_Pythium_volutum_KX266867_87.5
ACCAAAAAACTTTCCACGTGAACCGTTGTAACTATGTTCTGTGCTCTGTCTCGGCAGAGC
TGAACGAAGGTGGGCTGCTGTAATTAATTTTATAGTGGTTTACCGATGTACTTTTAAACC
CATTCTTAAATACTGAACTATACTCCAAGAACGAAAGTCTTTGGTTTTAATCCATAACAA
CTTTCAGCAGTGGATGTCTAG
>Otu355_Achlya_sp_JQ974992_93.989
ACCAAAAAACACCCCACGTGAACGTACACTTTATGAGGTTCGCGCTGCCTTCGTGGCAGC
TAACCGAAGGCTTTGCAAGAAGCCGATGTCTATTTGAATCCTTTTCAACCAACTACTGAT
CAAAAACTGCAGACAGAAATGTGTGCATTCAATTGAAATACAACTATATCCAGTGGATGT
CTAG
>Otu356_Pythium_coloratum_KU211401_93.878
ACCAAAAAAACTTTCCACGTGAACCGTTGTAACTATGTTCTGTGCTCTCTTCTCGGAGAG
AGCTGAACGAAGGTGGGCTGCTTAATTGTAGTCTGCCGATGTACTTTTAAACCCATTAAA
CTAATACTGAACATACTGTGGGGACGAAAGTCTCTGCTTTTAACTAGATAGCAACTTTCA
GCAGTGGATGTCTAG
>Otu357_Aphanomyces_sp_MH517683_90.256
ACCAAAAAAATATCCACGTGAATGTATTCTTTATGAGGCTTGTGCTAGGCATCTTTCGGG
ATGTCGGGCTAGCCGAAGGTTTCGAAAGGAACCGATGAATTTTTAATCCCTTTAAACAAA
ATACTGATAAAATCTAGCCGTCAGAAATGATAGCTTTAAATTAAAATACAACTTTCAACA
GTGGATGTCTAG
>Otu358_Paralagenidium_sp_MH375343_87.879
ACCAAAAAAACTTTCCACGTGAACCGTTCTCTGTATGGTTTTGTACCGGCTCGTCTTCGG
GCTTGCAGCTGGTTAAGCAATGCTTGTGTTGATTGATTTGGCTTCGGTCGAGTCTCCGCA
AGTGCCCTTTTTAAACCCCTTTATACCTAAATAACTGATTTATACTCCGAGAACGAAAGT
TCTTGGTTTTAACTAGATAACAACTTTCAGCAGTGGATGTCTAG
>Otu359_Pythium_coloratum_KU211401_96.939
ACCAAAAAAACTTTCCACGTGAACCGTTGTAACTATGTTCTGTGCTCTCTCTCGGGAGAG
CTGAACGAAGGTGGGCTGCTTAATTGTAGTCTGCCGATGTACTTTTCAAACCCATTTACT
TAATACTGAACTATACTCCGAAAACGAAAGTCTTTGGTTTTAATCAATAACAACTTTCAG
CAGTGGATGTCTAG
>Otu360_Pythiopsis_intermedia_KP098348_91.398
ACCAAAAAAATATCCACGTGAATGTACTCTGTATGAGGTTTTGTGTTGCTCTTCGGAGCG
ACTAACCGAAGGTTTCGAAAGAAACCGATGTACCTTTTAATCCCTTTTAAAAAATTACTG
ATCAAAAACTGCAGACAGAAATGTGTGCATTAAATTGAAATACAACTATATCCAGTGGAT
GTCTAG
>Otu361_Globisporangium_intermedium_MF446840_80.645
ACCTAAAAAACTTTCCACGTGAACTGTTCAAGCAATGTTTTGTGCTTCGTTTTGACTGTG
TTTTTTCTTCGGAGAAAGTACGGGAAAAGCTTGAGGCTGAACGAAGGTTGATTTGCACCT
TGGTGTGAATTAGCTGATATATTTTTTAAACCCATTACCTAATTACTGATTTATACTGTG
AGAACGAAAGTTCTTGCTTTTAACTAGATAACAACTTTCAGCAGTGGATGTCTAG
>Otu362_Lagenidium_sp_KC741468_94.348
ACCTAAAAAACTTTTCACGTGAACCGTTCTATTAGTTTTGTGCTTCTGCTGTGACTACTA
ATCTGCCTTAGGTAGACTGGTAGACTTTGCGGAAGCTGAACGAAGGTTGATTTTGGCGTA
AGCTAGAGTCAGCTGATGAACTTTTAAACCCTTACCTAATTACTGATAAATACTCTAGGA
ACGAAAGTTCTTAGTTTTAAAGACAACAACTTTCAGCAGTGGATGTCTAG
>Otu363_Pythium_coloratum_KU211401_95.897
ACCAAAAAAACTTTCCACGTGAACCGTTGTAACTATGTTCTGTGCTCTCTTCTCGGAGAG
AGCTGAACGAAGGTGGGCTGCTTTATTGTAGTCTGCCGATGTATTTTAAACCCATTACTT
AATACTGATCTATACTCCGAAACGAAAGTTTTTGGTTTTAATCAATAACAACTTTCAGCA
GTGGATGTCTAG
>Otu364_Saprolegnia_torulosa_KP189447_93.989
ACCAAAAAACACCCCACGTGAATGTACTCTGTATTAGGCTTTCATGCTCCTCGGAGCGGA
TCGCCGAAGGTTTCGCAAGAAGCCGATGTCTATTTGAATCCTTTTAACATACTACTGATC
AAAACTGCAGACAGAAATGCCTGCATTAAATTGAAATACAACTTTCAACAGTGGATGTCT
AG
>Otu365_Pythium_monospermum_AY598621_93.103
ACCAAAAAAACTTTCCACGTGAACCGTTGTAATTATGTTCTTGTGCTTTCCTTCGGGAAG
GCTGAACGAAGGTGAGCTGCGATTTATTTTGTGGCTTGCCGATGTACTTTTCAAACCCAT
TTACTTATACTGAACTATACTCTAGGACGAAAGTCTTGGTTTTAATCCACAACAACTTTC
AGCAGTGGATGTCTAG
>Otu366_Globisporangium_barbulae_LC028389_90.04
CCACACCTAAAAAACTTTCCACGTGAACTGTCTTACTTAGTTTTGTGTTGCTGCCGGATG
TTCTGCACGCATCTTTTTGTGTGTCTGCAGCGTATTCGGTAGCAGCTGAACGAAGGTTGG
TTGAGTGTTGTCTCTGCGTGCTTGATTGCATGCGGGACGTACGCCGCCGGCTGACTTATT
TTTTCAACCCCATTACTTGAACAACTGAAGAATACTGTGAGAACGAAAGTTCTCGCTTTG
AACTAGATAACAACTTTCAGCAGTGGATGTCTAGGCTC
>Otu367_Saprolegnia_sp_KM033283_94.022
ACCAAAAAACACCCCACGTGAATGTACTCTGTATTAGGCTTTCATGCTCCTCGGAGCGGA
TCGCCGAAGGTTTCGTTTGAAACCGATGTATTTTTAATCCCTTTTAAATAAATTCTGATC
AAAACTGCAGACAGAAATGTGTGCATTCAATTGAAATACAACTTTCAACAGTGGATGTCT
AG
>Otu368_Saprolegnia_sp_KM033283_88.172
ACCAAAAAACACCCCACGTGAATGTACTCTGTATTAGGCTTTCATGCTCCTCGGAGCGGA
TCGCCGAAGGTTTCGTTTGAAACCGATGTATTTTTAATCCCTTTAAAAAATAAACTGATT
AAACTAGACAGTCAGAAATGATTGCTTGAAATTTAAATACAACTTTCAACAGCGGATGTC
TAG
>Otu369_Aphanomyces_sp_FJ794892_82.143
ACCAAAAACAATACCCACGTGAATGTATTCTTTATGAGGCTTGTGTCTTGTTGTTCCTCG
GAATGGCTCGACTAGCCGAAGGTTTCGCAAGAAACCGATGTATCTTTAATTCCTTTTAAA
TAACTTACTGAAAATACAAGCAGTCAGAAATGGCCGCTGTAAATCATATACAACTTTCAG
CAGCGGATGTCTAG
>Otu371_Elongisporangium_undulatum_AY436638_80.851
ACCAAAAAAAACTTTCCACGTGAACCTGTACTGTTATGTTTTGTGCTGCACGCAAGTGCG
GCTAAACGAAGGCTTGCTTTCGAGCGAGCTGATGTACACTTTTCAAACCCATTCTAAACC
ATACTGATTTATACTGTAAGGACGAAAGTCTTTGCTTTTAACTAGATAACAACTTTCAAC
AGTGGATGTCTAG
>Otu372_Aphanomyces_stellatus_AY455774_83.249
ACCAAAAAAAATATCCACGTGAATGTATTCTTTATTAGGTTTGTGCCGGCCATTTATTTG
GTGCAGGCTAGCAGAAGGTTCAGAAATGAACCGATGTACTTTTAATCCCTTTTACTTAAT
ATACTGATTTTAAATTAGCAGTCAGAAATGGTTGCTTTCAATTTAAATACAACTTTCAAC
AGCGGATGTCTAG
>Otu373_Pythium_coloratum_KU211401_96.939
ACCAAAAAAACTTTCCACGTGAACCGTTGTAACTATGTTCTGTGCTCTCTTCTCGGAGAG
AGCTGAACGAAGGTGGGCTGCTTAATTGTAGTCTGCCGATGTACATTTCAAACCCATTAC
TTTAATACTGAACTATACTCCAAAAACGAAAGTCTTTGGTTTTAATCAATAACAACTTTC
AGCAGTGGATGTCTAG
>Otu374_Pythium_monospermum_AY598621_89.806
ACCAAAAAAACTTTCCACGTGAACCGTTGTAAATTTGTTCTGTGCTTTCCCTCGGGAGAG
CTGAACGAAGGTGAGCTGCTGTAATTAATTTTATAGTGGTTTACCGATGTACTTTTAAAC
CCATTCTTAAATACTGAACTATACTCCAAGAACGAAAGTCTTTGGTTTTAATCCATAACA
ACTTTCAGCAGTGGATGTCTAG
>Otu375_Saprolegnia_sp_KM033283_95.628
ACCAAAAAAATTTCCACGTGAATGTACTCTGTATGAGGTTTTCATGCTCCTCGGAGCGGA
TCGCCGAAGGTTTCGTTTGAAACCGATGTATTTTTAATCCCTTTTATTAAATGACTGATC
AAAAACTGCAGACAGAAATGTGTGCATTCAATTGAAATACAACTATATCCAGTGGATGTC
TAG
>Otu376_Saprolegnia_sp_KM033283_95.628
ACCAAAAAACACCCCACGTGAATGTACTCTGTATTAGGCTTTCATGCTCCTCGGAGCGGA
TCGCCGAAGGTTTCATTTGAGACCGATGTATTTTTAATCCCTTTTACTAAATGACTGATC
AAAAACTGCAGACAGAAATGTGTGCATTCAATTGAAATACAACTTTAATCAGTGGATGTC
TAG
>Otu377_Pythium_sp_JN863967_95.361
ACCAAAAAAACTTTCCACGTGAACCGTTGTAATTATGTTCTTATGCTTTCCTTCGGGAAG
GCTGAACGAAGGTGAGCCGCTTTATTGTGGCTTACCGATGTACTTTCAAACCCATTTACT
AAATACTGAACTATACTCCGAAAACGAAAGTCTTTGGTTTTAATCAATAACAACTTTCAG
CAGTGGATGTCTAG
>Otu378_Myzocytiopsis_subuliformis_KT257367_94.118
ACCTAATAAAACTTTCCACGTGAACCTGTTCAAATACGTTCTTGGGCTTTGCTAATTTTA
ATGTTTTGTTTTTCGACAACTCATTAAATGACGCTTGAAGCTGAACGAAGGCTAATTTAG
TCATATGACTATTTTTGCTGATGTACTTTTAAACCCTTTTAACTATTTACTGATTATACT
CTAGGGACGAAAGTTCTTAGTTTTAATAGACAACAACTTTCAGCAGTGGATGTCTAG
>Otu379_Pythiopsis_intermedia_KP098348_90.811
ACCAAAAAAATATCCACGTGAATGTACTCTGTATGAGGTTTTGTGTTGCTTTTCGGAGCG
ACTAACCGAAGGTTTCGTTTGAAACCGATGTATTTTTAATCCCTTTTATTAAATGACTGA
TCAAAAACTGCAGACAGAAATGTGTGCATTCAATTGAAATACAACTATATCCAGTGGATG
TCTAG
>Otu380_Pythiopsis_intermedia_KP098348_90.909
ACCAAAAAAAACCCCACGTGAATGTACTCTGTATTAGGCATTTTTCTCCTCGGAGTCGAT
TGCCGAAGGTTTCGTTAGAAACCGATGTATTTTTAATCCCTTTTAAATAAATTCTGATCA
AAACTGCAGACAGAAATGTGTGCATTCAATTGAAATACAACTTTCAACAGTGGATGTCTA
G
>Otu381_Saprolegnia_sp_KP189436_94.022
ACCAAAAAAACACCCACGTGAATGTATTCTTTATTAGGCTTGCATGCCCTTCGGGGCGAG
CTTGCCGAAGGTTTCGTAAGAGACCGATGTACTTTTAATCCCTTTTAAACAACGACTGAT
CAAAAACTGCAGGCAGAAATGCATGCATTCAATTGAAATACAACTATATCCAGTGGATGT
CTAG
>Otu382_Pythium_sp_KX378879_96.257
ACCAAAAAACTTTCCACGTGAACCGTTGTAAATATGTTCTGTGCTCTCTCTCGGGAGGGC
TGAACGAAGGTGGGCTGCTTAATTGTAGTCTGCCGATGTACTTTTAAACCCATTACATTA
ATACTGAACTATACTCCGAAAACGAAAGCTTTTGGTTTTAATCAATAACAACTTTCAGCA
GTGGATGTCTAG
>Otu383_Pythium_kashmirense_KU211400_84.865
ACCTAAAAACAATCCACGTGAACCGTTGCACATAGTTCTGTGTTTTTATTTCGATAAAGA
CTGAACGAAGGTGGTCGTAAGACTACCGATGTACTTTTAAACCCATTACTTAATACTGAA
CTATACTCCGAGAACGAAAGTTTTTGGTTTTAATCCATAACAACTTTCAGCAGTGGATGT
CTAG
>Otu384_Pythiopsis_intermedia_KP098348_100
ACCAAAAAACACCCCACGTGAATGTATTCTGTATGAGGCTTTGTGTTGCTCTTCGGAGCG
ACTAGCCGAAGGTTTCGCAAGAAACCGATGTATTTTTAATCCCTTTTAAAAAATGACTGA
TCAAAAACTGCAGACAGAAATGTGTGCATTCAATTGAAATACAACTTTCAACAGTGGATG
TCTAG
>Otu385_Pythium_conidiophorum_AY598629_98.515
ACCAAAAAAACTTTCCACGTGAACCGTTGTAATTATGTTCTGTGCCTTCTCTCGGGAGGG
CTGAACGAAGGTGGACTGCGATGCTTTATTGCGTCCCGGACTGCCGATGCTTTTTCAAAC
CCATTACCTAATACTGATCTATACTCCTAAAACGAAAGTTTTTGGTTTTAATCCATAACA
ACTTTCAGCAGTGGATGTCTAG
>Otu386_Achlya_racemosa_KM061710_91.534
ACCAAAAAAATATCCACGTGAATGTACTCTGTATGAGGTTTTGTGTTGCTTTTCGGAGCG
ACTAACCGAAGGTTTCGTAAGAAACCGATGTATCTTTAATCCCTTTTAACTAATTACTGA
AAATAATTGCAGGCAGAAATGTGTGCATGAAATTGAAATACAACTTTCAACAGTGGATGT
CTAG
>Otu387_Pythium_aff_JF431913_96.635
ACCAAAAAAACTTTCCACGTGAACCGTTGTAATTATGTTTTGTGCTTTCCTTCGGGATCG
CTAAACGAAGGTCTGGCTGCTTTGCTCTTTGGGTATTGCGGCTGCACCGATGTACTTTTC
AAACCCATTTACTAAATACTGAACTATACTCCGAAAACGAAAGCTTTTGGTTTTAATCAA
TAACAACTTTCAGCAGTGGATGTCTAG
>Otu389_Achlya_androgyna_KP006459_95.055
ACCAAAAAAACCCACGTGAATGTACTCTTTTATTAGGCATGGCCGGTCCTCGGACGTAGC
TAGCCGAAGGTTTCGTATGAAACCGATGTCATTTCATCCCTTTTAAATAAATTCTGATCA
AAACTGCAGACAGAAATGTGTGCATTCAATTGAAATACAACTATATCCAGTGGATGTCTA
G
>Otu390_Aphanomyces_invadans_AF396684_78.646
ACCTAAAAAACTATCCACGTGACTGTACTCTGTATGAGATCCAGTGCTCGCTTCGGCTGA
GCTGATCGAAGGTGTATCCGCAAGGATCGCTGATGTACTTTTAATCCCTTTTACTTAAAA
ACTGAAATTAAACTAGCATCAGAAATGATAGCTTGTAATCAAATACAACTTTCAACAGCG
GATGTCTAG
>Otu391_Aphanomyces_stellatus_AY455774_87.692
ACCAAAAAAACTATCCACGTGAACGTATACTTATATTGGGTTTGTGTTGCTCCTTCGGGA
GTGACTAACCGAAGGTTTCGAAAGGAACCGATGAACTTTTAATCCCTTTTAAACAAATTA
CTGATAATCTTAGCCATCAGAAATGATAGCTTGTAATTAAAATACAACTTTCAACAGTGG
ATGTCTAG
>Otu392_Leptolegnia_sp_KP098342_96.296
ACCAAAAAAACTATCCACGTGAACGTATACTTTTATTAGGCTTGTGTTGCCTCCTTGGGG
GTGACTAGCCGAAGGTTTCGAAAGGAACCGATGTAAATTTAAATCCCTTTTAACTAATGT
CTGAATCAATACGGCGTACAGAAATGTGTGCTTTAAATTGAAATACAACTTTCAACAGTG
GATGTCTAG
>Otu393_Aphanomyces_stellatus_AY455774_92.821
ACCAAAAAAATATCCACGTGAATGTATTCTTTATGAGGCTTGTGCTAGGCATCTCTCGGG
ATGTCTGGCTAGCCGAAGGTTTCGCAAGAAACCGATGTACTTTTAATCCCTTTTAAAACA
ATTAACTGATTAAACTAGACAGTCAGAAATGATTGCTTGAAATTTAAATACAACTTTCAA
CAGCGGATGTCTAG
>Otu394_Phytopythium_litorale_HQ643386_97.276
ACCTAAAAATCTTTCCACGTGAATTGTTTTGCTGTACCTTTGGGCTTCGCCGTTGTCTTG
TTCTTTTGTAAGAGAAAGGGGGAGGCGCGGTTGGAGGCCATCAGGGGTGTGTTCGTCGCG
GTTTGTTTCTTTTGTTGGAACTTGCGCGCGGATGCGTCCTTTTGTCAACCCATTTCTTTT
GAAACTGATTATACTGTGGGGACGAAAGTCTCTGCTTTTAACTAGATAGCAACTTTCAGC
AGTGGATGTCTAG
>Otu395_Aphanomyces_sp_DQ889220_100
ACCAAAAAAATGTCCACGTGAATGTATTCTTTATAAGGCTTGTGTTTAATTCTTTTTCGG
AAGAATTAGACTAGCAGAAGGTTTCGAAAGGAACCGATGTACTTTTTAATCCCAACTTTC
TTATAAATACTGATTTAAAAATAGTTGTCAGAAATGATAGCTTATAATGTCTATACAACT
TTCAACAGTGGATGTCTAG
>Otu396_Pythiopsis_intermedia_KP098348_90.957
ACCAAAAAACACCCCACGTGAATGTATTCTGTATGAGGCTTGTGTTGCTCCATTATGGAG
CGACTAGCCGAAGGTTTCGTAAGAAACCGATGTATCTTTAATCCCTTTTAACTAATTACT
GAAAATAATTGCAGGCAGAAATGTGTGCATGAAATTGAAATACAACTTTCAACAGTGGAT
GTCTAG
>Otu397_Saprolegnia_anisospora_JQ974998_88.649
ACCAAAAAACACCCCACGTGAACGTACTCTGTATCAGGCTTTCGCTCCTCGGAGCGGTTG
CCGAAGGTTTCGTCAGAAACCGATGTATCTTTCATCCCTTTTAAACAACGACTGAAACAA
AACTGCAGACAGAAATGTGTGCATTTAATTGAAATACAACTTTCAACAGTGGATGTCTAG
>Otu398_Pythium_chondricola_AY598620_96.373
ACCAAAAAAACTTTCCACGTGAACCGTTGAAAATGTGTTCTGTGCTCCTCTCGGGGAGCT
GAACGAAGGTGAGCTGCTGTTATGGTGGCTTGCCGATGTACATTTCAAACCCATTACCTA
AATACTGAACTATACTCCGAGAACGAAAGTTTTTGGTTTTAATCCATAACAACTTTCAGC
AGTGGATGTCTAG
>Otu399_Achlya_sp_KM061712_92.935
ACCAAAAAAAATCCACGTGAACGTACTCTGTATTAGGATCGTACTGCTCCTTGTGGGCAG
TTATCCGAAGGTTTCGAAAGAGACCGATGTCTATTTAATCCCTTTTACTAAATGACTGAT
CAAAAACTGCAGACAGAAATGTGTGCATTCAATTGAAATACAACTTTAATCAGTGGATGT
CTAG
>Otu400_Aphanomyces_euteiches_AY647190_81.122
ACCAAAAAAATATCCACGTGAATGTATTCTTTATGATGCATTGTGCTCTTTTGTCCTTGG
ATAAAATCGAGCTTGCAGAAGGTTTCGCAAGGAACCGATGAACTTTTAATCCTTTTTACA
AAATAACTGAACAAACTAGCATCAGAAATGTTGCTTTTTAAAATATACAACTTTCAACAG
TGGATGTCTAG
