# Supplementary material for: A glimpse into Oomycota diversity in freshwater lakes and adjacent forests using a metabarcoding approach
Source: Sci Rep. 2025 May 31;15:19124. doi: 10.1038/s41598-025-01727-3 (PMC12126517; doi:10.1038/s41598-025-01727-3)
Supplement: Supplementary file 1 — Supplementary Material 1 [file 41598_2025_1727_MOESM1_ESM.zip › Supplementary material 3.txt]

A Glimpse into Oomycota Diversity in Freshwater Lakes and Adjacent Forests Using a Metabarcoding Approach
Hossein Masigol, Marcel Dominik Solbach, Mohammad Javad Pourmoghaddam, Reza Ahadi, Reza Mostowfizadeh-Ghalamfarsa, Seyedeh Roksana Taheri, Sven Patrik Tobias-Hünefeldt, Michael Bonkowski, Hans-Peter Grossart
Supplementary Material 3. Primers used in the metabarcoding approach and barcodes associated with each habitats from the two lakes and their adjacent forests.
Primer	GCGGAAGGATCATTACCAC	TCTTCATCGDTGTGCGAGC
barcode	CATCTTGA	AGGCTGTA	Stechlin_RottenLeaves_shoreline_1
barcode	CATCTTGA	TCGCTGAA	Stechlin_RottenLeaves_shoreline_2
barcode	CATCTTGA	CTAGGCTT	Stechlin_RottenLeaves_shoreline_3
barcode	CATCTTGA	CGATAAGG	Stechlin_RottenLeaves_shoreline_4
barcode	CATCTTGA	TCGATCTC	Stechlin_RottenLeaves_shoreline_5
barcode	CATCTTGA	AACGTGGA	Stechlin_RottenLeaves_shoreline_6
barcode	CATCTTGA	GACTCTTA	Fuku_RottenLeaves_shoreline_7
barcode	CATCTTGA	CCTTAATG	Fuku_RottenLeaves_shoreline_8
barcode	CATCTTGA	ACTGTGTA	Fuku_RottenLeaves_shoreline_9
barcode	CATCTTGA	TTACTGCA	Fuku_RottenLeaves_shoreline_10
barcode	AGCTAGTA	GATACTGC	Fuku_RottenLeaves_shoreline_11
barcode	AGCTAGTA	GCTGTGAT	Fuku_RottenLeaves_shoreline_12
barcode	AGCTAGTA	TGGAGCTT	Stechlin_SurfaceWater_LittoralZone_13
barcode	AGCTAGTA	TTACGCGA	Stechlin_SurfaceWater_LittoralZone_14
barcode	AGCTAGTA	CGATAAGG	Stechlin_SurfaceWater_LittoralZone_15
barcode	AGCTAGTA	TCGATCTC	Stechlin_SurfaceWater_LittoralZone_16
barcode	AGCTAGTA	TGTCATGC	Stechlin_SurfaceWater_LittoralZone_17
barcode	AGCTAGTA	CACATGCT	Stechlin_SurfaceWater_LittoralZone_18
barcode	AGCTAGTA	CCTTAATG	Fuku_SurfaceWater_LittoralZone_19
barcode	AGCTAGTA	ACTGTGTA	Fuku_SurfaceWater_LittoralZone_20
barcode	AGCTAGTA	ATAGCTTG	Fuku_SurfaceWater_LittoralZone_21
barcode	TTACCTGA	TGACAGGT	Fuku_SurfaceWater_LittoralZone_22
barcode	TTACCTGA	AGGCTGTA	Fuku_SurfaceWater_LittoralZone_23
barcode	TTACCTGA	TCGCTGAA	Fuku_SurfaceWater_LittoralZone_24
barcode	TTACCTGA	CTAGGCTT	Stechlin_SurfaceWater_PelagicZone_25
barcode	TTACCTGA	TCGATCTC	Stechlin_SurfaceWater_PelagicZone_26
barcode	TTACCTGA	TGTCATGC	Stechlin_SurfaceWater_PelagicZone_27
barcode	TTACCTGA	AACGTGGA	Stechlin_SurfaceWater_PelagicZone_28
barcode	TTACCTGA	GACTCTTA	Stechlin_SurfaceWater_PelagicZone_29
barcode	TTACCTGA	ACTGTGTA	Stechlin_SurfaceWater_PelagicZone_30
barcode	TTACCTGA	ATAGCTTG	Fuku_SurfaceWater_PelagicZone_31
barcode	TTACCTGA	TTACTGCA	Fuku_SurfaceWater_PelagicZone_32
barcode	TATACGAG	GATACTGC	Fuku_SurfaceWater_PelagicZone_33
barcode	TATACGAG	GCTGTGAT	Fuku_SurfaceWater_PelagicZone_34
barcode	TATACGAG	TGGAGCTT	Fuku_SurfaceWater_PelagicZone_35
barcode	TATACGAG	TTACGCGA	Fuku_SurfaceWater_PelagicZone_36
barcode	TATACGAG	CGATAAGG	Stechlin_RottenLeaves_forest_37
barcode	TATACGAG	TGTCATGC	Stechlin_RottenLeaves_forest_38
barcode	TATACGAG	AACGTGGA	Stechlin_RottenLeaves_forest_39
barcode	TATACGAG	CACATGCT	Stechlin_RottenLeaves_forest_40
barcode	TATACGAG	CCTTAATG	Stechlin_RottenLeaves_forest_41
barcode	TATACGAG	ATAGCTTG	Stechlin_RottenLeaves_forest_42
barcode	TATACGAG	TTACTGCA	Fuku_RottenLeaves_forest_43
barcode	TATCAGTC	TGACAGGT	Fuku_RottenLeaves_forest_44
barcode	TATCAGTC	AGGCTGTA	Fuku_RottenLeaves_forest_45
barcode	TATCAGTC	TCGCTGAA	Fuku_RottenLeaves_forest_46
barcode	TATCAGTC	CTAGGCTT	Fuku_RottenLeaves_forest_47
barcode	TATCAGTC	TCGATCTC	Fuku_RottenLeaves_forest_48
barcode	TATCAGTC	AACGTGGA	Stechlin_Sediment_shoreline_49
barcode	TATCAGTC	CACATGCT	Stechlin_Sediment_shoreline_50
barcode	TATCAGTC	GACTCTTA	Stechlin_Sediment_shoreline_51
barcode	TATCAGTC	ACTGTGTA	Stechlin_Sediment_shoreline_52
barcode	TATCAGTC	TTACTGCA	Stechlin_Sediment_shoreline_53
barcode	TGACTTAG	GATACTGC	Stechlin_Sediment_shoreline_54
barcode	TGACTTAG	GCTGTGAT	Fuku_Sediment_shoreline_55
barcode	TGACTTAG	TGGAGCTT	Fuku_Sediment_shoreline_56
barcode	TGACTTAG	TTACGCGA	Fuku_Sediment_shoreline_57
barcode	TGACTTAG	CGATAAGG	Fuku_Sediment_shoreline_58
barcode	TGACTTAG	TGTCATGC	Fuku_Sediment_shoreline_59
barcode	TGACTTAG	CACATGCT	Fuku_Sediment_shoreline_60
barcode	TGACTTAG	GACTCTTA	Stechlin_Soil_forest_61
barcode	TGACTTAG	CCTTAATG	Stechlin_Soil_forest_62
barcode	TGACTTAG	ATAGCTTG	Stechlin_Soil_forest_63
barcode	TGTCAACA	TGACAGGT	Stechlin_Soil_forest_64
barcode	TGTCAACA	AGGCTGTA	Stechlin_Soil_forest_65
barcode	TGTCAACA	TCGCTGAA	Stechlin_Soil_forest_66
barcode	TGTCAACA	CTAGGCTT	Fuku_Soil_forest_67
barcode	TGTCAACA	TCGATCTC	Fuku_Soil_forest_68
barcode	TGTCAACA	AACGTGGA	Fuku_Soil_forest_69
barcode	TGTCAACA	GACTCTTA	Fuku_Soil_forest_70
barcode	TGTCAACA	CCTTAATG	Fuku_Soil_forest_71
barcode	TGTCAACA	ACTGTGTA	Fuku_Soil_forest_72
barcode	TAGCTCTG	GATACTGC	Lawn_Soil_lawn_73
barcode	GGTACTCA	TGACAGGT	Lawn_Soil_lawn_74
barcode	AACTGTTC	CTAGGCTT	Lawn_Soil_lawn_75
barcode	TATCAGTC	ATAGCTTG	Lawn_Soil_lawn_76
barcode	TGACTTAG	TTACTGCA	Lawn_Soil_lawn_77
barcode	TGTCAACA	ATAGCTTG	Lawn_Soil_lawn_78
