# Supplementary material for: A glimpse into Oomycota diversity in freshwater lakes and adjacent forests using a metabarcoding approach
Source: Sci Rep. 2025 May 31;15:19124. doi: 10.1038/s41598-025-01727-3 (PMC12126517; doi:10.1038/s41598-025-01727-3)
Supplement: Supplementary file 1 — Supplementary Material 1 [file 41598_2025_1727_MOESM1_ESM.zip › Supplementary material 4.R]

### A Glimpse into Oomycota Diversity in Freshwater Lakes and Adjacent Forests Using a Metabarcoding Approach
Hossein Masigol, Marcel Dominik Solbach, Mohammad Javad Pourmoghaddam, Reza Ahadi, Reza Mostowfizadeh-Ghalamfarsa, Seyedeh Roksana Taheri, Sven Patrik Tobias-Hünefeldt, Michael Bonkowski, Hans-Peter Grossart ###

### Supplementary Material 4. R code used in this manuscript to analyze metabarcoding results, run statistical analysis, and generate corresponding figures.###


# SessionInfo ----

#>sessionInfo()
#R version 4.2.1 (2022-06-23 ucrt)
#Platform: x86_64-w64-mingw32/x64 (64-bit)
#Running under: Windows 10 x64 (build 22631)
#
#Matrix products: default
#
#locale:
#[1] LC_COLLATE=German_Germany.utf8  LC_CTYPE=German_Germany.utf8    LC_MONETARY=German_Germany.utf8 LC_NUMERIC=C                   
#[5] LC_TIME=German_Germany.utf8    
#
#attached base packages:
#  [1] stats4    grid      stats     graphics  grDevices utils     datasets  methods   base     
#
#other attached packages:
#[1] multcompView_0.1-10         TempPackage_1.0             metacoder_0.3.6             DESeq2_1.36.0              
#[5] SummarizedExperiment_1.26.1 Biobase_2.56.0              MatrixGenerics_1.8.1        matrixStats_0.62.0         
#[9] GenomicRanges_1.48.0        GenomeInfoDb_1.32.2         IRanges_2.30.0              S4Vectors_0.34.0           
#[13] BiocGenerics_0.42.0         VennDiagram_1.7.3           futile.logger_1.4.3         viridis_0.6.2              
#[17] viridisLite_0.4.0           riverplot_0.10              docstring_1.0.0             iNEXT_2.0.20               
#[21] ggpubr_0.6.0                RColorBrewer_1.1-3          forcats_0.5.1               stringr_1.5.0              
#[25] dplyr_1.1.2                 purrr_1.0.1                 readr_2.1.2                 tidyr_1.3.0                
#[29] tibble_3.2.1                ggplot2_3.4.2               tidyverse_1.3.2             vegan_2.6-4                
#[33] lattice_0.20-45             permute_0.9-7               funrar_1.4.1                readxl_1.4.0               
#[37] plyr_1.8.8                 

#code ran without error: 10.12.2024


# specify working directory ----
setwd("YOUR_DIRECTORY") #specify the directory in which this code and the datasets are located


# load packages ----
if (!require("plyr")) install.packages("plyr")
if (!require("readxl")) install.packages("readxl")
if (!require("funrar")) install.packages("funrar")
if (!require("vegan")) install.packages("vegan")
if (!require("tidyverse")) install.packages("tidyverse")
if (!require("ggplot2")) install.packages("ggplot2")
if (!require("RColorBrewer")) install.packages("RColorBrewer")
if (!require("ggpubr")) install.packages("ggpubr")
if (!require("iNEXT")) install.packages("iNEXT")
if (!require("docstring")) install.packages("docstring")
if (!require("dplyr")) install.packages("dplyr")
if (!require("riverplot")) install.packages("riverplot")
if (!require("viridis")) install.packages("viridis")
if (!require("VennDiagram")) install.packages("VennDiagram")
if (!require("DESeq2")) install.packages("DESeq2")
if (!require("metacoder")) install.packages("metacoder")
if (!require("forcats")) install.packages("forcats")
if (!require("multcompView")) install.packages("multcompView")

# load data and data transformation ----

otutab <- read.csv(file="Masigol_Solbach_Oom.database.txt", sep="\t", row.names = 1, check.names=F) #final OTU database after the bioinformatic pipeline
otu_database_oom <- data.frame(t(otutab[1:78])) #transpose and remove unnecessary info

#functional and taxonomic assignment
functab <- read.csv(file="Masigol_Solbach_Oom_taxonomy_traits.txt", sep="\t", header = FALSE, row.names = 1)
names(functab) <- c("no_rank", "phylum", "class", "order", "genus", "species", "accession", "identity", "lifestyle",	"substrate",	"detailed_substrate",	"above_below_ground")
functab$OTU_id <- rownames(functab)
functab[is.na(functab)] <- "undefined" #remove NA -> undefined


#Oomycota taxonomy is in constant change. We will consider the classic grouping into two major clades (Saprolegnian, Peronosporalean clades), see Beakes et al. 2012
#ithese clades were later defined as classes "Peronosporomycetes" and "Saprolegniomycetes" (Beakes and Thines, 2016)
functab$phylum <- "Oomycota"
unique(functab$genus) #21 different genera
#the taxonomy needs a few manual updates:
#Blastulidium is considered a member of the Leptomitales
#Paralagenidium is considered a member of the Paralagenidales (Beakes and Thines, 2016)
functab <- functab %>% mutate(order = ifelse(genus == "Blastulidium", "Leptomitales", order))
functab <- functab %>% mutate(order = ifelse(genus == "Paralagenidium", "Paralagenidales", order))

functab$class <- NA
unique(functab$order) #4 different orders: "Saprolegniales", "Peronosporales", "Leptomitales", "Paralagenidales"
for(i in 1:nrow(functab)){
  functab$class[i] <-
    if(functab$order[i] == "Saprolegniales"){paste("Saprolegniomycetes")} 
  else if (functab$order[i] == "Leptomitales"){paste("Saprolegniomycetes")}
  else if (functab$order[i] == "Peronosporales"){paste("Peronosporomycetes")}
  else if (functab$order[i] == "Paralagenidales"){paste("Peronosporomycetes")}
}

#extract metadata from sample names
otu_database_oom$lake <- NA
for(i in 1:nrow(otu_database_oom)){otu_database_oom$lake[i] <- str_split(rownames(otu_database_oom), fixed("_"))[[i]][1]}
otu_database_oom$lake <- factor(otu_database_oom$lake, levels=c("Fuku", "Stechlin", "Lawn"))
otu_database_oom$habitat <- NA
for(i in 1:nrow(otu_database_oom)){otu_database_oom$habitat[i] <- paste(str_split(rownames(otu_database_oom), fixed("_"))[[i]][2], str_split(rownames(otu_database_oom), fixed("_"))[[i]][3], sep="_")}
otu_database_oom$habitat <- factor(otu_database_oom$habitat, levels=c("Soil_forest", "RottenLeaves_forest", "RottenLeaves_shoreline", "Sediment_shoreline", "SurfaceWater_LittoralZone", "SurfaceWater_PelagicZone", "Soil_lawn"))
otu_database_oom$lake_habitat <- NA
otu_database_oom$lake_habitat <- paste(otu_database_oom$lake, otu_database_oom$habitat, sep="_")
otu_database_oom$lake_habitat <- factor(otu_database_oom$lake_habitat, levels=c("Fuku_Soil_forest", "Fuku_RottenLeaves_forest", "Fuku_RottenLeaves_shoreline", "Fuku_Sediment_shoreline", "Fuku_SurfaceWater_LittoralZone", "Fuku_SurfaceWater_PelagicZone", "Stechlin_Soil_forest", "Stechlin_RottenLeaves_forest", "Stechlin_RottenLeaves_shoreline", "Stechlin_Sediment_shoreline", "Stechlin_SurfaceWater_LittoralZone", "Stechlin_SurfaceWater_PelagicZone", "Lawn_Soil_lawn"))
str(otu_database_oom$lake_habitat) #13 levels: 2 lakes x 6 habitats + lawn (control)

#We can make a factor for the terrestrial (forest) and aquatic (lake) habitats:
otu_database_oom$aquatic_terrestrial <- NA
for(i in 1:nrow(otu_database_oom)){
  otu_database_oom$aquatic_terrestrial[i] <-
    if(otu_database_oom$lake_habitat[i] == "Fuku_Soil_forest" || otu_database_oom$lake_habitat[i] == "Fuku_RottenLeaves_forest" || otu_database_oom$lake_habitat[i] == "Stechlin_Soil_forest" || otu_database_oom$lake_habitat[i] == "Stechlin_RottenLeaves_forest"){paste("terrestrial")} 
  else if (otu_database_oom$lake_habitat[i] == "Fuku_RottenLeaves_shoreline" || otu_database_oom$lake_habitat[i] == "Fuku_Sediment_shoreline" || otu_database_oom$lake_habitat[i] == "Fuku_SurfaceWater_LittoralZone" || otu_database_oom$lake_habitat[i] == "Fuku_SurfaceWater_PelagicZone" || otu_database_oom$lake_habitat[i] == "Stechlin_RottenLeaves_shoreline" || otu_database_oom$lake_habitat[i] == "Stechlin_Sediment_shoreline" || otu_database_oom$lake_habitat[i] == "Stechlin_SurfaceWater_LittoralZone" || otu_database_oom$lake_habitat[i] == "Stechlin_SurfaceWater_PelagicZone"){paste("aquatic")}
  else if (otu_database_oom$lake_habitat[i] == "Lawn_Soil_lawn"){paste("Lawn_terrestrial")} #lawn serves only as a control/comparison
}
otu_database_oom$aquatic_terrestrial <- factor(otu_database_oom$aquatic_terrestrial)
str(otu_database_oom$aquatic_terrestrial)

#Factor for aquatic and terrestrial habitats of the two lakes
otu_database_oom$lake_aquatic_terrestrial <- NA
for(i in 1:nrow(otu_database_oom)){
  otu_database_oom$lake_aquatic_terrestrial[i] <-
    if(otu_database_oom$lake_habitat[i] == "Fuku_Soil_forest" || otu_database_oom$lake_habitat[i] == "Fuku_RottenLeaves_forest"){paste("Fuku_terrestrial")} 
  else if (otu_database_oom$lake_habitat[i] == "Stechlin_Soil_forest" || otu_database_oom$lake_habitat[i] == "Stechlin_RottenLeaves_forest"){paste("Stechlin_terrestrial")}
  else if (otu_database_oom$lake_habitat[i] == "Fuku_RottenLeaves_shoreline" || otu_database_oom$lake_habitat[i] == "Fuku_Sediment_shoreline" || otu_database_oom$lake_habitat[i] == "Fuku_SurfaceWater_LittoralZone" || otu_database_oom$lake_habitat[i] == "Fuku_SurfaceWater_PelagicZone"){paste("Fuku_aquatic")}
  else if (otu_database_oom$lake_habitat[i] == "Stechlin_RottenLeaves_shoreline" || otu_database_oom$lake_habitat[i] == "Stechlin_Sediment_shoreline" || otu_database_oom$lake_habitat[i] == "Stechlin_SurfaceWater_LittoralZone" || otu_database_oom$lake_habitat[i] == "Stechlin_SurfaceWater_PelagicZone"){paste("Stechlin_aquatic")}
  else if (otu_database_oom$lake_habitat[i] == "Lawn_Soil_lawn"){paste("Lawn_terrestrial")}
}
otu_database_oom$lake_aquatic_terrestrial <- factor(otu_database_oom$lake_aquatic_terrestrial)
str(otu_database_oom$lake_aquatic_terrestrial)

otu_database_oom$is_lawn <- factor(otu_database_oom$lake=="Lawn") #factor for the lawn samples (control)

# exclude the lawn samples for the following analyses. They only serve as a control/comparison, as grasslands
# have been investigated already in several studies using the same or different sets of Oomycota primers
otu_database_oom_cut <- otu_database_oom %>% filter(lake != "Lawn")


# Beta diversity analysis (PERMANOVA, NMDS) ----

## data transformation ----
NMDS_oom <- make_relative(as.matrix(otu_database_oom_cut[,grep("^Otu",names(otu_database_oom_cut))])) #transform data to relative data (i.e. fractions)
rowSums(NMDS_oom) #all 1, so the data was transformed correctly
NMDS_oom <- log(NMDS_oom +1) #log(+1) transformation of data; +1 so zeros can be transformed

## PERMANOVA ----
adonis2(NMDS_oom ~ lake*habitat, data = otu_database_oom_cut, permutation = 9999, method = "bray")
adonis2(NMDS_oom ~ habitat*lake, data = otu_database_oom_cut, permutation = 9999, method = "bray")
#because we excluded the lawn samples, we have a balanced design --> the fitting sequence does not matter

#we can also test first, if aquatic and terrestrial habitats differ from one another, and if this will explain
#the variation of the single habitats.
adonis2(NMDS_oom ~ aquatic_terrestrial + habitat*lake, data = otu_database_oom_cut, permutation = 9999, method = "bray")
#aquatic and terrestrial habitats differ, but the individual habitats are still different from one another.
#the amount of variation explain by aquatic_terrestrial is rather small (R² = 0.08004, i.e. 8%).

#We can also include the interaction of aquatic_terrestrial:lake (also significant!)
adonis2(NMDS_oom ~ (aquatic_terrestrial + habitat)*lake, data = otu_database_oom_cut, permutation = 9999, method = "bray")


## NMDS plots ----
#k=3 means 3 dimensions; when we use only 2, the stress value is >0.2, so the plot becomes unreliable
NMDS_oom_bray <- metaMDS(NMDS_oom, dist="bray", k=3, trymax=9999, wascores=TRUE, trace=TRUE, zero="add")

data.scores = as.data.frame(scores(NMDS_oom_bray, display="sites"))
data.scores <- merge(otu_database_oom, data.scores, by=0) #merge with OTU table to get the metadata
data.scores <- as.data.frame(lapply(data.scores, unlist))

### The following section will focus on producing NMDS plots.
### We will display all datapoints and the centroids of the 6 replicates for each sampling site (12 in total)
### We will group the samples according to the habitats (different colors) and the lake (different shapes)
### Since different shapes are not so easily visible, we will also add a "hull" for the different lakes
### Problem: ggplot2 only allows for 2 color scales, but we would need 3 (data points, centroids, hulls)
### We will therefore produce each plot twice, once with the datapoints and centroids, and once only with the hull.

###NMDS 1+2, grouped by lake + habitat###
centroid <- data.scores %>%
  group_by(lake, habitat) %>%
  summarize(NMDS1 = mean(NMDS1),
            NMDS2 = mean(NMDS2), .groups = "drop")
sstar <- data.scores %>%
  group_by(lake, habitat) %>%
  mutate(centroid1 = mean(NMDS1),
         centroid2 = mean(NMDS2), .groups = "drop") %>%
  ungroup

NMDS_plot_1_2 = ggplot(sstar, aes(x=NMDS1, xend= centroid1,
                                     y=NMDS2, yend = centroid2,
                                     color = habitat,
                                     shape = lake))+
  geom_segment()+
  geom_point()+
  geom_point(data = centroid, 
             mapping = aes(x=NMDS1, y=NMDS2, shape=lake, fill=habitat),
             size = 5, show.legend = FALSE, inherit.aes = FALSE)+
  scale_color_manual(name= "Habitat",
                    breaks=c("Soil_forest", "RottenLeaves_forest", "RottenLeaves_shoreline", "Sediment_shoreline", "SurfaceWater_LittoralZone", "SurfaceWater_PelagicZone"),
                    values= c("#774400", "#CC4400", "#AA00FF", "#00FFFF", "#0000FF", "#000099"),
                    labels=c("Soil (forest)", "Rotten leaves (forest)", "Rotten leaves (shoreline)", "Sediment (shoreline)", "Surface water (littoral zone)", "Surface water (pelagic zone)"))+
  scale_fill_manual(name= "Habitat",
                    breaks=c("Soil_forest", "RottenLeaves_forest", "RottenLeaves_shoreline", "Sediment_shoreline", "SurfaceWater_LittoralZone", "SurfaceWater_PelagicZone"),
                    values= c("#774400", "#CC4400", "#AA00FF", "#00FFFF", "#0000FF", "#000099"),
                    labels=c("Soil (forest)", "Rotten leaves (forest)", "Rotten leaves (shoreline)", "Sediment (shoreline)", "Surface water (littoral zone)", "Surface water (pelagic zone)"))+
  scale_shape_manual(name="Lake",
                     breaks=c("Fuku", "Stechlin"),
                     values=c(21, 22),
                     labels=c("Grosse Fuchskuhle", "Grosser Stechlinsee"))+
 geom_text(aes(x = -1.1, y = -2, label = as.character(paste0(NMDS_oom_bray$ndim, "D Stress: ", round(as.numeric(NMDS_oom_bray$stress), digits = 4)))), parse = F, color = "black", size = 4) +
  theme_classic()+
  theme(
    legend.key.height = unit(0.2, "cm"),
    legend.position = c(0.85,0.2),
    legend.background = element_rect(fill=NA, color="black"),
    legend.margin = margin(t=2,r=2,b=2,l=2),
    text=element_text(size = 15),
    legend.title = element_text(size = 6), 
    legend.text = element_text(size = 6)
  )

NMDS_plot_1_2

png(file="NMDS_1_2_All_wo_lawn.png", width=5, height=5, units='in', res = 600)
NMDS_plot_1_2
dev.off()

###NMDS 1+2, grouped by lake, for hull data###
centroid <- data.scores %>%
  group_by(lake) %>%
  summarize(NMDS1 = mean(NMDS1),
            NMDS2 = mean(NMDS2), .groups = "drop")
sstar <- data.scores %>%
  group_by(lake) %>%
  mutate(centroid1 = mean(NMDS1),
         centroid2 = mean(NMDS2), .groups = "drop") %>%
  ungroup

#Group samples by metadata (lake)
Group.Fuku = sstar[sstar$lake == "Fuku",][chull(sstar[sstar$lake == "Fuku", c("NMDS1", "NMDS2")]), ]
Group.Stechlin = sstar[sstar$lake == "Stechlin",][chull(sstar[sstar$lake == "Stechlin", c("NMDS1", "NMDS2")]), ]
hull.data = rbind(Group.Fuku, Group.Stechlin) #will be needed for "hulls" (i.e. polygons around lakes)

#Plot
NMDS_plot_1_2_hull = ggplot(sstar, aes(x=NMDS1, xend= centroid1,
                                      y=NMDS2, yend = centroid2,
                                      color = lake))+
  scale_color_manual(name= "Lake",
                     breaks=c("Fuku", "Stechlin"),
                     values= c("#EE0000", "#CCCC00"),
                     labels=c("Grosse Fuchskuhle", "Grosser Stechlinsee"))+
  scale_fill_manual(name= "Lake",
                    breaks=c("Fuku", "Stechlin"),
                    values= c("#EE0000", "#CCCC00"),
                    labels=c("Grosse Fuchskuhle", "Grosser Stechlinsee"))+
  geom_polygon(data = hull.data, 
               aes(x=NMDS1, y=NMDS2, group = lake), 
               fill = NA, linetype = "dashed", linewidth = 1) +
  geom_text(aes(x = -1.1, y = -2, label = as.character(paste0(NMDS_oom_bray$ndim, "D Stress: ", round(as.numeric(NMDS_oom_bray$stress), digits = 4)))), parse = F, color = "black", size = 4) +
  theme_classic()+
  theme(
    legend.key.height = unit(0.3, "cm"),
    legend.position = c(0.9,0.1),
    legend.background = element_rect(fill=NA,
                                     color="black"),
    legend.margin = margin(t=2,r=2,b=2,l=2),
    text=element_text(size = 15),
    legend.title = element_text(size = 6), 
    legend.text = element_text(size = 6)
  )

NMDS_plot_1_2_hull

png(file="NMDS_1_2_Hull_wo_lawn.png", width=5, height=5, units='in', res = 600)
NMDS_plot_1_2_hull
dev.off()


###NMDS 1+3, grouped by lake + habitat###
centroid <- data.scores %>%
  group_by(lake, habitat) %>%
  summarize(NMDS1 = mean(NMDS1),
            NMDS3 = mean(NMDS3), .groups = "drop")
sstar <- data.scores %>%
  group_by(lake, habitat) %>%
  mutate(centroid1 = mean(NMDS1),
         centroid2 = mean(NMDS3), .groups = "drop") %>%
  ungroup

NMDS_plot_1_3 = ggplot(sstar, aes(x=NMDS1, xend= centroid1,
                                     y=NMDS3, yend = centroid2,
                                     color = habitat,
                                     shape = lake))+
  geom_segment()+
  geom_point()+
  geom_point(data = centroid, 
             mapping = aes(x=NMDS1, y=NMDS3, shape=lake, fill=habitat),
             size = 5, show.legend = FALSE, inherit.aes = FALSE)+
  scale_color_manual(name= "Habitat",
                     breaks=c("Soil_forest", "RottenLeaves_forest", "RottenLeaves_shoreline", "Sediment_shoreline", "SurfaceWater_LittoralZone", "SurfaceWater_PelagicZone"),
                     values= c("#774400", "#CC4400", "#AA00FF", "#00FFFF", "#0000FF", "#000099"),
                     labels=c("Soil (forest)", "Rotten leaves (forest)", "Rotten leaves (shoreline)", "Sediment (shoreline)", "Surface water (littoral zone)", "Surface water (pelagic zone)"))+
  scale_fill_manual(name= "Habitat",
                    breaks=c("Soil_forest", "RottenLeaves_forest", "RottenLeaves_shoreline", "Sediment_shoreline", "SurfaceWater_LittoralZone", "SurfaceWater_PelagicZone"),
                    values= c("#774400", "#CC4400", "#AA00FF", "#00FFFF", "#0000FF", "#000099"),
                    labels=c("Soil (forest)", "Rotten leaves (forest)", "Rotten leaves (shoreline)", "Sediment (shoreline)", "Surface water (littoral zone)", "Surface water (pelagic zone)"))+
  scale_shape_manual(name="Lake",
                     breaks=c("Fuku", "Stechlin"),
                     values=c(21, 22),
                     labels=c("Grosse Fuchskuhle", "Grosser Stechlinsee"))+
  geom_text(aes(x = -1.1, y = -2, label = as.character(paste0(NMDS_oom_bray$ndim, "D Stress: ", round(as.numeric(NMDS_oom_bray$stress), digits = 4)))), parse = F, color = "black", size = 4) +
  theme_classic()+
  theme(
    legend.key.height = unit(0.3, "cm"),
    legend.position = "none",
    legend.background = element_rect(fill=NA, color="black"),
    legend.margin = margin(t=2,r=2,b=2,l=2),
    text=element_text(size = 15),
    legend.title = element_text(size = 6), 
    legend.text = element_text(size = 6)
  )

NMDS_plot_1_3

png(file="NMDS_1_3_All_wo_lawn.png", width=5, height=5, units='in', res = 600)
NMDS_plot_1_3
dev.off()

###NMDS 1+3, grouped by lake, for hull data###
centroid <- data.scores %>%
  group_by(lake) %>%
  summarize(NMDS1 = mean(NMDS1),
            NMDS3 = mean(NMDS3), .groups = "drop")
sstar <- data.scores %>%
  group_by(lake) %>%
  mutate(centroid1 = mean(NMDS1),
         centroid2 = mean(NMDS3), .groups = "drop") %>%
  ungroup

#Group samples by metadata (lake)
Group.Fuku = sstar[sstar$lake == "Fuku",][chull(sstar[sstar$lake == "Fuku", c("NMDS1", "NMDS3")]), ]
Group.Stechlin = sstar[sstar$lake == "Stechlin",][chull(sstar[sstar$lake == "Stechlin", c("NMDS1", "NMDS3")]), ]
hull.data = rbind(Group.Fuku, Group.Stechlin) #will be needed for "hulls" (i.e. polygons around lakes)

#Plot
NMDS_plot_1_3_hull = ggplot(sstar, aes(x=NMDS1, xend= centroid1,
                                           y=NMDS3, yend = centroid2,
                                           color = lake))+
  scale_color_manual(name= "Lake",
                     breaks=c("Fuku", "Stechlin"),
                     values= c("#EE0000", "#CCCC00"),
                     labels=c("Grosse Fuchskuhle", "Grosser Stechlinsee"))+
  scale_fill_manual(name= "Lake",
                    breaks=c("Fuku", "Stechlin"),
                    values= c("#EE0000", "#CCCC00"),
                    labels=c("Grosse Fuchskuhle", "Grosser Stechlinsee"))+
  geom_polygon(data = hull.data, 
               aes(x=NMDS1, y=NMDS3, group = lake), 
               fill = NA, linetype = "dashed", linewidth = 1) +
  geom_text(aes(x = -1.1, y = -2, label = as.character(paste0(NMDS_oom_bray$ndim, "D Stress: ", round(as.numeric(NMDS_oom_bray$stress), digits = 4)))), parse = F, color = "black", size = 4) +
  theme_classic()+
  theme(
    legend.key.height = unit(0.3, "cm"),
    legend.position = "none",
    legend.background = element_rect(fill=NA,
                                     color="black"),
    legend.margin = margin(t=2,r=2,b=2,l=2),
    text=element_text(size = 15),
    legend.title = element_text(size = 6), 
    legend.text = element_text(size = 6)
  )

NMDS_plot_1_3_hull

png(file="NMDS_1_3_Hull_wo_lawn.png", width=5, height=5, units='in', res = 600)
NMDS_plot_1_3_hull
dev.off()


# Sankey Diagrams ----

## Load function ----
# custom function kindly provided by Jule Freudenthal
#Reference: Jule Freudenthal, Kenneth Dumack, Stefan Schaffer, Martin Schlegel, Michael Bonkowski. Algae-fungi symbioses and bacteria-fungi co-exclusion drive tree species-specific differences in canopy bark microbiomes. The ISME Journal, Volume 18, Issue 1, January 2024, wrae206, https://doi.org/10.1093/ismejo/wrae206
# available via GitHub: https://github.com/JFreude/BarkMicrobiome

###Start of function###
riverplot.transformation<-function(counts, taxonomy, key="Order", nr.taxa=10, taxa.abundance="mean", total, 
                                   color.palette="viridis", color.others="darkgray", not.shown, labels="names.rel.abundance", decimal.places=1){
  #' @title Sankey diagram
  #'
  #' @description 
  #' 
  #' The function creates a Sankey diagram showing the relative proportion of the most abundant taxa across their taxonomic ranks.
  #' 
  #' One can choose \strong{how many taxa} are displayed (argument \strong{\emph{nr.taxa}}) and also the lowest taxonomic rank (argument \strong{\emph{key}}). For example, if we show the 10 most abundant orders of a community, we can see to which higher taxonomic ranks (clade, phyla, etc.) they belong, and also, based on the thickness of the branches, what proportion of the total community they represent. Taxa that are not among the most abundant are grouped into 'Others'. 
  #' 
  #' To \strong{select the most abundant taxa}, one can either use their mean abundance or their total (summed) abundance across all samples (argument \strong{\emph{taxa.abundance}}). For the calculation of the \strong{relative abundance of taxa}, one can choose to calculate the mean relative abundance across all samples (mean(abundance of one taxon)/mean(abundance of all taxa)) or the summed relative abundance across all samples (sum(abundance of one taxon)/sum(abundance of all taxa)). In addition, one can define the total value (argument \strong{\emph{total}}) for the calculation of the relative abundance (abundance of taxon/total). For example, if we want to calculate 2 Sankey diagrams, one for the prokaryotes and one for the eukaryotes, but still show the relative mean abundance of the taxa in the entire community (prokaryotes + eukaryotes), we can pass the mean total abundance of prokaryotes + eukaryotes to the argument \strong{\emph{total}}.  
  #' 
  #' The \strong{colors} that are used for the Sankey diagram can either be selected from a 'Viridis Color Palette' or customized. If you want to customize the colors (argument \strong{\emph{color.palette}} = 'customize'), you are asked for colors for the highest taxonomic rank (e.g. Phylum) and the lowest taxonomic rank (defined by the argument \strong{\emph{key}}). The color for the taxa that are not among the most abundant can be specified with the argument \strong{\emph{color.others}}. Color gradients are created between the colors of the highest and lowest taxonomic ranks.
  #' 
  #' The most abundant taxa are shown in \strong{alphabetical order}. For this, the taxa are sorted alphabetically from the lowest taxonomic rank (e.g. Species) to the highest taxonomic rank (e.g. Phylum). The argument \strong{\emph{not.shown}} gives the option to sort by a taxonomic rank or group, but not to show it in the diagram. For example, if we want to create a Sankey diagram for the eukaryotes where the taxa of fungi, protists, and metazoa are grouped together, we can add a column with this assignment to the taxonomy and pass the name of this column to the argument \strong{\emph{not.shown}}, thus not showing this column itself in the diagram.   
  #' 
  #' At last, we can define the labels for the Sankey diagram with the argument \strong{\emph{labels}}. We can choose to display no labels, the taxa names, the total abundance, the relative abundance, or a combination of names and total/relative abundance. If the mean total/relative abundance is calculated and displayed, also the standard deviation is shown. The number of decimal places for the total/relative abundance can be defined with the argument \strong{\emph{decimal.places}}. 
  #'
  #' @section Required packages:
  #' 'dplyr', riverplot, viridis 
  #' 
  #' @param counts (\emph{data.frame/matrix}). A data.frame/matrix with count data (numerics). Each row contains all information to one taxon for each sample. Column names must be sample-IDs and row names taxa-IDs. Taxa-IDs must match the taxa-IDs of the taxonomy data.
  #' @param taxonomy (\emph{data.frame/matrix}). A data.frame/matrix with taxonomic ranks, formatted as characters/factors. Each column is one taxonomic rank, providing the classification of each taxon. Each row contains all taxonomic information for one taxon. Column names must be taxonomic ranks, and row names taxa-IDs. Taxa-IDs must match the taxa-IDs of the taxonomy data.
  #' @param key (\emph{character}). A character that specifies the one column name of the \strong{taxonomy}. The defined taxonomic rank is the lowest taxonomic rank shown in the Sankey diagram.
  #' @param nr.taxa (\emph{integer}). An integer specifying the number of most abundant taxa shown in the Sankey diagram. Taxa that are not among the most abundant are binned into 'Others'. 
  #' @param taxa.abundance (\emph{character}). A character that specifies how the relative abundance are calculated, one of "mean", "sum". To select the most abundant taxa, one can either use their mean abundance ("mean") or their total abundance ("sum") across all samples. For the calculation of the relative abundance of taxa, either the mean relative abundance across all samples ("mean") are calculated or the summed relative abundance across all samples ("sum"). 
  #' @param total (\emph{numeric}). An optional numeric that define the total value for the calculation of the relative abundance (abundance of taxon/total).
  #' @param color.palette (\emph{character}). A character that specifies the colors (colors from Viridis Color Palette or customized colors) that are used for the Sankey diagram, one of "magma", "inferno", "plasma", "viridis", "cividis", "rocket", "mako", "turbo" or "customize". If you want to customize the colors (color.palette = "customize"), you are asked for colors for the highest taxonomic rank (e.g. Phylum) and the lowest taxonomic rank.
  #' @param color.others (\emph{character}). A character that specifies the color for the taxa that are not among the most abundant taxa.
  #' @param not.shown (\emph{character}). An optional character vector that contains one ore more column name of the \strong{taxonomy}. The most abundant taxa are sorted alphabetically from the lowest taxonomic rank (e.g. Species) to the highest taxonomic rank (e.g. Phylum). This argument defines column(s) of the taxonomy that is/are used to sort the taxa alphabetically, but is/are not shown in the Sankey diagram.
  #' @param labels (\emph{character}}). A character that specifies the labels for the Sankey diagram, one of "none", "names", "abundance" or "names.abundance". We can choose to display no labels ("none"), the taxa names ("names"), the total abundance ("abundance"), the relative abundance ("rel.abundance"), or a combination of names and total/relative abundance ("names.abundance", "names.rel.abundance"). If the mean total/relative abundance is calculated and displayed, also the standard standard deviation is shown. 
  #' @param decimal.places (\emph{integer}). An integer specifying the number of decimal places used for the labels for the relative abundance.   
  
  #################################### Check prerequisites
  #-------------------------- Check if needed packages are installed -------------------------#
  if(!"dplyr" %in% rownames(installed.packages())){
    stop("Please install the package 'dplyr'.")
  }
  
  if(!"riverplot" %in% rownames(installed.packages())){
    stop("Please install the package 'riverplot'.")
  }
  
  if(!"viridis" %in% rownames(installed.packages())){
    stop("Please install the package 'viridis'.")
  }
  
  #--------------------------- Check if needed arguments are valid ---------------------------#
  # Check if 'counts' are provided
  if(missing(counts)){
    stop("argument counts is missing.\nPlease provide a data.frame/matrix with count data (numerics).\nColumn names must be sample-IDs and row names taxa-IDs.\nTaxa-IDs must match the taxa-IDs of the taxonomy data.")
  } else if(!class(counts) %in% c("data.frame","matrix")){
    stop("argument counts is not a data.frame or matrix.\nPlease provide a data.frame/matrix with count data (numerics).\nColumn names must be sample-IDs and row names taxa-IDs.\nTaxa-IDs must match the taxa-IDs of the taxonomy data.")
  } else if(!all(sapply(counts, is.numeric))){
    stop("argument counts, columns are not numeric.\nPlease provide a data.frame/matrix with count data (numerics).\nColumn names must be sample-IDs and row names taxa-IDs.\nTaxa-IDs must match the taxa-IDs of the taxonomy data.")
  }
  counts <- data.frame(counts)
  
  # Check if 'taxonomy' are provided
  if(missing(taxonomy)){
    stop("argument taxonomy is missing.\nPlease provide a data.frame/matrix with taxonomic ranks, formatted as characters/factors.\nColumn names must be taxonomic ranks, and row names taxa-IDs.\nTaxa-IDs must match the taxa-IDs of the taxonomy data.")
  } else if(!class(taxonomy) %in% c("data.frame","matrix")){
    stop("argument taxonomy is not a data.frame or matrix.\nPlease provide a data.frame/matrix with taxonomic ranks, formatted as characters/factors.\nColumn names must be taxonomic ranks, and row names taxa-IDs.\nTaxa-IDs must match the taxa-IDs of the taxonomy data.")
  }
  taxonomy <- data.frame(dplyr::mutate_if(taxonomy, is.factor, as.character))
  
  # Check if all row names of taxonomy and count data match
  if(!(all(rownames(taxonomy) %in% rownames(counts)) & all(rownames(counts) %in% rownames(taxonomy)))){
    if(!all(rownames(taxonomy) %in% rownames(counts))){
      stop("Not all taxa-IDs of the taxonomy data can be found in the count data.")
    } else {
      stop("Not all taxa-IDs of the count data can be found in the taxonomy data.")
    }
  }
  taxonomy <- taxonomy[match(rownames(counts), rownames(taxonomy)),]
  
  # Check if the value of the argument 'key' is valid
  if(class(key) != "character"){
    stop("The argument 'key' is not a character. Please provide a character that specifies one column name of the taxonomy table.\nThe defined taxonomic rank is the lowest taxonomic rank shown in the Sankey diagram.")
  } else if(!(key %in% colnames(taxonomy))){
    stop("The argument 'key' is not valid. The specified name is not found in the column names of the taxonomy table.\nPlease provide a character that specifies one column name of the taxonomy table.\nThe defined taxonomic rank is the lowest taxonomic rank shown in the Sankey diagram.")
  }
  
  # Check if the value of the argument 'nr.taxa' is valid
  if(!is.numeric(nr.taxa) | length(nr.taxa) != 1){
    stop("The argument 'nr.taxa' is not valid. Please provid an integer specifying the number of most abundant taxa (in terms of reads or OTUs) shown in the Sankey diagram.")
  } else if(nr.taxa%%1 != 0){
    stop("The argument 'nr.taxa' is not an integer. Please provid an integer specifying the number of most abundant taxa (in terms of reads or OTUs) shown in the Sankey diagram.")
  }
  
  # Check if the value of the argument 'taxa.abundance' is valid
  if(class(taxa.abundance) != "character"){
    stop("The argument 'taxa.abundance' is not a character. Please provide a character that specifies how the relative abundance are calculated, one of 'mean' or 'sum'.")
  } else if(!taxa.abundance %in% c("mean", "sum")){
    stop("The argument 'taxa.abundance' is not valid. Please provide a character that specifies how the relative abundance are calculated, one of 'mean' or 'sum'.")
  }
  
  # Check if the value of the argument 'color.palette' is valid
  if(class(color.palette) != "character"){
    stop("The argument 'color.palette' is not a character. Please provide a character that specifies the colors (colors from Viridis Color Palette or customized colors) that are used for the Sankey diagram, one of 'magma', 'inferno', 'plasma', 'viridis', 'cividis', 'rocket', 'mako', 'turbo' or 'customize'.")
  } else if(!color.palette %in% c("magma", "inferno", "plasma", "viridis", "cividis", "rocket", "mako", "turbo", "customize")){
    stop("The argument 'color.palette' is not valid. . Please provide a character that specifies the colors (colors from Viridis Color Palette or customized colors) that are used for the Sankey diagram, one of 'magma', 'inferno', 'plasma', 'viridis', 'cividis', 'rocket', 'mako', 'turbo' or 'customize'.")
  }
  
  # Check if the value of the argument 'color.others' is valid
  if(class(color.others) != "character"){
    stop("The argument 'color.others' is not a character. Please provide a character that specifies the color for the taxa that are not among the most abundant taxa.")
  } else if(!tryCatch(is.matrix(col2rgb(color.others)), error = function(e) FALSE)){
    stop("The argument 'color.others' is not a color. Please provide a character that specifies the color for the taxa that are not among the most abundant taxa.")
  }
  
  # Check if the value of the argument 'labels' is valid
  if(class(labels) != "character"){
    stop("The argument 'labels' is not a character. Please provide a character that specifies the labels for the Sankey diagram, one of 'none', 'names', 'abundance', 'rel.abundance', 'names.abundance' or 'names.rel.abundance'.")
  } else if(!labels %in% c("none", "names", "abundance", "rel.abundance", "names.abundance", "names.rel.abundance")){
    stop("The argument 'labels' is not valid. Please provide a character that specifies the labels for the Sankey diagram, one of 'none', 'names', 'abundance', 'rel.abundance', 'names.abundance' or 'names.rel.abundance'.")
  }
  
  # Check if the value of the argument 'decimal.places' is valid
  if(!is.numeric(decimal.places) | length(decimal.places) != 1){
    stop("The argument 'decimal.places' is not valid. Please provid an integer specifying the number of decimal places used for the labels for the relative abundance.")
  } else if(decimal.places%%1 != 0){
    stop("The argument 'decimal.places' is not an integer. Please provid an integer specifying the number of decimal places used for the labels for the relative abundance.")
  }
  
  #-------------------------- Check if optional arguments are valid --------------------------#
  # Check if the value of the argument 'total' is valid
  if(!missing(total)){
    if(!is.numeric(total) | length(total) != 1){
      stop("The argument 'total' is not valid. Optionally, one can provid a numeric that define the total value for the calculation of the relative abundance (abundance of taxon/total).")
    } 
  }
  
  # Check if the value of the argument 'not.shown' is valid
  if(!missing(not.shown)){
    if(class(not.shown) != "character"){
      stop("The argument 'not.shown' is not a character vector. Optionally, one can provid a character vector that contains one ore more column names of the taxonomy that are used to sort the taxa alphabetically, but are not shown in the Sankey diagram.")
    } else if(!(all(not.shown %in% colnames(taxonomy)))){
      stop("The argument 'not.shown' is not valid as not all names are found in the taxonomy table. Optionally, one can provid a character vector that contains one ore more column names of the taxonomy that are used to sort the taxa alphabetically, but are not shown in the Sankey diagram.")
    }
  }
  
  ###################################### Calculate Sankey 
  
  #---------------------------- Summarise counts to most abundant ----------------------------#
  # Exclude all columns with higher taxonomic ranks than the new key column, exclude numeric columns
  taxonomy <- taxonomy[,sapply(taxonomy, is.character)]
  col.names <- sort(unlist(lapply(taxonomy,function(x){length(unique(x))})))
  taxonomy <- taxonomy[,names(col.names)[col.names <= length(unique(taxonomy[,key]))]]
  
  # Summaries counts across all taxonomic level
  counts <- cbind(taxonomy, counts) 
  counts <- data.frame(dplyr::summarise_if(dplyr::group_by_if(counts, is.character), is.numeric, sum))
  
  # Calculate total reads or summed reads and sort in decreasing order
  if(taxa.abundance == "mean"){
    counts <- cbind(counts, TOTAL_COUNTS=apply(counts[,sapply(counts, is.numeric)],1, mean))
  } else {
    counts <- cbind(counts, TOTAL_COUNTS=apply(counts[,sapply(counts, is.numeric)],1, sum))
  }
  counts <- counts[order(counts$TOTAL_COUNTS, decreasing = T),]
  counts$TOTAL_COUNTS <- NULL
  
  # Sum all taxa below nr.taxa to Others
  if(length(unique(taxonomy[,key])) > nr.taxa+1){
    
    # Get others
    Others <- counts[(nr.taxa+1):nrow(counts),]
    Others <- data.frame(dplyr::summarise_all(
      dplyr::group_by_if(Others[,c(1,which(sapply(Others, is.numeric)))], is.character), sum))
    
    # Get counts except others
    counts <- counts[1:nr.taxa,] 
    
    # Add 'Others' only to branches with multiple taxa 
    Others[Others[,1] %in% unique(counts[,1]),1] <- 
      paste("ZZZZZZZZZZZZZZZZZZZZZZZZZZOther", Others[Others[,1] %in% unique(counts[,1]),1])
    
    # Merge both data sets
    counts <- merge(counts, Others, all = T)
    
    # Replace NAs in last columns, therefore iterate over rows
    for (row in seq(nrow(counts))) {
      if(any(is.na(counts[row,]))){
        counts[row, is.na(counts[row,])] <- counts[row,1]
      }
    }
    
    # Reorder columns
    counts <- counts[,c(colnames(taxonomy), colnames(counts)[!colnames(counts) %in% colnames(taxonomy)])]
    
    # Replace pattern ZZZZZZZZZZZZZZZZZZZZZZZZZZOther in first column
    counts[,1] <- gsub("ZZZZZZZZZZZZZZZZZZZZZZZZZZOther ", "", counts[,1])
  }
  
  #------------------------------- Order columns alphabetically ------------------------------#
  # Order columns alphabetically
  for(column in rev(seq(ncol(counts)))){
    counts <- counts[order(counts[,column]),]
  }
  
  # Remove unwanted column
  if(!missing(not.shown)){
    counts <- counts[,!colnames(counts) %in% not.shown]
  }
  
  # Replace pattern ZZZZZZZZZZZZZZZZZZZZZZZZZZOther in first column
  counts[,1] <- gsub("ZZZZZZZZZZZZZZZZZZZZZZZZZZOther ", "", counts[,1])
  
  # Replace pattern ZZZZZZZZZZZZZZZZZZZZZZZZZZOther by Others
  counts <- data.frame(sapply(counts[,sapply(counts,is.character)], 
                              function(x) gsub("ZZZZZZZZZZZZZZZZZZZZZZZZZZOther", "Other", x)),
                       counts[,sapply(counts,is.numeric)])
  
  # Duplicate last taxonomic column to create a blank column
  counts <- data.frame(counts[,sapply(counts, is.character)], 
                       LastColumn=counts[,rev(which(sapply(counts, is.character)))[1]], 
                       counts[,sapply(counts, is.numeric)])
  
  #------------------------------ Assign unique letters to taxa ------------------------------#
  # Create a vector with letters 
  letters <- sort(c(sapply(LETTERS, sub, pattern = " ", 
                           x = sprintf("%2s", sapply(LETTERS, sub, pattern = " ", 
                                                     x = sprintf("%3s", LETTERS))))))
  
  # Get column names
  col.names <- colnames(counts)[sapply(counts, is.character)]
  
  # Assign a ID column
  counts$ID_COLUMN <- letters[seq(nrow(counts))]
  
  # Iterate over the taxonomic columns
  for(column in seq(col.names)){
    
    # Create copy with only taxonomic ranks
    counts.copy <- setNames(data.frame(counts[,seq(column)]), col.names[seq(column)])
    
    # Delete duplicated rows 
    counts.copy <- unique(counts.copy)
    
    # Add new column with IDs
    counts.copy[,paste("NEWWWWW", colnames(counts.copy)[column])] <- 
      paste(counts.copy[,column], letters[seq(nrow(counts.copy))])
    
    # Merge count table and the copy, order count table
    counts <- merge(counts, counts.copy, all = T)
    counts <- counts[order(counts$ID_COLUMN),]
    
    # Delete used IDs
    letters <- letters[-seq(nrow(counts.copy))]
  }
  
  # Delete duplicated column and ID column
  counts <- counts[,!colnames(counts) %in% c(col.names, "ID_COLUMN")]
  colnames(counts) <- sub("^NEWWWWW ", "", colnames(counts))
  counts <- data.frame(counts[,sapply(counts, is.character)], 
                       counts[,sapply(counts, is.numeric)])
  
  #------------------------------------- Get frequencies -------------------------------------#
  # Get frequencies for all taxonomic level, therefore iterate over character columns
  frequencies <- setNames(data.frame(matrix(ncol = 4, nrow = 0)) , c("node", "sum", "mean", "sd"))
  for (column in  which(sapply(counts, is.character))) {
    freq <- data.frame(dplyr::summarise_all(
      dplyr::group_by_if(counts[,c(column,which(sapply(counts, is.numeric)))], is.character), sum))
    
    # Assign ID column (letters)
    colnames(freq)[1] <- "ID"
    freq$ID <- sub(".* ", "", freq$ID)
    
    # Calculate sum, mean and sd across numeric columns
    freq <- data.frame(node=freq[,1], 
                       sum=apply(freq[,sapply(freq, is.numeric)],1, sum),
                       mean=apply(freq[,sapply(freq, is.numeric)],1, mean),
                       sd=apply(freq[,sapply(freq, is.numeric)],1, sd)) 
    
    frequencies <- rbind(frequencies, freq)
  }
  
  # Delete unused frequency column
  if(taxa.abundance == "mean"){
    frequencies$sum <- NULL
  } else {
    frequencies$mean <- NULL
    frequencies$sd <- NULL
  }
  
  # Assign percentage, if total is defined divide by total
  if(taxa.abundance == "mean"){
    if(missing(total)){
      frequencies$pct <- frequencies$mean/mean(colSums(counts[,sapply(counts, is.numeric)]))*100
      frequencies$pct_sd <- frequencies$sd/mean(colSums(counts[,sapply(counts, is.numeric)]))*100
    } else {
      frequencies$pct <- frequencies$mean/total*100
      frequencies$pct_sd <- frequencies$sd/total*100
    }
  } else {
    if(missing(total)){
      frequencies$pct <- frequencies$sum/sum(counts[,sapply(counts, is.numeric)])*100
    } else {
      frequencies$pct <- frequencies$sum/total*100
    }
  }
  
  #------------------------------------- Make node table -------------------------------------#
  # Create node table
  counts <- counts[,sapply(counts, is.character)]
  nodes <- unique(cbind(x=sort(rep(seq(ncol(counts)), nrow(counts))), stack(counts)))
  
  # Assign letters as new ID column to nodes table and delete letters from value
  nodes$ID <- sub(".* ", "", nodes$values)
  nodes$values <- sub(" ...$", "", nodes$values)
  
  #-------------------------------------- Assign colors --------------------------------------#
  # Create a copy for the count table
  counts.copy <- counts
  counts.copy$LastColumn <- NULL
  counts.copy <- counts.copy[!grepl("Other", counts.copy[,ncol(counts.copy)]),]
  
  #------------- Customized colors
  if(color.palette == "customize"){
    
    message(paste0("The sankey diagram has ", length(unique(counts.copy[,1])), " branches that split into the ", 
                   nr.taxa, " most abundant taxa of the taxonomic rank '", key, "'. "), 
            ifelse(any(table(counts[,1]) > 1), 
                   paste0(paste0(table(counts[,1])[table(counts[,1]) != 1]-1, " separate taxon/taxa belong to the branch '", 
                                 sub(" ...$", "", names(table(counts[,1]))[table(counts[,1]) != 1]), "'", collapse = " & "), ". "), ""), 
            ifelse(any(table(counts[,1]) == 1), 
                   paste0("No separate taxa are shown for the branche(s) ", 
                          paste(sub(" ...$", "", names(table(counts[,1]))[table(counts[,1]) == 1]), collapse = " & "), ". "), ""),
            paste0("\nYou are now asked to specify one color for each of the ", length(unique(counts.copy[,1])), 
                   " branches as well as one color for each of the ", nr.taxa, " most abundant taxa. "),
            "For the sankey diagram, color gradients are created between the colors of the individual taxa and the corresponding branch colors. ",
            "You can either use hexadecimal colors (e.g. #FF0000) or named colors (e.g. red).")
    
    #--------- Assign colors to the branches
    all.colors <- c()
    for (branch in unique(counts.copy[,1])) {
      
      # Get color for the branch
      while(TRUE){
        color <- readline(paste0("Please specify the color for the branch ", sub(" ...$", "", branch),":") )
        color <- gsub("\"", "", color)
        if(tryCatch(is.matrix(col2rgb(color)), error = function(e) FALSE)){
          break
        } else {
          message("The specified color is not valid, please use either hexadecimal colors (e.g. #FF0000) or named colors (e.g. red).")
        }
      }
      
      # Convert color to rgb color
      color <- rgb(col2rgb(color)[,1][1], col2rgb(color)[,1][2], col2rgb(color)[,1][3], maxColorValue=255)
      all.colors <- c(all.colors, color)
      names(all.colors)[length(all.colors)] <- branch
    }
    
    # Create a data frame with the branch colors
    all.colors <- setNames(data.frame(all.colors), "col")
    all.colors$ID <- rownames(all.colors)
    
    #--------- Get colors for the individual taxa
    
    # Iterate over the branches
    for (branch in unique(counts.copy[,1])) {
      
      #--- Assign colors for only one taxon per branch (no others)
      if(sum(counts.copy[,1] %in% branch) == 1 | sum(counts[,1] %in% branch) == 1){
        
        # Specify the printed text
        if(sum(counts[,1] %in% branch) == 1){
          text <- paste0("Please specify the color for last node (lowest taxonomic rank) of the from the branch ", sub(" ...$", "", branch), ":")
          
        } else {
          text <- paste0("Please specify the color for the taxon '", 
                         sub(" ...$", "", counts.copy[counts.copy[,1] == branch,ncol(counts.copy)]), "' from the branch ", sub(" ...$", "", branch), ":")
        }
        
        # Get color for the taxon of the branch
        while(TRUE){
          color <- readline(text)
          color <- gsub("\"", "", color)
          if(tryCatch(is.matrix(col2rgb(color)), error = function(e) FALSE)){
            break
          } else {
            message("The specified color is not valid, please use either hexadecimal colors (e.g. #FF0000) or named colors (e.g. red).")
          }
        }
        
        # Create a color sequence for the taxonomic ranks between the branch and the taxon color 
        palette <- colorRampPalette(colors=c(all.colors[all.colors$ID == branch,"col"], color))
        color <- palette(ncol(counts.copy))
        
        # Add the colors to the overall data frame
        all.colors <- rbind(all.colors, setNames(data.frame(color, unlist(counts.copy[counts.copy[,1] == branch,])), colnames(all.colors)))
        
        #--- Assign colors for multiple taxa per branch  
      } else {
        
        # Create open data frame for the colors of the taxa of one branch
        colors.branch <- setNames(data.frame(matrix(ncol = ncol(counts.copy), nrow = 0)), colnames(counts.copy))
        
        # Iterate across each taxon that belongs to the branch
        for (taxon in counts.copy[counts.copy[,1] == branch, ncol(counts.copy)]) {
          # Get color for the taxon
          while(TRUE){
            color <- readline(paste0("Please specify the color for the taxon '", sub(" ...$", "", taxon),
                                     "' from the branch ", sub(" ...$", "", branch), ":"))
            color <- gsub("\"", "", color)
            if(tryCatch(is.matrix(col2rgb(color)), error = function(e) FALSE)){
              break
            } else {
              message("The specified color is not valid, please use either hexadecimal colors (e.g. #FF0000) or named colors (e.g. red).")
            }
          }
          
          # Create a color sequence for the taxonomic ranks between the branch and the taxon color
          palette <- colorRampPalette(colors=c(all.colors[all.colors$ID == branch,"col"], color))
          color <- palette(ncol(counts.copy))
          
          # Add the colors to the color branch  data frame
          colors.branch <- rbind(colors.branch, setNames(data.frame(t(color)),colnames(counts.copy)))
        }
        
        # Create a copy from the count table for the branch
        counts.branch <- counts.copy[counts.copy[,1] %in% branch,]
        
        # Iterate over taxonomic ranks from highest to lowest
        for (column in rev(seq(ncol(counts.branch))[-1])) {
          
          # Check if taxa are duplicated at next higher taxonomic rank than the current
          if(any(duplicated(counts.branch[,column-1]))){
            
            # Iterate over duplicated taxa names
            for(taxon in unique(counts.branch[,column-1])){
              
              # Check if this taxon is duplicated
              if(sum(counts.branch[,column-1] == taxon) > 1){
                
                # Calculate mean of colors between the taxa
                means <- rowMeans(sapply(colors.branch[counts.branch[,column-1] == taxon,column], FUN=function(x) col2rgb(x)))
                means <- rgb(red=means[1], green=means[2], blue=means[3], maxColorValue=255)
                
                # Generate a new palette  
                palette <- colorRampPalette(colors=c(colors.branch[counts.branch[,column-1] == taxon,1][1], means))
                color <- palette(column)
                
                # Assign new colors to the branch color table
                for (i in seq(column-1)) {
                  colors.branch[counts.branch[,column-1] == taxon,i] <- color[i]
                }
                
              } 
            }
          } 
          
          # Add colors to overall color table
          all.colors <- rbind(all.colors, setNames(data.frame(colors.branch[,column],counts.branch[,column]), colnames(all.colors)))
        }
      }
    }
    
    # Remove duplicated rows
    all.colors <- unique(all.colors)
    all.colors$ID <- sub(".* ", "", all.colors$ID)
    
    #------------- Color paletts
  } else {
    # Assign colors
    all.colors <- c()
    for (row in seq(nrow(counts.copy))) {
      for (column in seq(ncol(counts.copy))) {
        all.colors <- c(all.colors, paste(colnames(counts.copy)[column], counts.copy[row,column]))
      }
    }
    all.colors <- unique(all.colors)
    
    # Assign colors
    all.colors <- data.frame(ID=all.colors,col=viridis::viridis(length(all.colors), option = color.palette))
    all.colors$ID <- sub(".* ","", all.colors$ID)
  }
  
  # Merge colors with node table
  nodes <- merge(nodes, all.colors, by = 'ID', all = TRUE)
  
  # Assign color to other and first and last column
  nodes[nodes$ind == "LastColumn", "col"] <- "white" 
  nodes[is.na(nodes$col), "col"] <- color.others
  
  # Merge node and frequencies table
  nodes <- merge(nodes, frequencies, by.x = 'ID', by.y = 'node', all = TRUE)
  
  # Assign labels
  if(labels=="none"){
    nodes$labels <- ""
  } else if(labels=="names"){
    nodes$labels <- nodes$values
  } else if(labels %in% c("abundance", "names.abundance")){
    if(taxa.abundance == "mean"){
      nodes$labels <- paste0(round(nodes$mean, decimal.places), " ± ", round(nodes$sd, decimal.places))#±
    } else {
      nodes$labels <- round(nodes$sum, decimal.places)
    }
  } else if(labels %in% c("rel.abundance", "names.rel.abundance")){
    if(taxa.abundance == "mean"){
      nodes$labels <- paste0(round(nodes$pct, decimal.places), " ± ", round(nodes$pct_sd, decimal.places),  "%")#±
    } else {
      nodes$labels <- paste0(round(nodes$pct, decimal.places), "%")
    }
  }
  if(labels %in% c("names.abundance", "names.rel.abundance")){
    nodes$labels <- paste0(nodes$values, " (", nodes$labels, ")")
  }
  
  # Assign labels
  nodes[(nodes$x != length(unique(nodes$x))-1) & (grepl("Other ", nodes$values)), "labels"] <- ""
  nodes[nodes$ind == "LastColumn", "labels"] <- ""
  
  #------------------------------------- Make edge table -------------------------------------#
  # Create edge table
  edges <- setNames(data.frame(matrix(ncol = 3, nrow = 0)), c("N1", "N2", "Value"))
  for(i in seq(ncol(counts))[-1]){
    e <- setNames(unique(counts[,c(i-1,i)]), c("N1", "N2"))
    e$N1 <- sub(".* ","", e$N1)
    e$N2 <- sub(".* ","", e$N2)
    e <- merge(e, nodes[nodes$x==i,c("ID",taxa.abundance)], by.x = "N2", by.y = "ID", all.x = T)
    edges <- rbind(edges, setNames(data.frame(e[,c("N1", "N2", taxa.abundance)], 
                                              stringsAsFactors = F), c("N1", "N2", "Value")))
  }
  
  # Adjust node table
  n <- setNames(data.frame(nodes[,c("ID", "x", "col", "labels", "ind")], stringsAsFactors= FALSE),
                c("ID", "x", "col", "labels", "TaxonomicLevel"))
  n$TaxonomicLevel <- as.character(n$TaxonomicLevel)
  n[n$TaxonomicLevel == "LastColumn", "TaxonomicLevel"] <- ""
  n <- n[order(n$ID, decreasing = T),]
  n$ID <- factor(n$ID)
  
  # Create riverplot
  r <- riverplot::makeRiver(n, edges )
  
  # Clear node table
  nodes <- nodes[nodes$labels!="",]
  
  return(list(r=r, nodes=nodes))
}
###End of function###


docstring(riverplot.transformation) #custom "help function"


## Data transformations and Sankey diagrams plots ----

# taxonomy is needed to group the abundances according to the taxa
taxonomy_oom <- functab
taxonomy_oom[is.na(taxonomy_oom)] <- "undefined" #remove NA -> undefined
dim (taxonomy_oom) # 401 13
taxonomy_oom <- taxonomy_oom[,!colnames(taxonomy_oom) %in% c("no_rank", "phylum", "accession", "identity", "lifestyle", "substrate", "detailed_substrate", "above_below_ground")]
taxonomy_oom <- taxonomy_oom[,colnames(taxonomy_oom) %in% c("class", "order", "genus")]

counts_oom <- data.frame(t(make_relative(as.matrix(t(otutab[1:78])))))

# Check if row names of the count and taxonomy data match
all.equal(rownames(counts_oom), rownames(taxonomy_oom))

unique(taxonomy_oom$genus)
length(unique(taxonomy_oom$genus)) #we have 21 different genera

r <- riverplot.transformation(counts_oom, taxonomy_oom, nr.taxa = 21, key = "genus", decimal.places = 0)
# Plot sankey diagram, save the result 
sankey <-riverplot(r$r, srt=0, lty=0, textcex=1, textpos=4, textcol="black", node_margin = 0.1,
                   nodewidth = 1, nsteps = 50, plot_area = 0.9)

# Get the node table from the sankey diagram
node.table <- sankey$nodes

# Delete all rows that have no label
# This step is important, don#t forget
node.table <- node.table[node.table$labels!="",]

# Delete all labels from your riverplot element
r$r$nodes$labels <- ""

#open the png device
png(file="Sankey_Diagram_all.png", width=11.5, height=8, units='in', res = 600)

# Plot Sankey diagram
riverplot(r$r, srt=0, lty=0, textcex=1, textpos=4, textcol="black", node_margin = 0.1,
          nodewidth = 1, nsteps = 50, plot_area = 0.9)

# Add labels with background
bglabel(x=node.table$x, y=node.table$y, text=node.table$labels,
        bg=rep("#FFFFFF80", nrow(node.table)), margin = 0.1, pos="right")

# Add x-axis labels
text(
  x = unique(node.table$x),
  y = min(node.table$y)-0.08,
  labels = unique(node.table$TaxonomicLevel),
  pos = 4, offset = 0, font = 2
)

# Add title
title(main = "Sankey Diagram, All Lakes/Habitats")
dev.off()


#For-loop running through all levels of "lake_habitat" and produce an individual Sankey-diagram for each level

for(i in unique(otu_database_oom$lake_habitat)){
counts <- subset(otu_database_oom, lake_habitat == i)
counts <- data.frame(t(make_relative(as.matrix(counts[,grep("^Otu",names(counts))]))))

r <- riverplot.transformation(counts, taxonomy_oom, nr.taxa = 21, key = "genus", decimal.places = 0)
# Plot Sankey diagram, save the result 
sankey <-riverplot(r$r, srt=0, lty=0, textcex=1, textpos=4, textcol="black", node_margin = 0.1,
                   nodewidth = 1, nsteps = 50, plot_area = 0.9)

# Get the node table from the Sankey diagram
node.table <- sankey$nodes

# Delete all rows that have no label
# This step is important, don#t forget
node.table <- node.table[node.table$labels!="",]

# Delete all labels from your riverplot element
r$r$nodes$labels <- ""

#open the png device
png(file=paste0("Sankey_Diagram_", i, ".png"), width=11.5, height=8, units='in', res = 600)

# Plot Sankey diagram
riverplot(r$r, srt=0, lty=0, textcex=1, textpos=4, textcol="black", node_margin = 0.1,
          nodewidth = 1, nsteps = 50, plot_area = 0.9)

# Add labels with background
bglabel(x=node.table$x, y=node.table$y, text=node.table$labels,
        bg=rep("#FFFFFF80", nrow(node.table)), margin = 0.1, pos="right")

# Add x-axis labels
text(
  x = unique(node.table$x),
  y = min(node.table$y)-0.08,
  labels = unique(node.table$TaxonomicLevel),
  pos = 4, offset = 0, font = 2
)

# Add title
title(main = paste0("Sankey Diagram, ", i))
dev.off()
}


#For-loop running through all levels of "lake_aquatic_terrestrial" and produce an individual Sankey-diagram for each level

for(i in unique(otu_database_oom$lake_aquatic_terrestrial)){
  counts <- subset(otu_database_oom, lake_aquatic_terrestrial == i)
  counts <- data.frame(t(make_relative(as.matrix(counts[,grep("^Otu",names(counts))]))))
  
  r <- riverplot.transformation(counts, taxonomy_oom, nr.taxa = 10, key = "genus", decimal.places = 0)
  # Plot Sankey diagram, save the result 
  sankey <-riverplot(r$r, srt=0, lty=0, textcex=1, textpos=4, textcol="black", node_margin = 0.1,
                     nodewidth = 1, nsteps = 50, plot_area = 0.9)
  
  # Get the node table from the Sankey diagram
  node.table <- sankey$nodes
  
  # Delete all rows that have no label
  # This step is important, don#t forget
  node.table <- node.table[node.table$labels!="",]
  
  # Delete all labels from your riverplot element
  r$r$nodes$labels <- ""
  
  #open the png device
  png(file=paste0("Sankey_Diagram_", i, ".png"), width=11.5, height=6, units='in', res = 600)
  
  # Plot Sankey diagram
  riverplot(r$r, srt=0, lty=0, textcex=1, textpos=4, textcol="black", node_margin = 0.1,
            nodewidth = 1, nsteps = 50, plot_area = 0.9)
  
  # Add labels with background
  bglabel(x=node.table$x, y=node.table$y, text=node.table$labels,
          bg=rep("#FFFFFF80", nrow(node.table)), margin = 0.1, pos="right")
  
  # Add x-axis labels
  text(
    x = unique(node.table$x),
    y = min(node.table$y)-0.08,
    labels = unique(node.table$TaxonomicLevel),
    pos = 4, offset = 0, font = 2
  )
  
  # Add title
  title(main = paste0("Sankey Diagram, ", i))
  dev.off()
}


#For-loop running through all levels of "lake" and produce an individual Sankey-diagram for each level

for(i in unique(otu_database_oom$lake)){
  counts <- subset(otu_database_oom, lake == i)
  counts <- data.frame(t(make_relative(as.matrix(counts[,grep("^Otu",names(counts))]))))
  
  r <- riverplot.transformation(counts, taxonomy_oom, nr.taxa = 21, key = "genus", decimal.places = 0)
  # Plot Sankey diagram, save the result 
  sankey <-riverplot(r$r, srt=0, lty=0, textcex=1, textpos=4, textcol="black", node_margin = 0.1,
                     nodewidth = 1, nsteps = 50, plot_area = 0.9)
  
  # Get the node table from the Sankey diagram
  node.table <- sankey$nodes
  
  # Delete all rows that have no label
  # This step is important, don#t forget
  node.table <- node.table[node.table$labels!="",]
  
  # Delete all labels from your riverlot element
  r$r$nodes$labels <- ""
  
  #open the png device
  png(file=paste0("Sankey_Diagram_", i, ".png"), width=11.5, height=8, units='in', res = 600)
  
  # Plot Sankey diagram
  riverplot(r$r, srt=0, lty=0, textcex=1, textpos=4, textcol="black", node_margin = 0.1,
            nodewidth = 1, nsteps = 50, plot_area = 0.9)
  
  # Add labels with background
  bglabel(x=node.table$x, y=node.table$y, text=node.table$labels,
          bg=rep("#FFFFFF80", nrow(node.table)), margin = 0.1, pos="right")
  
  # Add x-axis labels
  text(
    x = unique(node.table$x),
    y = min(node.table$y)-0.08,
    labels = unique(node.table$TaxonomicLevel),
    pos = 4, offset = 0, font = 2
  )
  
  # Add title
  title(main = paste0("Sankey Diagram, ", i))
  dev.off()
}


# Pie charts ----

## Classes ----
classes <- subset(functab, select=c("class"))
counts <- data.frame(t(make_relative(as.matrix(t(otutab[1:78])))))
counts <- cbind(classes, counts) 
counts <- data.frame(dplyr::summarise_if(group_by_if(counts, is.character), is.numeric, sum))
rownames(counts) <- counts$class
counts$class <- NULL
counts <- data.frame(t(counts))
counts$lake <- factor(NA, levels=c("Fuku", "Stechlin", "Lawn"))
for(i in 1:nrow(counts)){counts$lake[i] <- otu_database_oom[which(rownames(otu_database_oom)==rownames(counts)[i]),"lake"]}
counts$habitat <- factor(NA, levels = levels(otu_database_oom$habitat))
for(i in 1:nrow(counts)){counts$habitat[i] <- otu_database_oom[which(rownames(otu_database_oom)==rownames(counts)[i]),"habitat"]}
counts$lake_habitat <- factor(NA, levels = levels(otu_database_oom$lake_habitat))
for(i in 1:nrow(counts)){counts$lake_habitat[i] <- otu_database_oom[which(rownames(otu_database_oom)==rownames(counts)[i]),"lake_habitat"]}

counts_long <- gather(counts, key = "class", value = "rel_abundance", Peronosporomycetes:Saprolegniomycetes)
counts_long <- as.data.frame(lapply(counts_long, unlist))
counts_long$class <- factor(counts_long$class, levels=c("Peronosporomycetes", "Saprolegniomycetes"))
counts_long$lake <- factor(counts_long$lake, levels=c("Fuku", "Stechlin", "Lawn"))
counts_long$habitat <- factor(counts_long$habitat, levels = levels(otu_database_oom$habitat))
counts_long$lake_habitat <- factor(counts_long$lake_habitat, levels = levels(otu_database_oom$lake_habitat))

pie_charts_all_class <- ggplot(data=counts_long, aes(x= 1, y=rel_abundance, fill=class))+
  geom_bar(position = "fill", stat="identity", show.legend = FALSE) +
  coord_polar("y", start = 0) +
  theme_minimal() +
  theme(axis.text.x = element_blank(), panel.grid = element_blank(), plot.title = element_text(hjust = 0.5)) +
  facet_wrap(~lake_habitat) +
  facet_grid(cols = vars(lake_habitat)) +
  theme(panel.spacing=unit(-10, "pt")) +
  scale_color_manual(name= "Clade",
                     breaks=c("Peronosporomycetes", "Saprolegniomycetes"),
                     values= c("#471164", "#34B57A"),
                     labels=c("Peronosporomycetes", "Saprolegniomycetes"))+
  scale_fill_manual(name= "Class",
                    breaks=c("Peronosporomycetes", "Saprolegniomycetes"),
                    values= c("#471164", "#34B57A"),
                    labels=c("Peronosporomycetes", "Saprolegniomycetes"))
png(file="Pie_chart_class_all_Figure.png", width=12, height=3, units='in', res = 600)
pie_charts_all_class
dev.off()


## Functional guilds, lifestyle ----
func_guilds <- subset(functab, select=c("lifestyle"))
counts <- data.frame(t(make_relative(as.matrix(t(otutab[1:78])))))
counts <- cbind(func_guilds, counts) 
counts <- data.frame(dplyr::summarise_if(group_by_if(counts, is.character), is.numeric, sum))
rownames(counts) <- counts$lifestyle
counts$lifestyle <- NULL
counts <- data.frame(t(counts))
counts$lake <- factor(NA, levels=c("Fuku", "Stechlin", "Lawn"))
for(i in 1:nrow(counts)){counts$lake[i] <- otu_database_oom[which(rownames(otu_database_oom)==rownames(counts)[i]),"lake"]}
counts$habitat <- factor(NA, levels = levels(otu_database_oom$habitat))
for(i in 1:nrow(counts)){counts$habitat[i] <- otu_database_oom[which(rownames(otu_database_oom)==rownames(counts)[i]),"habitat"]}
counts$lake_habitat <- factor(NA, levels = levels(otu_database_oom$lake_habitat))
for(i in 1:nrow(counts)){counts$lake_habitat[i] <- otu_database_oom[which(rownames(otu_database_oom)==rownames(counts)[i]),"lake_habitat"]}

counts_long <- gather(counts, key = "lifestyle", value = "rel_abundance", hemibiotroph:undefined)
counts_long <- as.data.frame(lapply(counts_long, unlist))
counts_long$lifestyle <- factor(counts_long$lifestyle, levels=c("undefined", "saprotroph", "obligate.biotroph", "hemibiotroph"))
counts_long$lake <- factor(counts_long$lake, levels=c("Fuku", "Stechlin", "Lawn"))
counts_long$habitat <- factor(counts_long$habitat, levels = levels(otu_database_oom$habitat))
counts_long$lake_habitat <- factor(counts_long$lake_habitat, levels = levels(otu_database_oom$lake_habitat))

pie_charts_all_lifestyle <- ggplot(data=counts_long, aes(x= 1, y=rel_abundance, fill=lifestyle))+
  geom_bar(position = "fill", stat="identity", show.legend = FALSE) +
  coord_polar("y", start = 0) +
  theme_minimal() +
  theme(axis.text.x = element_blank(), panel.grid = element_blank(), plot.title = element_text(hjust = 0.5)) +
  facet_wrap(~lake_habitat) +
  facet_grid(cols = vars(lake_habitat)) +
  theme(panel.spacing=unit(-10, "pt")) +
  scale_color_manual(name= "Lifestyle",
                     breaks=c("undefined", "saprotroph", "obligate.biotroph", "hemibiotroph"),
                     values= c("grey", "yellow", "brown", "orange"),
                     labels=c("undefined", "saprotroph", "obligate biotroph", "hemibiotroph"))+
  scale_fill_manual(name= "Lifestyle",
                    breaks=c("undefined", "saprotroph", "obligate.biotroph", "hemibiotroph"),
                    values= c("grey", "yellow", "brown", "orange"),
                    labels=c("undefined", "saprotroph", "obligate biotroph", "hemibiotroph"))
png(file="Pie_chart_lifestyle_all_Figure.png", width=12, height=3, units='in', res = 600)
pie_charts_all_lifestyle
dev.off()


## Substrate ----
func_guilds <- subset(functab, select=c("substrate"))
counts <- data.frame(t(make_relative(as.matrix(t(otutab[1:78])))))
counts <- cbind(func_guilds, counts) 
counts <- data.frame(dplyr::summarise_if(group_by_if(counts, is.character), is.numeric, sum))
rownames(counts) <- counts$substrate
counts$substrate <- NULL
counts <- data.frame(t(counts))
counts$lake <- factor(NA, levels=c("Fuku", "Stechlin", "Lawn"))
for(i in 1:nrow(counts)){counts$lake[i] <- otu_database_oom[which(rownames(otu_database_oom)==rownames(counts)[i]),"lake"]}
counts$habitat <- factor(NA, levels = levels(otu_database_oom$habitat))
for(i in 1:nrow(counts)){counts$habitat[i] <- otu_database_oom[which(rownames(otu_database_oom)==rownames(counts)[i]),"habitat"]}
counts$lake_habitat <- factor(NA, levels = levels(otu_database_oom$lake_habitat))
for(i in 1:nrow(counts)){counts$lake_habitat[i] <- otu_database_oom[which(rownames(otu_database_oom)==rownames(counts)[i]),"lake_habitat"]}

counts_long <- gather(counts, key = "substrate", value = "rel_abundance", Metazoa:undefined)
counts_long <- as.data.frame(lapply(counts_long, unlist))
counts_long$substrate <- factor(counts_long$substrate, levels=c("undefined", "Metazoa", "Plantae"))
counts_long$lake <- factor(counts_long$lake, levels=c("Fuku", "Stechlin", "Lawn"))
counts_long$habitat <- factor(counts_long$habitat, levels = levels(otu_database_oom$habitat))
counts_long$lake_habitat <- factor(counts_long$lake_habitat, levels = levels(otu_database_oom$lake_habitat))

pie_charts_all_substrate <- ggplot(data=counts_long, aes(x= 1, y=rel_abundance, fill=substrate))+
  geom_bar(position = "fill", stat="identity", show.legend = FALSE) +
  coord_polar("y", start = 0) +
  theme_minimal() +
  theme(axis.text.x = element_blank(), panel.grid = element_blank(), plot.title = element_text(hjust = 0.5)) +
  facet_wrap(~lake_habitat) +
  facet_grid(cols = vars(lake_habitat)) +
  theme(panel.spacing=unit(-10, "pt")) +
  scale_color_manual(name= "Substrate",
                     breaks=c("undefined", "Metazoa", "Plantae"),
                     values= c("grey", "red", "green"),
                     labels=c("undefined", "Metazoa", "Plantae"))+
  scale_fill_manual(name= "Substrate",
                    breaks=c("undefined", "Metazoa", "Plantae"),
                    values= c("grey", "red", "green"),
                    labels=c("undefined", "Metazoa", "Plantae"))
png(file="Pie_chart_substrate_all_Figure.png", width=12, height=3, units='in', res = 600)
pie_charts_all_substrate
dev.off()


# Alpha diversity ----

## calculate alpha diversity indices ----

# asymptotic/extrapolated alpha diversity measures (Chao et al. 2016, iNEXT package)
# this way we account for differences in sequencing depth with extrapolation (instead of rarefaction)
otu_database_oom_cut$ChaoRichness <- ChaoRichness(as.data.frame(t(otu_database_oom_cut[,grep("^Otu",names(otu_database_oom_cut))])))$"Estimator" #asymptotic estimate of OTU richness, 0D
otu_database_oom_cut$ChaoShannon <- ChaoShannon(as.data.frame(t(otu_database_oom_cut[,grep("^Otu",names(otu_database_oom_cut))])), transform = FALSE)$"Estimator" #asymptotic estimate of Shannon index
otu_database_oom_cut$ChaoSimpson <- ChaoSimpson(as.data.frame(t(otu_database_oom_cut[,grep("^Otu",names(otu_database_oom_cut))])), transform = FALSE)$"Estimator" #asymptotic estimate of Simpson index
otu_database_oom_cut$ChaoExpShannon <- ChaoShannon(as.data.frame(t(otu_database_oom_cut[,grep("^Otu",names(otu_database_oom_cut))])), transform = TRUE)$"Estimator" #asymptotic estimate of expShannon, 1D
otu_database_oom_cut$ChaoInvSimpson <- ChaoSimpson(as.data.frame(t(otu_database_oom_cut[,grep("^Otu",names(otu_database_oom_cut))])), transform = TRUE)$"Estimator" #asymptotic estimate of invSimpson, 2D
otu_database_oom_cut$ChaoEvenness <- otu_database_oom_cut$ChaoShannon/log(otu_database_oom_cut$ChaoRichness) #Pielou's evenness index, calculated from asymptotic/extrapolated Shannon index and OTU richness

## linear models/ANOVA ----

lm_oom_ChaoRichness <- lm(ChaoRichness ~ lake*habitat, data = otu_database_oom_cut)
anova(lm_oom_ChaoRichness) #this is the asymptotic richness, i.e. estimated richness at infinite sequencing depth
lm_oom_ChaoExpShannon <- lm(ChaoExpShannon ~ lake*habitat, data = otu_database_oom_cut)
anova(lm_oom_ChaoExpShannon) #asymptotic exponential Shannon index, i.e. estimated expShannon at infinite sequencing depth
lm_oom_ChaoInvSimpson <- lm(ChaoInvSimpson ~ lake*habitat, data = otu_database_oom_cut)
anova(lm_oom_ChaoInvSimpson) #asymptotic inverse Shannon index, i.e. estimated invSimpson at infinite sequencing depth
lm_oom_ChaoEvenness <- lm(ChaoEvenness ~ lake*habitat, data = otu_database_oom_cut)
anova(lm_oom_ChaoEvenness) #calculated from asymptotic Shannon index and asymptotic OTU richness

#plot
alpha_diversity_long_Chao <- gather(otu_database_oom_cut, key="alpha_diversity_measure", value="value", c("ChaoRichness","ChaoExpShannon", "ChaoInvSimpson", "ChaoEvenness"))
alpha_div_names_Chao <- as_labeller(c(`ChaoRichness` = "OTU richness (ChaoRichness)", `ChaoExpShannon` = "Exp. Shannon index (ChaoShannon)",`ChaoInvSimpson` = "Inv. Simpson index (ChaoSimpson)", `ChaoEvenness` = "Pielou's evenness (ChaoEvenness)"))

alpha_diversity_boxplots_Chao <- ggplot(alpha_diversity_long_Chao, aes(x=habitat, y=value, col=lake))+
  facet_wrap(~factor(alpha_diversity_measure, levels=c("ChaoRichness", "ChaoExpShannon", "ChaoInvSimpson", "ChaoEvenness")), labeller = alpha_div_names_Chao, scales = "free_y")+
  theme_classic()+
  geom_boxplot(lwd=0.75)+
  scale_color_manual(name= "Lake",
                     breaks=c("Fuku", "Stechlin"),
                     values= c("#EE0000", "#CCCC00"),
                     labels=c("Grosse Fuchskuhle", "Grosser Stechlinsee"))+
  theme(axis.text.x = element_text(angle = 45, vjust = 1, hjust=1))+
  scale_x_discrete(limits=c("Soil_forest", "RottenLeaves_forest", "RottenLeaves_shoreline", "Sediment_shoreline", "SurfaceWater_LittoralZone", "SurfaceWater_PelagicZone"),
                   labels=c("Soil (forest)", "Rotten leaves (forest)", "Rotten leaves (shoreline)", "Sediment (shoreline)", "Surface water (littoral zone)", "Surface water (pelagic zone)"))+
  labs(title = "Alpha diversity", x="Habitat", y="")

png(file="Alpha_diversity_Boxplots_Chao.png", width=7, height=7, units='in', res = 600)
alpha_diversity_boxplots_Chao
dev.off()


## post-hoc Tukey-Test for pairwise comparisons ----
### for all 12 habitat x lake combinations
aov_ChaoRichness <- aov(ChaoRichness ~ lake*habitat, data = otu_database_oom_cut)
tukey_ChaoRichness = TukeyHSD(aov_ChaoRichness)
aov_ChaoExpShannon <- aov(ChaoExpShannon ~ lake*habitat, data = otu_database_oom_cut)
tukey_ChaoExpShannon = TukeyHSD(aov_ChaoExpShannon)
aov_ChaoInvSimpson <- aov(ChaoInvSimpson ~ lake*habitat, data = otu_database_oom_cut)
tukey_ChaoInvSimpson = TukeyHSD(aov_ChaoInvSimpson)
aov_ChaoEvenness <- aov(ChaoEvenness ~ lake*habitat, data = otu_database_oom_cut)
tukey_ChaoEvenness = TukeyHSD(aov_ChaoEvenness)

# compact letter display
tukey.cld_ChaoRichness <- multcompLetters4(aov_ChaoRichness, tukey_ChaoRichness)
tukey.cld_ChaoRichness
tukey.cld_ChaoExpShannon <- multcompLetters4(aov_ChaoExpShannon, tukey_ChaoExpShannon)
tukey.cld_ChaoExpShannon
tukey.cld_ChaoInvSimpson <- multcompLetters4(aov_ChaoInvSimpson, tukey_ChaoInvSimpson)
tukey.cld_ChaoInvSimpson
tukey.cld_ChaoEvenness <- multcompLetters4(aov_ChaoEvenness, tukey_ChaoEvenness)
tukey.cld_ChaoEvenness
#The letters can be added to the plots. We did it manually, as it is not trivial when using facet_wrap


# Sequence similarity to reference database ----

#the following code will produce barplots of the relative abundance of Peronosporomycetes and Saprolegniomycetes
#according to their % identity (i.e. sequence similarity to their respective BLAST hit)

# for loop running through all levels of lake_habitat
for(i in unique(otu_database_oom$lake_habitat)){
  
  counts <- subset(otu_database_oom, lake_habitat == i)
  counts <- counts[,grep("^Otu", names(counts))]
  counts <- make_relative(as.matrix(counts[,grep("^Otu",names(counts))])) #transformation to relative data, so all samples are weighed equally, irrespective of sequencing depth
  
  Abundances = colSums(counts)/6 #divided by 6 because every habitat has 6 samples/replicates --> sums up to 1 (100 %)
  TAX = cbind(functab, Abundances)
  
  # Prepare the table for the Histogram
  # Aggregate Abundances with the same percent identity
  AggregatedTAXpercent = ddply(TAX, c("identity", "class"), numcolwise(sum)) #aggregates all numeric columns (including "identity", but his is not what we need, so we can ignore this column)
  
  # Expand the table. 
  # This means that if e.g. 1000 sequences have the percent identity of 0.97 we print 0.97 1000 times
  #AggregatedTAXpercent_expanded = AggregatedTAXpercent[rep(row.names(AggregatedTAXpercent), AggregatedTAXpercent$Abundance), c(1,2)]
  
  # Plot the sequence similarity
  # Define breaks for the "identity" column (76-100 %)
  breaks <- seq(76, 100, by = 1)
  
  # Create bins for the x-axis labels
  label_bins <- seq(1, length(breaks) - 1)
  
  # Create an "identity_bins" column based on the breaks
  AggregatedTAXpercent$identity_bins <- cut(AggregatedTAXpercent$identity, breaks, labels = FALSE)
  
  # Create a sequence of identity bins for each class
  all_combinations <- lapply(unique(AggregatedTAXpercent$class), function(class) {
    data.frame(identity_bins = label_bins, class = class)
  })
  
  # Combine the data frames
  AggregatedTAXpercent_complete <- do.call(rbind, all_combinations)
  
  # Merge with the original data frame to get abundances
  AggregatedTAXpercent_complete <- merge(AggregatedTAXpercent_complete, AggregatedTAXpercent, 
                                         by = c("identity_bins", "class"), all.x = TRUE)
  
  # Replace NAs with 0
  AggregatedTAXpercent_complete$Abundances[is.na(AggregatedTAXpercent_complete$Abundances)] <- 0
  
  # Add a column for labels
  AggregatedTAXpercent_complete$Label <- sprintf("%d%% to %d%%", 
                                                 breaks[AggregatedTAXpercent_complete$identity_bins],
                                                 breaks[AggregatedTAXpercent_complete$identity_bins + 1])
  
  # Create the grouped barplot with stacked bars
g = ggplot(AggregatedTAXpercent_complete, aes(x = as.factor(identity_bins), 
                                            y = Abundances, fill = class)) +
    geom_bar(stat = "identity", position = "stack") +
    labs(title = paste0("Similarity to reference sequences, ", i),
         x = "% identity to best BLAST hit",
         y = "relative Abundances") +
    scale_x_discrete(breaks = label_bins, labels = unique(AggregatedTAXpercent_complete$Label)) +
    theme_minimal() +
    theme(axis.text.x = element_text(angle = 90, hjust = 1)) +
    scale_color_manual(name= "Class",
                       breaks=c("Peronosporomycetes", "Saprolegniomycetes"),
                       values= c("#471164", "#34B57A"),
                       labels=c("Peronosporomycetes", "Saprolegniomycetes"))+
    scale_fill_manual(name= "Class",
                      breaks=c("Peronosporomycetes", "Saprolegniomycetes"),
                      values= c("#471164", "#34B57A"),
                      labels=c("Peronosporomycetes", "Saprolegniomycetes"))
  
  png(file=paste0("SeqSimilarityRef_", i, ".png"), width=11.5, height=8, units='in', res = 600)
  print(g)
  dev.off()
}


# for loop running through all levels of aquatic_terrestrial (excluding the lawn samples)
for(i in unique(otu_database_oom_cut$aquatic_terrestrial)){
  
  counts <- subset(otu_database_oom_cut, aquatic_terrestrial == i)
  counts <- counts[,grep("^Otu", names(counts))]
  counts <- make_relative(as.matrix(counts[,grep("^Otu",names(counts))])) #transformation to relative data, so all samples are weighed equally, irrespective of sequencing depth
  
  Abundances = colSums(counts)/sum(colSums(counts)) #divided by sum(colSums(counts)) for normalizaion by dividing through number of samples/replicates --> sums up to 1 (100 %)
  TAX = cbind(functab, Abundances)
  
  # Prepare the table for the Histogram
  # Aggregate Abundances with the same percent identity
  AggregatedTAXpercent = ddply(TAX, c("identity", "class"), numcolwise(sum)) #aggregates all numeric columns (including "identity", but his is not what we need, so we can ignore this column)
  
  # Expand the table. 
  # This means that if e.g. 1000 sequences have the percent identity of 0.97 we print 0.97 1000 times
  #AggregatedTAXpercent_expanded = AggregatedTAXpercent[rep(row.names(AggregatedTAXpercent), AggregatedTAXpercent$Abundance), c(1,2)]
  
  # Plot the sequence similarity
  # Define breaks for the "identity" column (76-100 %)
  breaks <- seq(76, 100, by = 1)
  
  # Create bins for the x-axis labels
  label_bins <- seq(1, length(breaks) - 1)
  
  # Create an "identity_bins" column based on the breaks
  AggregatedTAXpercent$identity_bins <- cut(AggregatedTAXpercent$identity, breaks, labels = FALSE)
  
  # Create a sequence of identity bins for each class
  all_combinations <- lapply(unique(AggregatedTAXpercent$class), function(class) {
    data.frame(identity_bins = label_bins, class = class)
  })
  
  # Combine the data frames
  AggregatedTAXpercent_complete <- do.call(rbind, all_combinations)
  
  # Merge with the original data frame to get abundances
  AggregatedTAXpercent_complete <- merge(AggregatedTAXpercent_complete, AggregatedTAXpercent, 
                                         by = c("identity_bins", "class"), all.x = TRUE)
  
  # Replace NAs with 0
  AggregatedTAXpercent_complete$Abundances[is.na(AggregatedTAXpercent_complete$Abundances)] <- 0
  
  # Add a column for labels
  AggregatedTAXpercent_complete$Label <- sprintf("%d%% to %d%%", 
                                                 breaks[AggregatedTAXpercent_complete$identity_bins],
                                                 breaks[AggregatedTAXpercent_complete$identity_bins + 1])
  
  # Create the grouped barplot with stacked bars
  g = ggplot(AggregatedTAXpercent_complete, aes(x = as.factor(identity_bins), 
                                                y = Abundances, fill = class)) +
    geom_bar(stat = "identity", position = "stack") +
    labs(title = paste0("Similarity to reference sequences, ", i),
         x = "% identity to best BLAST hit",
         y = "relative Abundances") +
    scale_x_discrete(breaks = label_bins, labels = unique(AggregatedTAXpercent_complete$Label)) +
    theme_minimal() +
    theme(axis.text.x = element_text(angle = 90, hjust = 1)) +
    scale_color_manual(name= "Class",
                       breaks=c("Peronosporomycetes", "Saprolegniomycetes"),
                       values= c("#471164", "#34B57A"),
                       labels=c("Peronosporomycetes", "Saprolegniomycetes"))+
    scale_fill_manual(name= "Class",
                      breaks=c("Peronosporomycetes", "Saprolegniomycetes"),
                      values= c("#471164", "#34B57A"),
                      labels=c("Peronosporomycetes", "Saprolegniomycetes"))
  
  pdf(file=paste0("SeqSimilarityRef_", i, ".pdf"), width=6, height=3.5)
  print(g)
  dev.off()
}


# Venn diagrams ----

## all Oomycota ----
otu_table <- otu_database_oom[, grepl("^Otu", names(otu_database_oom))]

# Split the dataset based on treatment (also excludes the control (lawn samples))
otu_Stechlin_aquatic <- otu_table[otu_database_oom$lake_aquatic_terrestrial == "Stechlin_aquatic", ]
otu_Stechlin_terrestrial <- otu_table[otu_database_oom$lake_aquatic_terrestrial == "Stechlin_terrestrial", ]
otu_Fuku_aquatic <- otu_table[otu_database_oom$lake_aquatic_terrestrial == "Fuku_aquatic", ]
otu_Fuku_terrestrial <- otu_table[otu_database_oom$lake_aquatic_terrestrial == "Fuku_terrestrial", ]

# Exclude OTUs with zero abundance
otu_Stechlin_aquatic <- otu_Stechlin_aquatic[, colSums(otu_Stechlin_aquatic != 0) > 0]
otu_Stechlin_terrestrial <- otu_Stechlin_terrestrial[, colSums(otu_Stechlin_terrestrial != 0) > 0]
otu_Fuku_aquatic <- otu_Fuku_aquatic[, colSums(otu_Fuku_aquatic != 0) > 0]
otu_Fuku_terrestrial <- otu_Fuku_terrestrial[, colSums(otu_Fuku_terrestrial != 0) > 0]

# Transpose the OTU tables
otu_Fuku_aquatic <- t(otu_Fuku_aquatic)
otu_Fuku_terrestrial <- t(otu_Fuku_terrestrial)
otu_Stechlin_aquatic <- t(otu_Stechlin_aquatic)
otu_Stechlin_terrestrial <- t(otu_Stechlin_terrestrial)

# Create a list of OTU sets
otu_sets <- list(Fuku_aquatic = rownames(otu_Fuku_aquatic), Fuku_terrestrial = rownames(otu_Fuku_terrestrial), Stechlin_aquatic = rownames(otu_Stechlin_aquatic), Stechlin_terrestrial = rownames(otu_Stechlin_terrestrial))

# Create the Venn diagram
venn.plot <- venn.diagram(
  x = otu_sets,
  category.names = c("Fuku_aquatic", "Fuku_terrestrial", "Stechlin_aquatic", "Stechlin_terrestrial"),
  filename = NULL
)

# Plot the Venn diagram
pdf(file="Venn_diagram_oom_all.pdf")
grid.draw(venn.plot)
dev.off()


## Split dataset (Peronosporomycetes vs. Saprolegniomycetes) ----

#Oomycota, Peronosporomycetes
otu_table <- otu_database_oom[, grepl("^Otu", names(otu_database_oom))]
Saprolegniomycetes <- rownames(subset(functab, class == "Saprolegniomycetes")) #stores OTU ids of all Saprolegnian OTUs
otu_database_Peronosporomycetes <- otu_table[,!(names(otu_table) %in% Saprolegniomycetes)] #excludes all Saprolegnian OTUs

#Oomycota, Saprolegniomycetes
otu_table <- otu_database_oom[, grepl("^Otu", names(otu_database_oom))]
Peronosporomycetes <- rownames(subset(functab, class == "Peronosporomycetes")) #stores OTU ids of all Peronosporalean OTUs
otu_database_Saprolegniomycetes <- otu_table[,!(names(otu_table) %in% Peronosporomycetes)] #excludes all Peronosporalean OTUs


### Peronosporomycetes ----
otu_columns <- grepl("^Otu", names(otu_database_Peronosporomycetes))
otu_table <- otu_database_Peronosporomycetes[, otu_columns]

# Split the dataset based on treatment
otu_Stechlin_aquatic <- otu_table[otu_database_oom$lake_aquatic_terrestrial == "Stechlin_aquatic", ]
otu_Stechlin_terrestrial <- otu_table[otu_database_oom$lake_aquatic_terrestrial == "Stechlin_terrestrial", ]
otu_Fuku_aquatic <- otu_table[otu_database_oom$lake_aquatic_terrestrial == "Fuku_aquatic", ]
otu_Fuku_terrestrial <- otu_table[otu_database_oom$lake_aquatic_terrestrial == "Fuku_terrestrial", ]

# Exclude OTUs with zero abundance
otu_Stechlin_aquatic <- otu_Stechlin_aquatic[, colSums(otu_Stechlin_aquatic != 0) > 0]
otu_Stechlin_terrestrial <- otu_Stechlin_terrestrial[, colSums(otu_Stechlin_terrestrial != 0) > 0]
otu_Fuku_aquatic <- otu_Fuku_aquatic[, colSums(otu_Fuku_aquatic != 0) > 0]
otu_Fuku_terrestrial <- otu_Fuku_terrestrial[, colSums(otu_Fuku_terrestrial != 0) > 0]

# Transpose the OTU tables
otu_Fuku_aquatic <- t(otu_Fuku_aquatic)
otu_Fuku_terrestrial <- t(otu_Fuku_terrestrial)
otu_Stechlin_aquatic <- t(otu_Stechlin_aquatic)
otu_Stechlin_terrestrial <- t(otu_Stechlin_terrestrial)

# Create a list of OTU sets
otu_sets <- list(Fuku_aquatic = rownames(otu_Fuku_aquatic), Fuku_terrestrial = rownames(otu_Fuku_terrestrial), Stechlin_aquatic = rownames(otu_Stechlin_aquatic), Stechlin_terrestrial = rownames(otu_Stechlin_terrestrial))

# Create the Venn diagram
venn.plot <- venn.diagram(
  x = otu_sets,
  category.names = c("Fuku_aquatic", "Fuku_terrestrial", "Stechlin_aquatic", "Stechlin_terrestrial"),
  filename = NULL
)

# Plot the Venn diagram
grid.draw(venn.plot)
dev.off()


### Saprolegniomycetes ----
otu_columns <- grepl("^Otu", names(otu_database_Saprolegniomycetes))
otu_table <- otu_database_Saprolegniomycetes[, otu_columns]

# Split the dataset based on treatment
otu_Stechlin_aquatic <- otu_table[otu_database_oom$lake_aquatic_terrestrial == "Stechlin_aquatic", ]
otu_Stechlin_terrestrial <- otu_table[otu_database_oom$lake_aquatic_terrestrial == "Stechlin_terrestrial", ]
otu_Fuku_aquatic <- otu_table[otu_database_oom$lake_aquatic_terrestrial == "Fuku_aquatic", ]
otu_Fuku_terrestrial <- otu_table[otu_database_oom$lake_aquatic_terrestrial == "Fuku_terrestrial", ]

# Exclude OTUs with zero abundance
otu_Stechlin_aquatic <- otu_Stechlin_aquatic[, colSums(otu_Stechlin_aquatic != 0) > 0]
otu_Stechlin_terrestrial <- otu_Stechlin_terrestrial[, colSums(otu_Stechlin_terrestrial != 0) > 0]
otu_Fuku_aquatic <- otu_Fuku_aquatic[, colSums(otu_Fuku_aquatic != 0) > 0]
otu_Fuku_terrestrial <- otu_Fuku_terrestrial[, colSums(otu_Fuku_terrestrial != 0) > 0]

# Transpose the OTU tables
otu_Fuku_aquatic <- t(otu_Fuku_aquatic)
otu_Fuku_terrestrial <- t(otu_Fuku_terrestrial)
otu_Stechlin_aquatic <- t(otu_Stechlin_aquatic)
otu_Stechlin_terrestrial <- t(otu_Stechlin_terrestrial)

# Create a list of OTU sets
otu_sets <- list(Fuku_aquatic = rownames(otu_Fuku_aquatic), Fuku_terrestrial = rownames(otu_Fuku_terrestrial), Stechlin_aquatic = rownames(otu_Stechlin_aquatic), Stechlin_terrestrial = rownames(otu_Stechlin_terrestrial))

# Create the Venn diagram
venn.plot <- venn.diagram(
  x = otu_sets,
  category.names = c("Fuku_aquatic", "Fuku_terrestrial", "Stechlin_aquatic", "Stechlin_terrestrial"),
  filename = NULL
)

# Plot the Venn diagram
grid.draw(venn.plot)
dev.off()


# Differential abundance analysis in DESeq2 ----

## Differential abundant OTUs ----

#Note: DESeq2 internally corrects for library size, so data should not be transformed
#to relative data (nor receive any other data transformation)

DESeq2_otutab_oom <- otu_database_oom %>% filter(lake != "Lawn") #exclude lawn samples
DESeq2_otutab_oom <- t(otu_database_oom[,grep("^Otu", names(otu_database_oom))])
DESeq2_metadata_oom <- otu_database_oom[,-grep("^Otu", names(otu_database_oom))]

#Using DESeq2s own functions
deseq2Data_oom <- DESeqDataSetFromMatrix(countData=DESeq2_otutab_oom,
                                         colData=DESeq2_metadata_oom,
                                         design= ~ aquatic_terrestrial
)

#Run pipeline for differential expression
diff_abundant_OTUs <- DESeq(deseq2Data_oom, sfType = 'poscounts') #poscounts because of 0's

# Extract differential expression results
deseq2Results <- results(diff_abundant_OTUs,
                         contrast=c("aquatic_terrestrial", "aquatic", "terrestrial"), #for factors
                         alpha = 0.05)

# View summary of results
summary(deseq2Results)
#out of 401 with nonzero total read count
#adjusted p-value < 0.05
#LFC > 0 (up)       : 116, 29%
#LFC < 0 (down)     : 67, 17%
#outliers [1]       : 24, 6%
#low counts [2]     : 61, 15%

# Using DEseq2 built in method
plotMA(deseq2Results)

# Coerce to a data frame
deseq2ResDF <- as.data.frame(deseq2Results)
deseq2ResDF$OTUID <- rownames(deseq2ResDF)
significant <- filter(deseq2ResDF, padj <= 0.05)
significant <- significant %>% mutate(pos = log2FoldChange > 0)
for(i in 1:nrow(significant)){significant$taxonnames[i] <- paste(as.character(functab[which(functab$OTU_id == rownames(significant)[i]), c("OTU_id", "phylum", "class", "order", "genus")]), collapse = ", ")}
significant$taxonnames <- as.character(significant$taxonnames)

#in the DESeq2Results formula, we specified contrast=c("aquatic_terrestrial", "aquatic", "terrestrial"). "aquatic" is listed
#first, so the calculation of log-fold changes (LFC) will be performed using aquatic as the numerator, and terrestrial
#as denominator. Positive LFC will therefore mean higher abundance in aquatic/lower abundance in terrestrial.
#Negative LFC will mean higher abundance in terrestrial/lower abundance in aquatic
#in the results table, the column "pos" indicates if the LFC is positive (TRUE) or negative (FALSE)
#TRUE --> Positive LFC, higher abundance in aquatic/lower abundance in terrestrial --> should be blue
#FALSE --> Negative LFC, higher abundance in terrestrial/lower abundance in aquatic --> should be brown

difabund <- ggplot(significant, aes(x=fct_reorder(OTUID, log2FoldChange), y=log2FoldChange, fill=pos)) +
  geom_col(position ='identity', colour = 'black', linewidth = 0.25) + coord_flip() + 
  scale_fill_manual(breaks = c("TRUE", "FALSE"), values = c("#0077EE", "#994400"), guide = "none") +
  xlab('Taxonomic classification') + ylab('Log2 Fold Change') +
  ggtitle('Differentially abundant OTUs (aquatic vs. terrestrial)') +
  theme_minimal()+
  geom_text(aes(label=taxonnames, hjust = ifelse(log2FoldChange > 0, "right", "left")), y = 0, size = 3) +
  theme(plot.title=element_text(size=16),
        axis.title = element_text(size=16),
        axis.text = element_text(size=10))

png(file="Diff_abund_oom_aquatic_terrestrial.png", width=12, height=18, units='in', res = 600)
difabund
dev.off()


## metacoder heat tree ----
otu_table <- otu_database_oom %>% filter(lake != "Lawn") #exclude lawn samples
otu_table <- t(otu_table[, grepl("^Otu", names(otu_table))])
otufunctab_oom <- t(merge(otu_table, functab, by = 0))
colnames(otufunctab_oom) <- otufunctab_oom[1, ] #column names

oom_taxmap <- as.data.frame(t(otufunctab_oom))
oom_taxmap <- oom_taxmap[,!names(oom_taxmap) %in% 
                           c("Row.names", "no_rank", "species", "accession", "identity", "above_below_ground", "substrate", "detailed_substrate", "lifestyle", "OTU_id")]
oom_taxmap[, 1:72] <- lapply(oom_taxmap[, 1:72], as.integer)

oom_taxmap <- parse_tax_data(oom_taxmap,
                             class_cols = c("phylum", "class", "order", "genus"), # the columns that contain taxonomic information
                             class_sep = ";", # The character used to separate taxa in the classification
                             include_tax_data = TRUE,
                             named_by_rank = TRUE
)

#Rename for clarity
names(oom_taxmap$data) <- "counts"
oom_taxmap

metadata_metacoder <- DESeq2_metadata_oom %>% filter(lake != "Lawn") #exclude lawn also from metadata

#Get per-taxon counts
oom_taxmap$data$tax_counts <- calc_taxon_abund(oom_taxmap, data = "counts", cols = rownames(metadata_metacoder))
oom_taxmap

#Make sure metadata is in same order as columns
all(rownames(metadata_metacoder) == colnames(oom_taxmap$data$tax_counts)[-1]) #[-1] because the first column contains taxon_id

taxa_names <- vector() #dummy vector to store names of taxa from taxmap object
taxonomic_level <- vector() #dummy vector to store respective taxonomic level
#for-loop will extract each taxon name with its respective taxonomic level
for(i in names(oom_taxmap$taxa)){
  output <- oom_taxmap[["taxa"]][[paste0(i)]][["rank"]][["name"]]
  taxa_names <- c(taxa_names, i)
  taxonomic_level <- c(taxonomic_level, output)
}

taxonomic_level

unique(taxonomic_level)

taxa_list_names <- as.data.frame(cbind(taxa_names, taxonomic_level)) #dataframe from names + taxonomic levels
number_of_taxa <- as.data.frame(t(as.data.frame(table(taxa_list_names$taxonomic_level))), row.names = 1)
colnames(number_of_taxa) <- number_of_taxa[1,]
number_of_taxa <- number_of_taxa[-1,]
rownames(number_of_taxa) <- "occurence"
number_of_taxa

# run differential abundance analysis for each taxonomic level
deseq2Results_all <- data.frame()

for(unique_taxonomic_level in unique(taxonomic_level)){
  if(as.numeric(number_of_taxa[[paste0(unique_taxonomic_level)]]) < 3) #taxonomic levels with too few taxa will produce an error, so we exclude everything with less than 3 taxa
  {
    for(i in 1:as.numeric(number_of_taxa[[paste0(unique_taxonomic_level)]])){
      missing_row <- data.frame(baseMean=NA, log2FoldChange=NA, lfcSE=NA, stat=NA, pvalue=NA, padj=NA) #needs as many rows as taxa that were skipped
      deseq2Results_all <- rbind(deseq2Results_all, missing_row)
    }
  }
  else
  {
    oom_taxmap_tax_counts <- as.data.frame(oom_taxmap$data$tax_counts)
    oom_taxmap_tax_counts <- oom_taxmap_tax_counts[oom_taxmap_tax_counts$taxon_id %in% taxa_list_names[which(taxa_list_names$taxonomic_level==unique_taxonomic_level),]$taxa_names,]
    rownames(oom_taxmap_tax_counts) <- oom_taxmap_tax_counts$taxon_id
    
    deseq2Data <- DESeqDataSetFromMatrix(countData=oom_taxmap_tax_counts[-1],
                                         colData=metadata_metacoder,
                                         design= ~ aquatic_terrestrial
    )
    
    #Run pipeline for differential expression
    diff_abundant_OTUs <- DESeq(deseq2Data, sfType = 'poscounts') #poscounts because of many 0's
    
    # Extract differential expression results
    deseq2Results <- results(diff_abundant_OTUs,
                             contrast=c("aquatic_terrestrial", "aquatic", "terrestrial"), #for factors
                             alpha = 0.05)
    print(unique_taxonomic_level)
    summary(deseq2Results)
    deseq2Results <- as.data.frame(deseq2Results)
    deseq2Results_all <- rbind(deseq2Results_all, deseq2Results)
  }
}

deseq2Results_all #final results, built from individual differential abundance analyses on different taxonomic levels
#NOTE: The "missing rows" (taxon levels with too few taxa) will have numbers as rownames, but this does not matter

#Add data to taxmap object
oom_taxmap$data$tax_diff <- cbind(taxon_id = oom_taxmap$data$tax_counts$taxon_id, #taxon id needed for plotting
                                  deseq2Results_all)

#Check range of log fold changes to see what range to plot
range(oom_taxmap$data$tax_diff$log2FoldChange, na.rm = TRUE)

#results(..., contrast=c("condition","C","B"), ...) meaning genes with logFC > 0 are overexpressed in C
#aquatic was listed before terrestrial --> OTUs with logFC > 0 are more abundant in aquatic habitats; OTUs with logFC < 0 are more abundant in terrestrial habitats

#Plot differential abundance heat tree
pdf(file="Metacoder_heattree_oom_habitat.pdf")

oom_taxmap %>%
  heat_tree(node_label = taxon_names,
            node_size = n_obs, # number of OTUs
            node_label_size_range = c(0.03, 0.06),
            node_color = ifelse(is.na(padj) | padj > 0.05, 0, log2FoldChange), # difference between groups
            node_color_interval = c(-7.5, 7.5), #interval should be symmetrical
            node_color_range = c("#994400", "#AAAAAA", "#0077EE"), #color range from red to blue; grey in between for OTUs without significant change
            node_size_axis_label = "OTU count",
            node_color_axis_label = "Log2 fold change")

dev.off()


# Overview of isolated strains ----

isolated_strains <- read.csv(file="IsolatedStrains.csv", sep=";")
isolated_strains_long <- gather(isolated_strains, key = "taxon", value = "abundance", -lake, -habitat)
isolated_strains_long$habitat <- factor(isolated_strains_long$habitat, levels=c("Soil_forest", "Rotten leaves_forest", "Rotten leaves_shoreline", "Sediment_shoreline", "Surface water_littoral zone", "Surface water_pelagic zone", "Soil_lawn"))
isolated_strains_long$taxon <- factor(isolated_strains_long$taxon, levels=c("Ascomycota", "Mucoromycota", "Leptolegnia", "Achlya", "Saprolegnia", "Phytopythium", "Elongisporangium.Globisporangium", "Pythium"))

lake_names <- as_labeller(c(`Fuku` = "Grosse Fuchskuhle", `Stechlin` = "Grosser Stechlinsee"))

# Create the stacked barplot
barplots_isolated_strains <- ggplot(isolated_strains_long, aes(x = habitat, y = abundance, fill = factor(taxon, levels=c("Ascomycota", "Mucoromycota", "Leptolegnia", "Achlya", "Saprolegnia", "Phytopythium", "Elongisporangium.Globisporangium", "Pythium")))) +
  geom_bar(stat = "identity", position = "stack") +
  facet_grid(. ~ lake, labeller = lake_names) +
  theme_classic() +
  theme(axis.text.x = element_text(angle = 45, hjust = 1))+
  scale_x_discrete(limits=c("Soil_forest", "Rotten leaves_forest", "Rotten leaves_shoreline", "Sediment_shoreline", "Surface water_littoral zone", "Surface water_pelagic zone"),
                   labels=c("Soil (forest)", "Rotten leaves (forest)", "Rotten leaves (shoreline)", "Sediment (shoreline)", "Surface water (littoral zone)", "Surface water (pelagic zone)"))+
  labs(x = "Habitat",
       y = "Number of isolated strains") +
  scale_fill_manual(name= "Isolate Taxonomy",
                    breaks=c("Ascomycota", "Mucoromycota", "Leptolegnia", "Achlya", "Saprolegnia", "Phytopythium", "Elongisporangium.Globisporangium", "Pythium"),
                    values= c("#DDDDDD", "#AAAAAA", "#67E8AD", "#34B57A", "#018247", "#AD77DA", "#7A44A7", "#471164"),
                    labels=c(expression(italic("Ascomycota")), expression(italic("Mucoromycota")), expression(italic("Leptolegnia")), expression(italic("Achlya")), expression(italic("Saprolegnia")), expression(italic("Phytopythium")), expression(italic("Elongisporangium/\nGlobisporangium")), expression(italic("Pythium"))))

png(file="Barplots_isolated_strains.png", width=8, height=6, units='in', res = 600)
print(barplots_isolated_strains)
dev.off()


# Overview of OTUs ----
# In contrast to the Sankey diagrams (which show relative abundance), this plot shows the number of
# OTUs that belong to each genus

# Aggregate OTU presence by lake and habitat
otu_data_aggregated <- otu_database_oom_cut %>%
  group_by(lake, habitat) %>%
  summarise(across(starts_with("Otu"), ~ ifelse(sum(.) > 0, 1, 0))) %>% # Sum OTUs, convert presence to 1 if detected
  ungroup()

# long format
otu_data_long <- otu_data_aggregated %>%
  pivot_longer(cols = starts_with("Otu"), names_to = "OTU_id", values_to = "presence") %>%
  left_join(functab, by = "OTU_id") %>%
  filter(presence == 1) # Only keep rows where OTU is present

# summarizes data to get OTU counts for each genus in each habitat and lake
otu_genus_counts <- otu_data_long %>%
  group_by(lake, habitat, genus) %>%
  summarise(OTU_count = n(), .groups = "drop")

# Calculate total OTU count per genus and identify top 10 most abundant genera
top_genera <- otu_genus_counts %>%
  group_by(genus) %>%
  summarise(total_OTU_count = sum(OTU_count)) %>%
  arrange(desc(total_OTU_count)) %>%
  slice_head(n = 10) %>%
  pull(genus)  # Get the top 10 genus names

# combine less abundant genera into "Others"
otu_genus_counts <- otu_genus_counts %>%
  mutate(genus = ifelse(genus %in% top_genera, genus, "Others"))

# Re-summarize data, now with "Others"
otu_genus_counts <- otu_genus_counts %>%
  group_by(lake, habitat, genus) %>%
  summarise(OTU_count = sum(OTU_count), .groups = "drop")

# check the number of observed OTUs per habitat (should not exceed 401, as this is the total number of OTUs)
otu_genus_counts %>%
  group_by(lake, habitat) %>%
  summarize(total_OTU_count = sum(OTU_count)) %>%
  arrange(desc(total_OTU_count)) # Order by total count for easy inspection

# Plot
lake_names <- as_labeller(c(`Fuku` = "Grosse Fuchskuhle", `Stechlin` = "Grosser Stechlinsee"))

barplots_OTUs <- ggplot(otu_genus_counts, aes(x = habitat, y = OTU_count, fill = factor(genus, levels = c("Others", "Apodachlya", "Pythiopsis", "Achlya", "Aphanomyces", "Saprolegnia", "Phytophthora", "Lagenidium", "Lagena", "Globisporangium", "Pythium")))) +
  geom_bar(stat = "identity", position = "stack") +
  facet_grid(. ~ lake, labeller = lake_names) +
  theme_classic() +
  theme(axis.text.x = element_text(angle = 45, hjust = 1)) +
  labs(x = "Habitat", y = "Number of OTUs") +
  scale_x_discrete(labels = c("Soil_forest" = "Soil (forest)", 
                              "RottenLeaves_forest" = "Rotten leaves (forest)",
                              "RottenLeaves_shoreline" = "Rotten leaves (shoreline)",
                              "Sediment_shoreline" = "Sediment (shoreline)",
                              "SurfaceWater_LittoralZone" = "Surface water (littoral zone)",
                              "SurfaceWater_PelagicZone" = "Surface water (pelagic zone)")) +
  scale_fill_manual(name= "OTU Taxonomy (genus)",
                    breaks=c("Others", "Apodachlya", "Pythiopsis", "Achlya", "Aphanomyces", "Saprolegnia", "Phytophthora", "Lagenidium", "Lagena", "Globisporangium", "Pythium"),
                    values= c("#BBBBBB", "#66CC55", "#89F9BE", "#34B57A", "#199377", "#018247", "#7700CC", "#9988CC", "#AA55BB", "#7A44A7", "#471164"),
                    labels=c(expression("Other" ~italic("Oomycota")), expression(italic("Apodachlya")), expression(italic("Pythiopsis")), expression(italic("Achlya")), expression(italic("Aphanomyces")), expression(italic("Saprolegnia")), expression(italic("Phytophthora")), expression(italic("Lagenidium")), expression(italic("Lagena")), expression(italic("Globisporangium")), expression(italic("Pythium"))))

png(file="Barplots_OTUs.png", width=8, height=6, units='in', res = 600)
print(barplots_OTUs)
dev.off()
