# Supplementary material for: A glimpse into Oomycota diversity in freshwater lakes and adjacent forests using a metabarcoding approach
Source: Sci Rep. 2025 May 31;15:19124. doi: 10.1038/s41598-025-01727-3 (PMC12126517; doi:10.1038/s41598-025-01727-3)
Supplement: Supplementary file 1 — Supplementary Material 1 [file 41598_2025_1727_MOESM1_ESM.zip › SupplementaryTable S2.xlsx]

## Sheet: Tabelle1
A Glimpse into Oomycota Diversity in Freshwater Lakes and Adjacent Forests Using a Metabarcoding Approach
Hossein Masigol, Marcel Dominik Solbach, Mohammad Javad Pourmoghaddam, Reza Ahadi, Reza Mostowfizadeh-Ghalamfarsa, Seyedeh Roksana Taheri, Sven Patrik Tobias-Hünefeldt, Michael Bonkowski, Hans-Peter Grossart
Supplementary Table S2. The results of Functional guilds for the isolated oomycete strains from the two lakes and their adjacent forests using culture-based techniques.
Species	Strain Number	Lake	Habitat	GenBank Accessions (ITS)	Taxon ID Number (FUNGuild)	Trophic mode (FUNGuild)	Guild (FUNGuild)	Notes (FUNGuild)	Lifestyle (Fiore-Donno et al., 2021)	Substrate (Fiore-Donno et al., 2021)	Detailed substrate (Fiore-Donno et al., 2021)	Above-, below-ground (Fiore-Donno et al., 2021)
Achlya klebsiana	P2B01	Grosse Fuchkuhle	Sediment (shoreline)	PP995782	20005	Pathotroph	|Animal Parasite|-Plant Pathogen	Decay animal material, dung (Põlme et al. 2020)	hemibiotroph	NA	NA	aquatic
Achlya klebsiana	P2D04	Grosse Fuchkuhle	Sediment (shoreline)	PP995783	20005	Pathotroph	|Animal Parasite|-Plant Pathogen	Decay animal material, dung (Põlme et al. 2020)	hemibiotroph	NA	NA	aquatic
Achlya sp.	P1H08	Grosser Stechlinsee	Surface water (pelagic zone)	PP995820	20005	Pathotroph	|Animal Parasite|-Plant Pathogen	Decay animal material, dung (Põlme et al. 2020)	hemibiotroph	NA	NA	aquatic
Achlya sp.	P2A02	Grosser Stechlinsee	Surface water (littoral zone)	PP995821	20005	Pathotroph	|Animal Parasite|-Plant Pathogen	Decay animal material, dung (Põlme et al. 2020)	hemibiotroph	NA	NA	aquatic
Achlya sp.	P2E06	Grosser Stechlinsee	Surface water (pelagic zone)	PP995822	20005	Pathotroph	|Animal Parasite|-Plant Pathogen	Decay animal material, dung (Põlme et al. 2020)	hemibiotroph	NA	NA	aquatic
Achlya sp.	P2F04	Grosser Stechlinsee	Sediment (shoreline)	PP995823	20005	Pathotroph	|Animal Parasite|-Plant Pathogen	Decay animal material, dung (Põlme et al. 2020)	hemibiotroph	NA	NA	aquatic
Elongisporangium undulatum	P1F09	Grosse Fuchkuhle	Surface water (littoral zone)	PP995784	517645	Saprotroph	|Undefined Saprotroph|	NULL	NA	NA	NA	NA
Elongisporangium undulatum	P1F10	Grosse Fuchkuhle	Surface water (pelagic zone)	PP995785	517645	Saprotroph	|Undefined Saprotroph|	NULL	NA	NA	NA	NA
Elongisporangium undulatum	P1H10	Grosse Fuchkuhle	Rotten leaves (shoreline)	PP995786	517645	Saprotroph	|Undefined Saprotroph|	NULL	NA	NA	NA	NA
Elongisporangium undulatum	P2C11	Grosse Fuchkuhle	Surface water (pelagic zone)	PP995787	517645	Saprotroph	|Undefined Saprotroph|	NULL	NA	NA	NA	NA
Elongisporangium undulatum	P2E05	Grosse Fuchkuhle	Surface water (pelagic zone)	PP995788	517645	Saprotroph	|Undefined Saprotroph|	NULL	NA	NA	NA	NA
Globisporangium attrantheridium	P1B05	Grosser Stechlinsee	Rotten leaves (forest)	PP995824	517574	Pathotroph-Saprotroph	|Plant Pathogen|-Undefined Saprotroph	As root_pathogen (Põlme et al. 2020); Decay leaf, fruit, seed, roots (Põlme et al. 2020)	obligate biotroph	Plantae	generalist	infection below ground
Globisporangium attrantheridium	P2F01	Grosser Stechlinsee	Soil (forest)	PP995825	517574	Pathotroph-Saprotroph	|Plant Pathogen|-Undefined Saprotroph	As root_pathogen (Põlme et al. 2020); Decay leaf, fruit, seed, roots (Põlme et al. 2020)	obligate biotroph	Plantae	generalist	infection below ground
Leptolegnia caudata	P2H02	Grosse Fuchkuhle	Sediment (shoreline)	PP995789	20304	Pathotroph	|Animal Parasite|	Decay animal material, dung (Põlme et al. 2020); Host - Diptera_larvae (Põlme et al. 2020)	saprotroph	Metazoa	exuviae of insects	belowground, aquatic
Phytopythium sp.	P2D05	Grosse Fuchkuhle	Rotten leaves (shoreline)	PP995790	517068	Pathotroph-Saprotroph	|Plant Pathogen|-Undefined Saprotroph	As soil_saprotroph (Põlme et al. 2020); Decay roots, soil (Põlme et al. 2020)	saprotroph	Plantae	generalist	belowground
Phytopythium sp.	P1H11	Grosse Fuchkuhle	Rotten leaves (forest)	PP995791	517068	Pathotroph-Saprotroph	|Plant Pathogen|-Undefined Saprotroph	As soil_saprotroph (Põlme et al. 2020); Decay roots, soil (Põlme et al. 2020)	saprotroph	Plantae	generalist	belowground
Phytopythium sp.	P2A04	Grosser Stechlinsee	Rotten leaves (shoreline)	PP995826	517068	Pathotroph-Saprotroph	|Plant Pathogen|-Undefined Saprotroph	As soil_saprotroph (Põlme et al. 2020); Decay roots, soil (Põlme et al. 2020)	saprotroph	Plantae	generalist	belowground
Pythium pachycaule	P1E03	Grosse Fuchkuhle	Sediment (shoreline)	PP995792	20465	Pathotroph-Pathotroph-Saprotroph	|Plant Pathogen|-Undefined Saprotroph	As root_pathogen (Põlme et al. 2020); Causing damping-off disease (Põlme et al. 2020); Decay leaf, fruit, seed, roots (Põlme et al. 2020)	hemibiotroph	Plantae	NA	belowground
Pythium pachycaule	P1H05	Grosse Fuchkuhle	Sediment (shoreline)	PP995793	20465	Pathotroph-Pathotroph-Saprotroph	|Plant Pathogen|-Undefined Saprotroph	As root_pathogen (Põlme et al. 2020); Causing damping-off disease (Põlme et al. 2020); Decay leaf, fruit, seed, roots (Põlme et al. 2020)	hemibiotroph	Plantae	NA	belowground
Pythium pachycaule	P2A06	Grosse Fuchkuhle	Surface water (littoral zone)	PP995794	20465	Pathotroph-Pathotroph-Saprotroph	|Plant Pathogen|-Undefined Saprotroph	As root_pathogen (Põlme et al. 2020); Causing damping-off disease (Põlme et al. 2020); Decay leaf, fruit, seed, roots (Põlme et al. 2020)	hemibiotroph	Plantae	NA	belowground
Pythium pachycaule	P2A08	Grosse Fuchkuhle	Sediment (shoreline)	PP995795	20465	Pathotroph-Pathotroph-Saprotroph	|Plant Pathogen|-Undefined Saprotroph	As root_pathogen (Põlme et al. 2020); Causing damping-off disease (Põlme et al. 2020); Decay leaf, fruit, seed, roots (Põlme et al. 2020)	hemibiotroph	Plantae	NA	belowground
Pythium rishiriense	P1E02	Grosse Fuchkuhle	Surface water (pelagic zone)	PP995796	20465	Pathotroph-Pathotroph-Saprotroph	|Plant Pathogen|-Undefined Saprotroph	As root_pathogen (Põlme et al. 2020); Causing damping-off disease (Põlme et al. 2020); Decay leaf, fruit, seed, roots (Põlme et al. 2020)	hemibiotroph	Plantae	NA	belowground
Pythium rishiriense	P1F11	Grosse Fuchkuhle	Surface water (littoral zone)	PP995797	20465	Pathotroph-Pathotroph-Saprotroph	|Plant Pathogen|-Undefined Saprotroph	As root_pathogen (Põlme et al. 2020); Causing damping-off disease (Põlme et al. 2020); Decay leaf, fruit, seed, roots (Põlme et al. 2020)	hemibiotroph	Plantae	NA	belowground
Pythium rishiriense	P1H01	Grosse Fuchkuhle	Surface water (pelagic zone)	PP995798	20465	Pathotroph-Pathotroph-Saprotroph	|Plant Pathogen|-Undefined Saprotroph	As root_pathogen (Põlme et al. 2020); Causing damping-off disease (Põlme et al. 2020); Decay leaf, fruit, seed, roots (Põlme et al. 2020)	hemibiotroph	Plantae	NA	belowground
Pythium rishiriense	P1H06	Grosse Fuchkuhle	Rotten leaves (shoreline)	PP995799	20465	Pathotroph-Pathotroph-Saprotroph	|Plant Pathogen|-Undefined Saprotroph	As root_pathogen (Põlme et al. 2020); Causing damping-off disease (Põlme et al. 2020); Decay leaf, fruit, seed, roots (Põlme et al. 2020)	hemibiotroph	Plantae	NA	belowground
Pythium rishiriense	P1H09	Grosse Fuchkuhle	Surface water (pelagic zone)	PP995800	20465	Pathotroph-Pathotroph-Saprotroph	|Plant Pathogen|-Undefined Saprotroph	As root_pathogen (Põlme et al. 2020); Causing damping-off disease (Põlme et al. 2020); Decay leaf, fruit, seed, roots (Põlme et al. 2020)	hemibiotroph	Plantae	NA	belowground
Pythium rishiriense	P2A03	Grosse Fuchkuhle	Surface water (pelagic zone)	PP995801	20465	Pathotroph-Pathotroph-Saprotroph	|Plant Pathogen|-Undefined Saprotroph	As root_pathogen (Põlme et al. 2020); Causing damping-off disease (Põlme et al. 2020); Decay leaf, fruit, seed, roots (Põlme et al. 2020)	hemibiotroph	Plantae	NA	belowground
Pythium rishiriense	P2A07	Grosse Fuchkuhle	Surface water (littoral zone)	PP995802	20465	Pathotroph-Pathotroph-Saprotroph	|Plant Pathogen|-Undefined Saprotroph	As root_pathogen (Põlme et al. 2020); Causing damping-off disease (Põlme et al. 2020); Decay leaf, fruit, seed, roots (Põlme et al. 2020)	hemibiotroph	Plantae	NA	belowground
Pythium rishiriense	P2A09	Grosse Fuchkuhle	Surface water (littoral zone)	PP995803	20465	Pathotroph-Pathotroph-Saprotroph	|Plant Pathogen|-Undefined Saprotroph	As root_pathogen (Põlme et al. 2020); Causing damping-off disease (Põlme et al. 2020); Decay leaf, fruit, seed, roots (Põlme et al. 2020)	hemibiotroph	Plantae	NA	belowground
Pythium rishiriense	P2A10	Grosse Fuchkuhle	Rotten leaves (shoreline)	PP995804	20465	Pathotroph-Pathotroph-Saprotroph	|Plant Pathogen|-Undefined Saprotroph	As root_pathogen (Põlme et al. 2020); Causing damping-off disease (Põlme et al. 2020); Decay leaf, fruit, seed, roots (Põlme et al. 2020)	hemibiotroph	Plantae	NA	belowground
Pythium rishiriense	P2A12	Grosse Fuchkuhle	Rotten leaves (forest)	PP995805	20465	Pathotroph-Pathotroph-Saprotroph	|Plant Pathogen|-Undefined Saprotroph	As root_pathogen (Põlme et al. 2020); Causing damping-off disease (Põlme et al. 2020); Decay leaf, fruit, seed, roots (Põlme et al. 2020)	hemibiotroph	Plantae	NA	belowground
Pythium rishiriense	P2B03	Grosse Fuchkuhle	Surface water (pelagic zone)	PP995806	20465	Pathotroph-Pathotroph-Saprotroph	|Plant Pathogen|-Undefined Saprotroph	As root_pathogen (Põlme et al. 2020); Causing damping-off disease (Põlme et al. 2020); Decay leaf, fruit, seed, roots (Põlme et al. 2020)	hemibiotroph	Plantae	NA	belowground
Pythium rishiriense	P2B05	Grosse Fuchkuhle	Surface water (littoral zone)	PP995807	20465	Pathotroph-Pathotroph-Saprotroph	|Plant Pathogen|-Undefined Saprotroph	As root_pathogen (Põlme et al. 2020); Causing damping-off disease (Põlme et al. 2020); Decay leaf, fruit, seed, roots (Põlme et al. 2020)	hemibiotroph	Plantae	NA	belowground
Pythium rishiriense	P2B06	Grosse Fuchkuhle	Surface water (littoral zone)	PP995808	20465	Pathotroph-Pathotroph-Saprotroph	|Plant Pathogen|-Undefined Saprotroph	As root_pathogen (Põlme et al. 2020); Causing damping-off disease (Põlme et al. 2020); Decay leaf, fruit, seed, roots (Põlme et al. 2020)	hemibiotroph	Plantae	NA	belowground
Pythium rishiriense	P2B08	Grosse Fuchkuhle	Rotten leaves (shoreline)	PP995809	20465	Pathotroph-Pathotroph-Saprotroph	|Plant Pathogen|-Undefined Saprotroph	As root_pathogen (Põlme et al. 2020); Causing damping-off disease (Põlme et al. 2020); Decay leaf, fruit, seed, roots (Põlme et al. 2020)	hemibiotroph	Plantae	NA	belowground
Pythium rishiriense	P2C10	Grosse Fuchkuhle	Surface water (pelagic zone)	PP995810	20465	Pathotroph-Pathotroph-Saprotroph	|Plant Pathogen|-Undefined Saprotroph	As root_pathogen (Põlme et al. 2020); Causing damping-off disease (Põlme et al. 2020); Decay leaf, fruit, seed, roots (Põlme et al. 2020)	hemibiotroph	Plantae	NA	belowground
Pythium rishiriense	P2D02	Grosse Fuchkuhle	Surface water (pelagic zone)	PP995811	20465	Pathotroph-Pathotroph-Saprotroph	|Plant Pathogen|-Undefined Saprotroph	As root_pathogen (Põlme et al. 2020); Causing damping-off disease (Põlme et al. 2020); Decay leaf, fruit, seed, roots (Põlme et al. 2020)	hemibiotroph	Plantae	NA	belowground
Pythium rishiriense	P2D06	Grosse Fuchkuhle	Surface water (pelagic zone)	PP995812	20465	Pathotroph-Pathotroph-Saprotroph	|Plant Pathogen|-Undefined Saprotroph	As root_pathogen (Põlme et al. 2020); Causing damping-off disease (Põlme et al. 2020); Decay leaf, fruit, seed, roots (Põlme et al. 2020)	hemibiotroph	Plantae	NA	belowground
Pythium rishiriense	P2D08	Grosse Fuchkuhle	Surface water (pelagic zone)	PP995813	20465	Pathotroph-Pathotroph-Saprotroph	|Plant Pathogen|-Undefined Saprotroph	As root_pathogen (Põlme et al. 2020); Causing damping-off disease (Põlme et al. 2020); Decay leaf, fruit, seed, roots (Põlme et al. 2020)	hemibiotroph	Plantae	NA	belowground
Pythium rishiriense	P2E01	Grosse Fuchkuhle	Surface water (littoral zone)	PP995814	20465	Pathotroph-Pathotroph-Saprotroph	|Plant Pathogen|-Undefined Saprotroph	As root_pathogen (Põlme et al. 2020); Causing damping-off disease (Põlme et al. 2020); Decay leaf, fruit, seed, roots (Põlme et al. 2020)	hemibiotroph	Plantae	NA	belowground
Pythium rishiriense	P2E08	Grosse Fuchkuhle	Surface water (pelagic zone)	PP995815	20465	Pathotroph-Pathotroph-Saprotroph	|Plant Pathogen|-Undefined Saprotroph	As root_pathogen (Põlme et al. 2020); Causing damping-off disease (Põlme et al. 2020); Decay leaf, fruit, seed, roots (Põlme et al. 2020)	hemibiotroph	Plantae	NA	belowground
Pythium sp.	P1H07	Grosser Stechlinsee	Surface water (pelagic zone)	PP995827	20465	Pathotroph-Pathotroph-Saprotroph	|Plant Pathogen|-Undefined Saprotroph	As root_pathogen (Põlme et al. 2020); Causing damping-off disease (Põlme et al. 2020); Decay leaf, fruit, seed, roots (Põlme et al. 2020)	hemibiotroph	Plantae	NA	belowground
Pythium sp.	P2A11	Grosser Stechlinsee	Surface water (pelagic zone)	PP995828	20465	Pathotroph-Pathotroph-Saprotroph	|Plant Pathogen|-Undefined Saprotroph	As root_pathogen (Põlme et al. 2020); Causing damping-off disease (Põlme et al. 2020); Decay leaf, fruit, seed, roots (Põlme et al. 2020)	hemibiotroph	Plantae	NA	belowground
Pythium sp.	P2B10	Grosser Stechlinsee	Surface water (littoral zone)	PP995829	20465	Pathotroph-Pathotroph-Saprotroph	|Plant Pathogen|-Undefined Saprotroph	As root_pathogen (Põlme et al. 2020); Causing damping-off disease (Põlme et al. 2020); Decay leaf, fruit, seed, roots (Põlme et al. 2020)	hemibiotroph	Plantae	NA	belowground
Pythium sp.	P2C01	Grosser Stechlinsee	Surface water (littoral zone)	PP995830	20465	Pathotroph-Pathotroph-Saprotroph	|Plant Pathogen|-Undefined Saprotroph	As root_pathogen (Põlme et al. 2020); Causing damping-off disease (Põlme et al. 2020); Decay leaf, fruit, seed, roots (Põlme et al. 2020)	hemibiotroph	Plantae	NA	belowground
Pythium sp.	P2B02	Grosser Stechlinsee	Surface water (littoral zone)	PP995831	20465	Pathotroph-Pathotroph-Saprotroph	|Plant Pathogen|-Undefined Saprotroph	As root_pathogen (Põlme et al. 2020); Causing damping-off disease (Põlme et al. 2020); Decay leaf, fruit, seed, roots (Põlme et al. 2020)	hemibiotroph	Plantae	NA	belowground
Pythium sp.	P2D07	Grosser Stechlinsee	Rotten leaves (shoreline)	PP995832	20465	Pathotroph-Pathotroph-Saprotroph	|Plant Pathogen|-Undefined Saprotroph	As root_pathogen (Põlme et al. 2020); Causing damping-off disease (Põlme et al. 2020); Decay leaf, fruit, seed, roots (Põlme et al. 2020)	hemibiotroph	Plantae	NA	belowground
Pythium sp.	P2G10	Grosser Stechlinsee	Sediment (shoreline)	PP995833	20465	Pathotroph-Pathotroph-Saprotroph	|Plant Pathogen|-Undefined Saprotroph	As root_pathogen (Põlme et al. 2020); Causing damping-off disease (Põlme et al. 2020); Decay leaf, fruit, seed, roots (Põlme et al. 2020)	hemibiotroph	Plantae	NA	belowground
Saprolegnia ferax	P1B01	Grosser Stechlinsee	Surface water (pelagic zone)	PP995834	20504	Pathotroph-Saprotroph	|Animal Parasite|-Undefined Saprotroph	As soil_saprotroph (Põlme et al. 2020); Decay animal material, dung (Põlme et al. 2020)	hemibiotroph	Metazoa	fish and their eggs, molluscs	belowground, aquatic
Saprolegnia ferax	P1G07	Grosser Stechlinsee	Surface water (pelagic zone)	PP995835	20504	Pathotroph-Saprotroph	|Animal Parasite|-Undefined Saprotroph	As soil_saprotroph (Põlme et al. 2020); Decay animal material, dung (Põlme et al. 2020)	hemibiotroph	Metazoa	fish and their eggs, molluscs	belowground, aquatic
Saprolegnia ferax	P2E03	Grosser Stechlinsee	Surface water (pelagic zone)	PP995836	20504	Pathotroph-Saprotroph	|Animal Parasite|-Undefined Saprotroph	As soil_saprotroph (Põlme et al. 2020); Decay animal material, dung (Põlme et al. 2020)	hemibiotroph	Metazoa	fish and their eggs, molluscs	belowground, aquatic
Saprolegnia sp.	P1E04	Grosse Fuchkuhle	Sediment (shoreline)	PP995816	20504	Pathotroph-Saprotroph	|Animal Parasite|-Undefined Saprotroph	As soil_saprotroph (Põlme et al. 2020); Decay animal material, dung (Põlme et al. 2020)	hemibiotroph	Metazoa	fish and their eggs, molluscs	belowground, aquatic
Saprolegnia sp.	P1F12	Grosse Fuchkuhle	Rotten leaves (shoreline)	PP995817	20504	Pathotroph-Saprotroph	|Animal Parasite|-Undefined Saprotroph	As soil_saprotroph (Põlme et al. 2020); Decay animal material, dung (Põlme et al. 2020)	hemibiotroph	Metazoa	fish and their eggs, molluscs	belowground, aquatic
Saprolegnia sp.	P1G08	Grosse Fuchkuhle	Rotten leaves (shoreline)	PP995818	20504	Pathotroph-Saprotroph	|Animal Parasite|-Undefined Saprotroph	As soil_saprotroph (Põlme et al. 2020); Decay animal material, dung (Põlme et al. 2020)	hemibiotroph	Metazoa	fish and their eggs, molluscs	belowground, aquatic
Saprolegnia sp.	P1H04	Grosse Fuchkuhle	Sediment (shoreline)	PP995819	20504	Pathotroph-Saprotroph	|Animal Parasite|-Undefined Saprotroph	As soil_saprotroph (Põlme et al. 2020); Decay animal material, dung (Põlme et al. 2020)	hemibiotroph	Metazoa	fish and their eggs, molluscs	belowground, aquatic
Saprolegnia sp.	P1A02	Grosser Stechlinsee	Sediment (shoreline)	PP995837	20504	Pathotroph-Saprotroph	|Animal Parasite|-Undefined Saprotroph	As soil_saprotroph (Põlme et al. 2020); Decay animal material, dung (Põlme et al. 2020)	hemibiotroph	Metazoa	fish and their eggs, molluscs	belowground, aquatic
Saprolegnia sp.	P2D03	Grosser Stechlinsee	Surface water (littoral zone)	PP995838	20504	Pathotroph-Saprotroph	|Animal Parasite|-Undefined Saprotroph	As soil_saprotroph (Põlme et al. 2020); Decay animal material, dung (Põlme et al. 2020)	hemibiotroph	Metazoa	fish and their eggs, molluscs	belowground, aquatic
Saprolegnia sp.	P2E02	Grosser Stechlinsee	Sediment (shoreline)	PP995839	20504	Pathotroph-Saprotroph	|Animal Parasite|-Undefined Saprotroph	As soil_saprotroph (Põlme et al. 2020); Decay animal material, dung (Põlme et al. 2020)	hemibiotroph	Metazoa	fish and their eggs, molluscs	belowground, aquatic
Saprolegnia sp.	P2F02	Grosser Stechlinsee	Rotten leaves (shoreline)	PP995840	20504	Pathotroph-Saprotroph	|Animal Parasite|-Undefined Saprotroph	As soil_saprotroph (Põlme et al. 2020); Decay animal material, dung (Põlme et al. 2020)	hemibiotroph	Metazoa	fish and their eggs, molluscs	belowground, aquatic
Saprolegnia sp.	P2E04	Grosser Stechlinsee	Rotten leaves (shoreline)	PP995841	20504	Pathotroph-Saprotroph	|Animal Parasite|-Undefined Saprotroph	As soil_saprotroph (Põlme et al. 2020); Decay animal material, dung (Põlme et al. 2020)	hemibiotroph	Metazoa	fish and their eggs, molluscs	belowground, aquatic
Saprolegnia sp.	P1A01	Grosser Stechlinsee	Surface water (littoral zone)	PP995842	20504	Pathotroph-Saprotroph	|Animal Parasite|-Undefined Saprotroph	As soil_saprotroph (Põlme et al. 2020); Decay animal material, dung (Põlme et al. 2020)	hemibiotroph	Metazoa	fish and their eggs, molluscs	belowground, aquatic
Saprolegnia sp.	P1A09	Grosser Stechlinsee	Sediment (shoreline)	PP995843	20504	Pathotroph-Saprotroph	|Animal Parasite|-Undefined Saprotroph	As soil_saprotroph (Põlme et al. 2020); Decay animal material, dung (Põlme et al. 2020)	hemibiotroph	Metazoa	fish and their eggs, molluscs	belowground, aquatic
Saprolegnia sp.	P2D10	Grosser Stechlinsee	Surface water (pelagic zone)	PP995844	20504	Pathotroph-Saprotroph	|Animal Parasite|-Undefined Saprotroph	As soil_saprotroph (Põlme et al. 2020); Decay animal material, dung (Põlme et al. 2020)	hemibiotroph	Metazoa	fish and their eggs, molluscs	belowground, aquatic
Saprolegnia sp.	P2D11	Grosser Stechlinsee	Surface water (littoral zone)	PP995845	20504	Pathotroph-Saprotroph	|Animal Parasite|-Undefined Saprotroph	As soil_saprotroph (Põlme et al. 2020); Decay animal material, dung (Põlme et al. 2020)	hemibiotroph	Metazoa	fish and their eggs, molluscs	belowground, aquatic
